# Supplementary material for: Machine learning-aided microRNA discovery for olive oil quality
Source: PLoS One. 2024 Oct 11;19(10):e0311569. doi: 10.1371/journal.pone.0311569 (PMC11469528; doi:10.1371/journal.pone.0311569)
Supplement: S1 Table — (XLSX) [file pone.0311569.s001.xlsx]

## Sheet: Targets
S1 Table : Identified possible targets of miRNAs
miRNA_Acc.	Target_Acc.	Expectation	UPE$	miRNA_start	miRNA_end	Target_start	Target_end	miRNA_aligned_fragment	alignment	Target_aligned_fragment	Inhibition	Target_Desc.	Multiplicity
ClTster_198556	OE9A053461T1	0	-1	1	21	1708	1728	UGAUUGAGCCGCGCCAAUAUC	:::::::::::::::::::::	GAUAUUGGCGCGGCUCAAUCA	Cleavage	cdna	primary_assembly:OLEA9:CACTIH010007515.1:82111:85553:1	gene:OE9A053461	gene_biotype:protein_coding	transcript_biotype:protein_coding	1
ClTster_20954	OE9A054730T1	0	-1	1	21	3914	3934	UGAAGCUGCCAGCAUGAUCUU		::::::::::::::::::::	CAGAUCAUGCUGGCAGCUUCA	Cleavage	cdna	primary_assembly:OLEA9:12:14273647:14280139:-1	gene:OE9A054730	gene_biotype:protein_coding	transcript_biotype:protein_coding	1
ClTster_66021	OE9A028064T1	0	-1	1	21	996	1016	AAGCAAGACCGAACAUGACCA	:	:::::::::::::::::::	UCGUCAUGUUCGGUCUUGCUU	Cleavage	cdna	primary_assembly:OLEA9:13:15338677:15342317:-1	gene:OE9A028064	gene_biotype:protein_coding	transcript_biotype:protein_coding	1
ClTster_82436	OE9A064439T1	0	-1	1	21	1154	1174	AGAAUCCUGAUGAUGCUGCAU		::::::::::::::::::::	CUGCAGCAUCAUCAGGAUUCU	Cleavage	cdna	primary_assembly:OLEA9:18:1077080:1079442:-1	gene:OE9A064439	gene_biotype:protein_coding	transcript_biotype:protein_coding	1
ClTster_82436	OE9A012609T1	0	-1	1	21	1226	1246	AGAAUCCUGAUGAUGCUGCAU		::::::::::::::::::::	CUGCAGCAUCAUCAGGAUUCU	Cleavage	cdna	primary_assembly:OLEA9:CACTIH010000145.1:223857:226673:-1	gene:OE9A012609	gene_biotype:protein_coding	transcript_biotype:protein_coding	1
ClTster_82436	OE9A064439T2	0	-1	1	21	1160	1180	AGAAUCCUGAUGAUGCUGCAU		::::::::::::::::::::	CUGCAGCAUCAUCAGGAUUCU	Cleavage	cdna	primary_assembly:OLEA9:18:1076483:1079442:-1	gene:OE9A064439	gene_biotype:protein_coding	transcript_biotype:protein_coding	1
ClTster_92325	OE9A009520T3	0	-1	1	21	825	845	UUGACAGAAGAGAGAGAGCAC	:::::::::::::::::::::	GUGCUCUCUCUCUUCUGUCAA	Cleavage	cdna	primary_assembly:OLEA9:CACTIH010004306.1:18881:22886:1	gene:OE9A009520	gene_biotype:protein_coding	transcript_biotype:protein_coding	1
ClTster_92325	OE9A009520T2	0	-1	1	21	901	921	UUGACAGAAGAGAGAGAGCAC	:::::::::::::::::::::	GUGCUCUCUCUCUUCUGUCAA	Cleavage	cdna	primary_assembly:OLEA9:CACTIH010004306.1:18844:22929:1	gene:OE9A009520	gene_biotype:protein_coding	transcript_biotype:protein_coding	1
ClTster_92325	OE9A009520T1	0	-1	1	21	1079	1099	UUGACAGAAGAGAGAGAGCAC	:::::::::::::::::::::	GUGCUCUCUCUCUUCUGUCAA	Cleavage	cdna	primary_assembly:OLEA9:CACTIH010004306.1:18822:22966:1	gene:OE9A009520	gene_biotype:protein_coding	transcript_biotype:protein_coding	1
ClTster_92325	OE9A105269T7	0	-1	1	21	1268	1288	UUGACAGAAGAGAGAGAGCAC	:::::::::::::::::::::	GUGCUCUCUCUCUUCUGUCAA	Cleavage	cdna	primary_assembly:OLEA9:15:13081887:13086863:1	gene:OE9A105269	gene_biotype:protein_coding	transcript_biotype:protein_coding	1
ClTster_92325	OE9A009520T4	0	-1	1	21	1402	1422	UUGACAGAAGAGAGAGAGCAC	:::::::::::::::::::::	GUGCUCUCUCUCUUCUGUCAA	Cleavage	cdna	primary_assembly:OLEA9:CACTIH010004306.1:20765:22929:1	gene:OE9A009520	gene_biotype:protein_coding	transcript_biotype:protein_coding	1
ClTster_92325	OE9A014142T1	0	-1	1	21	1512	1532	UUGACAGAAGAGAGAGAGCAC	:::::::::::::::::::::	GUGCUCUCUCUCUUCUGUCAA	Cleavage	cdna	primary_assembly:OLEA9:CACTIH010000070.1:55597:60654:1	gene:OE9A014142	gene_biotype:protein_coding	transcript_biotype:protein_coding	1
ClTster_92325	OE9A105269T12	0	-1	1	21	1448	1468	UUGACAGAAGAGAGAGAGCAC	:::::::::::::::::::::	GUGCUCUCUCUCUUCUGUCAA	Cleavage	cdna	primary_assembly:OLEA9:15:13083835:13086863:1	gene:OE9A105269	gene_biotype:protein_coding	transcript_biotype:protein_coding	1
ClTster_92325	OE9A014142T4	0	-1	1	21	1610	1630	UUGACAGAAGAGAGAGAGCAC	:::::::::::::::::::::	GUGCUCUCUCUCUUCUGUCAA	Cleavage	cdna	primary_assembly:OLEA9:CACTIH010000070.1:55597:60672:1	gene:OE9A014142	gene_biotype:protein_coding	transcript_biotype:protein_coding	1
ClTster_92325	OE9A105269T10	0	-1	1	21	1301	1321	UUGACAGAAGAGAGAGAGCAC	:::::::::::::::::::::	GUGCUCUCUCUCUUCUGUCAA	Cleavage	cdna	primary_assembly:OLEA9:15:13081887:13087090:1	gene:OE9A105269	gene_biotype:protein_coding	transcript_biotype:protein_coding	1
ClTster_92325	OE9A064503T3	0	-1	1	21	1286	1306	UUGACAGAAGAGAGAGAGCAC	:::::::::::::::::::::	GUGCUCUCUCUCUUCUGUCAA	Cleavage	cdna	primary_assembly:OLEA9:3:31288348:31299645:-1	gene:OE9A064503	gene_biotype:protein_coding	transcript_biotype:protein_coding	1
ClTster_92325	OE9A064503T5	0	-1	1	21	1330	1350	UUGACAGAAGAGAGAGAGCAC	:::::::::::::::::::::	GUGCUCUCUCUCUUCUGUCAA	Cleavage	cdna	primary_assembly:OLEA9:3:31288348:31300424:-1	gene:OE9A064503	gene_biotype:protein_coding	transcript_biotype:protein_coding	1
ClTster_92325	OE9A064503T7	0	-1	1	21	1384	1404	UUGACAGAAGAGAGAGAGCAC	:::::::::::::::::::::	GUGCUCUCUCUCUUCUGUCAA	Cleavage	cdna	primary_assembly:OLEA9:3:31288348:31301326:-1	gene:OE9A064503	gene_biotype:protein_coding	transcript_biotype:protein_coding	1
ClTster_92325	OE9A014142T2	0	-1	1	21	1798	1818	UUGACAGAAGAGAGAGAGCAC	:::::::::::::::::::::	GUGCUCUCUCUCUUCUGUCAA	Cleavage	cdna	primary_assembly:OLEA9:CACTIH010000070.1:55597:60667:1	gene:OE9A014142	gene_biotype:protein_coding	transcript_biotype:protein_coding	1
ClTster_92325	OE9A014142T5	0	-1	1	21	1852	1872	UUGACAGAAGAGAGAGAGCAC	:::::::::::::::::::::	GUGCUCUCUCUCUUCUGUCAA	Cleavage	cdna	primary_assembly:OLEA9:CACTIH010000070.1:55829:60654:1	gene:OE9A014142	gene_biotype:protein_coding	transcript_biotype:protein_coding	1
ClTster_92325	OE9A064503T4	0	-1	1	21	1524	1544	UUGACAGAAGAGAGAGAGCAC	:::::::::::::::::::::	GUGCUCUCUCUCUUCUGUCAA	Cleavage	cdna	primary_assembly:OLEA9:3:31288348:31300400:-1	gene:OE9A064503	gene_biotype:protein_coding	transcript_biotype:protein_coding	1
ClTster_92325	OE9A064503T6	0	-1	1	21	1553	1573	UUGACAGAAGAGAGAGAGCAC	:::::::::::::::::::::	GUGCUCUCUCUCUUCUGUCAA	Cleavage	cdna	primary_assembly:OLEA9:3:31288348:31300429:-1	gene:OE9A064503	gene_biotype:protein_coding	transcript_biotype:protein_coding	1
ClTster_92325	OE9A105269T3	0	-1	1	21	2091	2111	UUGACAGAAGAGAGAGAGCAC	:::::::::::::::::::::	GUGCUCUCUCUCUUCUGUCAA	Cleavage	cdna	primary_assembly:OLEA9:15:13081887:13086863:1	gene:OE9A105269	gene_biotype:protein_coding	transcript_biotype:protein_coding	1
ClTster_92325	OE9A105269T5	0	-1	1	21	2189	2209	UUGACAGAAGAGAGAGAGCAC	:::::::::::::::::::::	GUGCUCUCUCUCUUCUGUCAA	Cleavage	cdna	primary_assembly:OLEA9:15:13081887:13086863:1	gene:OE9A105269	gene_biotype:protein_coding	transcript_biotype:protein_coding	1
ClTster_92325	OE9A105269T8	0	-1	1	21	2292	2312	UUGACAGAAGAGAGAGAGCAC	:::::::::::::::::::::	GUGCUCUCUCUCUUCUGUCAA	Cleavage	cdna	primary_assembly:OLEA9:15:13081887:13086863:1	gene:OE9A105269	gene_biotype:protein_coding	transcript_biotype:protein_coding	1
ClTster_92325	OE9A014142T8	0	-1	1	21	2461	2481	UUGACAGAAGAGAGAGAGCAC	:::::::::::::::::::::	GUGCUCUCUCUCUUCUGUCAA	Cleavage	cdna	primary_assembly:OLEA9:CACTIH010000070.1:56322:60672:1	gene:OE9A014142	gene_biotype:protein_coding	transcript_biotype:protein_coding	1
ClTster_92325	OE9A014142T6	0	-1	1	21	2498	2518	UUGACAGAAGAGAGAGAGCAC	:::::::::::::::::::::	GUGCUCUCUCUCUUCUGUCAA	Cleavage	cdna	primary_assembly:OLEA9:CACTIH010000070.1:55908:60672:1	gene:OE9A014142	gene_biotype:protein_coding	transcript_biotype:protein_coding	1
ClTster_92325	OE9A105269T6	0	-1	1	21	2421	2441	UUGACAGAAGAGAGAGAGCAC	:::::::::::::::::::::	GUGCUCUCUCUCUUCUGUCAA	Cleavage	cdna	primary_assembly:OLEA9:15:13081887:13086863:1	gene:OE9A105269	gene_biotype:protein_coding	transcript_biotype:protein_coding	1
ClTster_92325	OE9A014142T7	0	-1	1	21	2604	2624	UUGACAGAAGAGAGAGAGCAC	:::::::::::::::::::::	GUGCUCUCUCUCUUCUGUCAA	Cleavage	cdna	primary_assembly:OLEA9:CACTIH010000070.1:55947:60672:1	gene:OE9A014142	gene_biotype:protein_coding	transcript_biotype:protein_coding	1
ClTster_92325	OE9A105269T1	0	-1	1	21	2566	2586	UUGACAGAAGAGAGAGAGCAC	:::::::::::::::::::::	GUGCUCUCUCUCUUCUGUCAA	Cleavage	cdna	primary_assembly:OLEA9:15:13081810:13086863:1	gene:OE9A105269	gene_biotype:protein_coding	transcript_biotype:protein_coding	1
ClTster_92325	OE9A105269T9	0	-1	1	21	2587	2607	UUGACAGAAGAGAGAGAGCAC	:::::::::::::::::::::	GUGCUCUCUCUCUUCUGUCAA	Cleavage	cdna	primary_assembly:OLEA9:15:13081887:13086866:1	gene:OE9A105269	gene_biotype:protein_coding	transcript_biotype:protein_coding	1
ClTster_92325	OE9A014142T3	0	-1	1	21	2802	2822	UUGACAGAAGAGAGAGAGCAC	:::::::::::::::::::::	GUGCUCUCUCUCUUCUGUCAA	Cleavage	cdna	primary_assembly:OLEA9:CACTIH010000070.1:55597:60667:1	gene:OE9A014142	gene_biotype:protein_coding	transcript_biotype:protein_coding	1
ClTster_92325	OE9A049058T2	0	-1	1	21	2579	2599	UUGACAGAAGAGAGAGAGCAC	:::::::::::::::::::::	GUGCUCUCUCUCUUCUGUCAA	Cleavage	cdna	primary_assembly:OLEA9:11:88037:95464:1	gene:OE9A049058	gene_biotype:protein_coding	transcript_biotype:protein_coding	1
ClTster_92325	OE9A064503T2	0	-1	1	21	2101	2121	UUGACAGAAGAGAGAGAGCAC	:::::::::::::::::::::	GUGCUCUCUCUCUUCUGUCAA	Cleavage	cdna	primary_assembly:OLEA9:3:31288096:31300713:-1	gene:OE9A064503	gene_biotype:protein_coding	transcript_biotype:protein_coding	1
ClTster_92325	OE9A105269T4	0	-1	1	21	2775	2795	UUGACAGAAGAGAGAGAGCAC	:::::::::::::::::::::	GUGCUCUCUCUCUUCUGUCAA	Cleavage	cdna	primary_assembly:OLEA9:15:13081887:13086863:1	gene:OE9A105269	gene_biotype:protein_coding	transcript_biotype:protein_coding	1
ClTster_92325	OE9A105269T2	0	-1	1	21	3164	3184	UUGACAGAAGAGAGAGAGCAC	:::::::::::::::::::::	GUGCUCUCUCUCUUCUGUCAA	Cleavage	cdna	primary_assembly:OLEA9:15:13081887:13086863:1	gene:OE9A105269	gene_biotype:protein_coding	transcript_biotype:protein_coding	1
ClTster_92325	OE9A064503T1	0	-1	1	21	2706	2726	UUGACAGAAGAGAGAGAGCAC	:::::::::::::::::::::	GUGCUCUCUCUCUUCUGUCAA	Cleavage	cdna	primary_assembly:OLEA9:3:31287907:31301318:-1	gene:OE9A064503	gene_biotype:protein_coding	transcript_biotype:protein_coding	1
ClTster_92325	OE9A105269T11	0	-1	1	21	2873	2893	UUGACAGAAGAGAGAGAGCAC	:::::::::::::::::::::	GUGCUCUCUCUCUUCUGUCAA	Cleavage	cdna	primary_assembly:OLEA9:15:13081887:13087632:1	gene:OE9A105269	gene_biotype:protein_coding	transcript_biotype:protein_coding	1
ClTster_92325	OE9A034411T1	0	-1	1	21	788	808	UUGACAGAAGAGAGAGAGCAC		::::::::::::::::::::	AUGCUCUCUCUCUUCUGUCAA	Cleavage	cdna	primary_assembly:OLEA9:7:14155245:14157316:1	gene:OE9A034411	gene_biotype:protein_coding	transcript_biotype:protein_coding	1
ClTster_92325	OE9A034411T2	0	-1	1	21	842	862	UUGACAGAAGAGAGAGAGCAC		::::::::::::::::::::	AUGCUCUCUCUCUUCUGUCAA	Cleavage	cdna	primary_assembly:OLEA9:7:14155245:14157316:1	gene:OE9A034411	gene_biotype:protein_coding	transcript_biotype:protein_coding	1
ClTster_92325	OE9A038130T1	0	-1	1	21	852	872	UUGACAGAAGAGAGAGAGCAC		::::::::::::::::::::	UUGCUCUCUCUCUUCUGUCAA	Cleavage	cdna	primary_assembly:OLEA9:12:12108192:12110629:1	gene:OE9A038130	gene_biotype:protein_coding	transcript_biotype:protein_coding	1
ClTster_198556	OE9A069697T1	0	-1	1	21	1728	1748	UGAUUGAGCCGCGCCAAUAUC	:::::::::::::::::::::	GAUAUUGGCGCGGCUCAAUCA	Cleavage	cdna primary_assembly:OLEA9:CACTIH010009665.1:38674:42616:1 gene:OE9A069697 gene_biotype:protein_coding transcript_biotype:protein_coding	1
ClTster_198556	OE9A072247T1	0	-1	1	21	1561	1581	UGAUUGAGCCGCGCCAAUAUC	:::::::::::::::::::::	GAUAUUGGCGCGGCUCAAUCA	Cleavage	cdna primary_assembly:OLEA9:CACTIH010002086.1:236604:239887:-1 gene:OE9A072247 gene_biotype:protein_coding transcript_biotype:protein_coding	1
ClTster_198556	OE9A069697T2	0	-1	1	21	1585	1605	UGAUUGAGCCGCGCCAAUAUC	:::::::::::::::::::::	GAUAUUGGCGCGGCUCAAUCA	Cleavage	cdna primary_assembly:OLEA9:CACTIH010009665.1:38694:41942:1 gene:OE9A069697 gene_biotype:protein_coding transcript_biotype:protein_coding	1
ClTster_198556	OE9A102975T1	0	-1	1	21	1451	1471	UGAUUGAGCCGCGCCAAUAUC	:::::::::::::::::::::	GAUAUUGGCGCGGCUCAAUCA	Cleavage	cdna primary_assembly:OLEA9:CACTIH010009033.1:613515:616742:-1 gene:OE9A102975 gene_biotype:protein_coding transcript_biotype:protein_coding	1
ClTster_198556	OE9A069697T3	0	-1	1	21	1576	1596	UGAUUGAGCCGCGCCAAUAUC	:::::::::::::::::::::	GAUAUUGGCGCGGCUCAAUCA	Cleavage	cdna primary_assembly:OLEA9:CACTIH010009665.1:38703:42548:1 gene:OE9A069697 gene_biotype:protein_coding transcript_biotype:protein_coding	1
ClTster_198556	OE9A074947T1	0	-1	1	21	1509	1529	UGAUUGAGCCGCGCCAAUAUC	:::::::::::::::::::::	GAUAUUGGCGCGGCUCAAUCA	Cleavage	cdna primary_assembly:OLEA9:CACTIH010009227.1:149127:152135:1 gene:OE9A074947 gene_biotype:protein_coding transcript_biotype:protein_coding	1
ClTster_198556	OE9A066432T1	0	-1	1	21	1494	1514	UGAUUGAGCCGCGCCAAUAUC	:::::::::::::::::::::	GAUAUUGGCGCGGCUCAAUCA	Cleavage	cdna primary_assembly:OLEA9:CACTIH010005664.1:98010:101034:-1 gene:OE9A066432 gene_biotype:protein_coding transcript_biotype:protein_coding	1
ClTster_198556	OE9A083614T1	0	-1	1	21	1485	1505	UGAUUGAGCCGCGCCAAUAUC	:::::::::::::::::::::	GAUAUUGGCGCGGCUCAAUCA	Cleavage	cdna primary_assembly:OLEA9:7:20430642:20433628:1 gene:OE9A083614 gene_biotype:protein_coding transcript_biotype:protein_coding	1
ClTster_55261	OE9A015405T5	0	-1	1	21	631	651	UGCAUUUACACCUGCACCUUC	:::::::::::::::::::	UCAGGUGCAGGUGUAAAUGCA	Cleavage	cdna primary_assembly:OLEA9:18:12877824:12886168:-1 gene:OE9A015405 gene_biotype:protein_coding transcript_biotype:protein_coding	1
ClTster_55261	OE9A015405T4	0	-1	1	21	580	600	UGCAUUUACACCUGCACCUUC	:::::::::::::::::::	UCAGGUGCAGGUGUAAAUGCA	Cleavage	cdna primary_assembly:OLEA9:18:12877824:12884623:-1 gene:OE9A015405 gene_biotype:protein_coding transcript_biotype:protein_coding	1
ClTster_55261	OE9A015405T3	0	-1	1	21	396	416	UGCAUUUACACCUGCACCUUC	:::::::::::::::::::	UCAGGUGCAGGUGUAAAUGCA	Cleavage	cdna primary_assembly:OLEA9:18:12877824:12883588:-1 gene:OE9A015405 gene_biotype:protein_coding transcript_biotype:protein_coding	1
ClTster_82436	OE9A031619T3	0	-1	1	21	1695	1715	AGAAUCCUGAUGAUGCUGCAU	::::::::::::::::::::	CUGCAGCAUCAUCAGGAUUCU	Cleavage	cdna primary_assembly:OLEA9:CACTIH010010821.1:88930:94111:-1 gene:OE9A031619 gene_biotype:protein_coding transcript_biotype:protein_coding	1
ClTster_82436	OE9A031619T2	0	-1	1	21	2564	2584	AGAAUCCUGAUGAUGCUGCAU	::::::::::::::::::::	CUGCAGCAUCAUCAGGAUUCU	Cleavage	cdna primary_assembly:OLEA9:CACTIH010010821.1:88920:94111:-1 gene:OE9A031619 gene_biotype:protein_coding transcript_biotype:protein_coding	1
ClTster_82436	OE9A031619T1	0	-1	1	21	2838	2858	AGAAUCCUGAUGAUGCUGCAU	::::::::::::::::::::	CUGCAGCAUCAUCAGGAUUCU	Cleavage	cdna primary_assembly:OLEA9:CACTIH010010821.1:88904:94111:-1 gene:OE9A031619 gene_biotype:protein_coding transcript_biotype:protein_coding	1
ClTster_91044	OE9A080274T1	0	-1	1	21	2375	2395	CAGCCAAGGAUGACUUGCCGG	.::::::::::::::::::::	UCGGCAAGUCAUCCUUGGCUG	Cleavage	cdna primary_assembly:OLEA9:14:13949688:13952154:1 gene:OE9A080274 gene_biotype:protein_coding transcript_biotype:protein_coding	1
ClTster_92325	OE9A035286T2	0	-1	1	21	889	909	UUGACAGAAGAGAGAGAGCAC	:::::::::::::::::::::	GUGCUCUCUCUCUUCUGUCAA	Cleavage	cdna primary_assembly:OLEA9:10:523076:526821:-1 gene:OE9A035286 gene_biotype:protein_coding transcript_biotype:protein_coding	1
ClTster_92325	OE9A035286T3	0	-1	1	21	1141	1161	UUGACAGAAGAGAGAGAGCAC	:::::::::::::::::::::	GUGCUCUCUCUCUUCUGUCAA	Cleavage	cdna primary_assembly:OLEA9:10:523076:526886:-1 gene:OE9A035286 gene_biotype:protein_coding transcript_biotype:protein_coding	1
ClTster_92325	OE9A035286T4	0	-1	1	21	1156	1176	UUGACAGAAGAGAGAGAGCAC	:::::::::::::::::::::	GUGCUCUCUCUCUUCUGUCAA	Cleavage	cdna primary_assembly:OLEA9:10:523076:526898:-1 gene:OE9A035286 gene_biotype:protein_coding transcript_biotype:protein_coding	1
ClTster_92325	OE9A035286T1	0	-1	1	21	1325	1345	UUGACAGAAGAGAGAGAGCAC	:::::::::::::::::::::	GUGCUCUCUCUCUUCUGUCAA	Cleavage	cdna primary_assembly:OLEA9:10:523076:525184:-1 gene:OE9A035286 gene_biotype:protein_coding transcript_biotype:protein_coding	1
ClTster_92325	OE9A032830T1	0	-1	1	21	1124	1144	UUGACAGAAGAGAGAGAGCAC	:::::::::::::::::::::	GUGCUCUCUCUCUUCUGUCAA	Cleavage	cdna primary_assembly:OLEA9:20:2407356:2412408:1 gene:OE9A032830 gene_biotype:protein_coding transcript_biotype:protein_coding	1
Cluster_20116	OE9A072114T1	0	-1	1	21	804	824	UUAGAUUCACGCACAAACUCG	::::::::::::::::::::	GGAGUUUGUGCGUGAAUCUAA	Cleavage	cdna primary_assembly:OLEA9:CACTIH010005733.1:199575:200842:-1 gene:OE9A072114 gene_biotype:protein_coding transcript_biotype:protein_coding	1
Cluster_20116	OE9A090125T2	0	-1	1	21	2779	2799	UUAGAUUCACGCACAAACUCG	::::::::::::::::::::	GGAGUUUGUGCGUGAAUCUAA	Cleavage	cdna primary_assembly:OLEA9:6:12830685:12834757:-1 gene:OE9A090125 gene_biotype:protein_coding transcript_biotype:protein_coding	1
Cluster_20116	OE9A090125T1	0	-1	1	21	3237	3257	UUAGAUUCACGCACAAACUCG	::::::::::::::::::::	GGAGUUUGUGCGUGAAUCUAA	Cleavage	cdna primary_assembly:OLEA9:6:12830685:12836030:-1 gene:OE9A090125 gene_biotype:protein_coding transcript_biotype:protein_coding	1
Cluster_22322	OE9A032465T1	0	-1	1	21	935	955	UUGACAGAAGAUAGAGAGCAC	::::::::::::::::::::	AUGCUCUCUAUCUUCUGUCAA	Cleavage	cdna primary_assembly:OLEA9:7:13047875:13050867:1 gene:OE9A032465 gene_biotype:protein_coding transcript_biotype:protein_coding	1
Cluster_59870	OE9A005530T1	0	-1	1	21	1796	1816	UGCCUGGCUCCCUGUAUGCCA	:::::::::::::::::::::	UGGCAUACAGGGAGCCAGGCA	Cleavage	cdna primary_assembly:OLEA9:CACTIH010000027.1:321291:324605:1 gene:OE9A005530 gene_biotype:protein_coding transcript_biotype:protein_coding	1
Cluster_59870	OE9A005530T3	0	-1	1	21	1496	1516	UGCCUGGCUCCCUGUAUGCCA	:::::::::::::::::::::	UGGCAUACAGGGAGCCAGGCA	Cleavage	cdna primary_assembly:OLEA9:CACTIH010000027.1:321306:324605:1 gene:OE9A005530 gene_biotype:protein_coding transcript_biotype:protein_coding	1
Cluster_59870	OE9A005530T2	0	-1	1	21	1793	1813	UGCCUGGCUCCCUGUAUGCCA	:::::::::::::::::::::	UGGCAUACAGGGAGCCAGGCA	Cleavage	cdna primary_assembly:OLEA9:CACTIH010000027.1:321294:324210:1 gene:OE9A005530 gene_biotype:protein_coding transcript_biotype:protein_coding	1
Cluster_59870	OE9A005530T4	0	-1	1	21	1467	1487	UGCCUGGCUCCCUGUAUGCCA	:::::::::::::::::::::	UGGCAUACAGGGAGCCAGGCA	Cleavage	cdna primary_assembly:OLEA9:CACTIH010000027.1:321786:324631:1 gene:OE9A005530 gene_biotype:protein_coding transcript_biotype:protein_coding	1
Cluster_59870	OE9A074420T2	0	-1	1	21	1919	1939	UGCCUGGCUCCCUGUAUGCCA	::::::::::::::::::::	AGGCAUACAGGGAGCCAGGCA	Cleavage	cdna primary_assembly:OLEA9:1:7846768:7850888:1 gene:OE9A074420 gene_biotype:protein_coding transcript_biotype:protein_coding	1
Cluster_59870	OE9A074420T4	0	-1	1	21	1919	1939	UGCCUGGCUCCCUGUAUGCCA	::::::::::::::::::::	AGGCAUACAGGGAGCCAGGCA	Cleavage	cdna primary_assembly:OLEA9:1:7846768:7850950:1 gene:OE9A074420 gene_biotype:protein_coding transcript_biotype:protein_coding	1
Cluster_59870	OE9A074420T1	0	-1	1	21	1663	1683	UGCCUGGCUCCCUGUAUGCCA	::::::::::::::::::::	AGGCAUACAGGGAGCCAGGCA	Cleavage	cdna primary_assembly:OLEA9:1:7846768:7850888:1 gene:OE9A074420 gene_biotype:protein_coding transcript_biotype:protein_coding	1
Cluster_59870	OE9A074420T3	0	-1	1	21	1653	1673	UGCCUGGCUCCCUGUAUGCCA	::::::::::::::::::::	AGGCAUACAGGGAGCCAGGCA	Cleavage	cdna primary_assembly:OLEA9:1:7846768:7850888:1 gene:OE9A074420 gene_biotype:protein_coding transcript_biotype:protein_coding	1
Cluster_59870	OE9A046835T2	0	-1	1	21	1347	1367	UGCCUGGCUCCCUGUAUGCCA	::::::::::::::::::::	AGGCAUACAGGGAGCCAGGCA	Cleavage	cdna primary_assembly:OLEA9:12:10495272:10497978:1 gene:OE9A046835 gene_biotype:protein_coding transcript_biotype:protein_coding	1
Cluster_59870	OE9A046835T1	0	-1	1	21	1347	1367	UGCCUGGCUCCCUGUAUGCCA	::::::::::::::::::::	AGGCAUACAGGGAGCCAGGCA	Cleavage	cdna primary_assembly:OLEA9:12:10495272:10497978:1 gene:OE9A046835 gene_biotype:protein_coding transcript_biotype:protein_coding	1
Cluster_198556	OE9A053461T1	0	-1	1	21	1708	1728	UGAUUGAGCCGCGCCAAUAUC	:::::::::::::::::::::	GAUAUUGGCGCGGCUCAAUCA	Cleavage	cdna	primary_assembly:OLEA9:CACTIH010007515.1:82111:85553:1	gene:OE9A053461	gene_biotype:protein_coding	transcript_biotype:protein_coding	1
Cluster_198556	OE9A069697T1	0	-1	1	21	1728	1748	UGAUUGAGCCGCGCCAAUAUC	:::::::::::::::::::::	GAUAUUGGCGCGGCUCAAUCA	Cleavage	cdna	primary_assembly:OLEA9:CACTIH010009665.1:38674:42616:1	gene:OE9A069697	gene_biotype:protein_coding	transcript_biotype:protein_coding	1
Cluster_198556	OE9A072247T1	0	-1	1	21	1561	1581	UGAUUGAGCCGCGCCAAUAUC	:::::::::::::::::::::	GAUAUUGGCGCGGCUCAAUCA	Cleavage	cdna	primary_assembly:OLEA9:CACTIH010002086.1:236604:239887:-1	gene:OE9A072247	gene_biotype:protein_coding	transcript_biotype:protein_coding	1
Cluster_198556	OE9A069697T2	0	-1	1	21	1585	1605	UGAUUGAGCCGCGCCAAUAUC	:::::::::::::::::::::	GAUAUUGGCGCGGCUCAAUCA	Cleavage	cdna	primary_assembly:OLEA9:CACTIH010009665.1:38694:41942:1	gene:OE9A069697	gene_biotype:protein_coding	transcript_biotype:protein_coding	1
Cluster_198556	OE9A102975T1	0	-1	1	21	1451	1471	UGAUUGAGCCGCGCCAAUAUC	:::::::::::::::::::::	GAUAUUGGCGCGGCUCAAUCA	Cleavage	cdna	primary_assembly:OLEA9:CACTIH010009033.1:613515:616742:-1	gene:OE9A102975	gene_biotype:protein_coding	transcript_biotype:protein_coding	1
Cluster_198556	OE9A069697T3	0	-1	1	21	1576	1596	UGAUUGAGCCGCGCCAAUAUC	:::::::::::::::::::::	GAUAUUGGCGCGGCUCAAUCA	Cleavage	cdna	primary_assembly:OLEA9:CACTIH010009665.1:38703:42548:1	gene:OE9A069697	gene_biotype:protein_coding	transcript_biotype:protein_coding	1
Cluster_198556	OE9A074947T1	0	-1	1	21	1509	1529	UGAUUGAGCCGCGCCAAUAUC	:::::::::::::::::::::	GAUAUUGGCGCGGCUCAAUCA	Cleavage	cdna	primary_assembly:OLEA9:CACTIH010009227.1:149127:152135:1	gene:OE9A074947	gene_biotype:protein_coding	transcript_biotype:protein_coding	1
Cluster_198556	OE9A066432T1	0	-1	1	21	1494	1514	UGAUUGAGCCGCGCCAAUAUC	:::::::::::::::::::::	GAUAUUGGCGCGGCUCAAUCA	Cleavage	cdna	primary_assembly:OLEA9:CACTIH010005664.1:98010:101034:-1	gene:OE9A066432	gene_biotype:protein_coding	transcript_biotype:protein_coding	1
Cluster_198556	OE9A083614T1	0	-1	1	21	1485	1505	UGAUUGAGCCGCGCCAAUAUC	:::::::::::::::::::::	GAUAUUGGCGCGGCUCAAUCA	Cleavage	cdna	primary_assembly:OLEA9:7:20430642:20433628:1	gene:OE9A083614	gene_biotype:protein_coding	transcript_biotype:protein_coding	1
Cluster_20116	OE9A072114T1	0	-1	1	21	804	824	UUAGAUUCACGCACAAACUCG	::::::::::::::::::::	GGAGUUUGUGCGUGAAUCUAA	Cleavage	cdna	primary_assembly:OLEA9:CACTIH010005733.1:199575:200842:-1	gene:OE9A072114	gene_biotype:protein_coding	transcript_biotype:protein_coding	1
Cluster_20116	OE9A090125T2	0	-1	1	21	2779	2799	UUAGAUUCACGCACAAACUCG	::::::::::::::::::::	GGAGUUUGUGCGUGAAUCUAA	Cleavage	cdna	primary_assembly:OLEA9:6:12830685:12834757:-1	gene:OE9A090125	gene_biotype:protein_coding	transcript_biotype:protein_coding	1
Cluster_20116	OE9A090125T1	0	-1	1	21	3237	3257	UUAGAUUCACGCACAAACUCG	::::::::::::::::::::	GGAGUUUGUGCGUGAAUCUAA	Cleavage	cdna	primary_assembly:OLEA9:6:12830685:12836030:-1	gene:OE9A090125	gene_biotype:protein_coding	transcript_biotype:protein_coding	1
Cluster_20954	OE9A054730T1	0	-1	1	21	3914	3934	UGAAGCUGCCAGCAUGAUCUU	::::::::::::::::::::	CAGAUCAUGCUGGCAGCUUCA	Cleavage	cdna	primary_assembly:OLEA9:12:14273647:14280139:-1	gene:OE9A054730	gene_biotype:protein_coding	transcript_biotype:protein_coding	1
Cluster_22322	OE9A032465T1	0	-1	1	21	935	955	UUGACAGAAGAUAGAGAGCAC	::::::::::::::::::::	AUGCUCUCUAUCUUCUGUCAA	Cleavage	cdna	primary_assembly:OLEA9:7:13047875:13050867:1	gene:OE9A032465	gene_biotype:protein_coding	transcript_biotype:protein_coding	1
Cluster_55261	OE9A015405T5	0	-1	1	21	631	651	UGCAUUUACACCUGCACCUUC	:::::::::::::::::::	UCAGGUGCAGGUGUAAAUGCA	Cleavage	cdna	primary_assembly:OLEA9:18:12877824:12886168:-1	gene:OE9A015405	gene_biotype:protein_coding	transcript_biotype:protein_coding	1
Cluster_55261	OE9A015405T4	0	-1	1	21	580	600	UGCAUUUACACCUGCACCUUC	:::::::::::::::::::	UCAGGUGCAGGUGUAAAUGCA	Cleavage	cdna	primary_assembly:OLEA9:18:12877824:12884623:-1	gene:OE9A015405	gene_biotype:protein_coding	transcript_biotype:protein_coding	1
Cluster_55261	OE9A015405T3	0	-1	1	21	396	416	UGCAUUUACACCUGCACCUUC	:::::::::::::::::::	UCAGGUGCAGGUGUAAAUGCA	Cleavage	cdna	primary_assembly:OLEA9:18:12877824:12883588:-1	gene:OE9A015405	gene_biotype:protein_coding	transcript_biotype:protein_coding	1
Cluster_59870	OE9A005530T1	0	-1	1	21	1796	1816	UGCCUGGCUCCCUGUAUGCCA	:::::::::::::::::::::	UGGCAUACAGGGAGCCAGGCA	Cleavage	cdna	primary_assembly:OLEA9:CACTIH010000027.1:321291:324605:1	gene:OE9A005530	gene_biotype:protein_coding	transcript_biotype:protein_coding	1
Cluster_59870	OE9A005530T3	0	-1	1	21	1496	1516	UGCCUGGCUCCCUGUAUGCCA	:::::::::::::::::::::	UGGCAUACAGGGAGCCAGGCA	Cleavage	cdna	primary_assembly:OLEA9:CACTIH010000027.1:321306:324605:1	gene:OE9A005530	gene_biotype:protein_coding	transcript_biotype:protein_coding	1
Cluster_59870	OE9A005530T2	0	-1	1	21	1793	1813	UGCCUGGCUCCCUGUAUGCCA	:::::::::::::::::::::	UGGCAUACAGGGAGCCAGGCA	Cleavage	cdna	primary_assembly:OLEA9:CACTIH010000027.1:321294:324210:1	gene:OE9A005530	gene_biotype:protein_coding	transcript_biotype:protein_coding	1
Cluster_59870	OE9A005530T4	0	-1	1	21	1467	1487	UGCCUGGCUCCCUGUAUGCCA	:::::::::::::::::::::	UGGCAUACAGGGAGCCAGGCA	Cleavage	cdna	primary_assembly:OLEA9:CACTIH010000027.1:321786:324631:1	gene:OE9A005530	gene_biotype:protein_coding	transcript_biotype:protein_coding	1
Cluster_59870	OE9A074420T2	0	-1	1	21	1919	1939	UGCCUGGCUCCCUGUAUGCCA	::::::::::::::::::::	AGGCAUACAGGGAGCCAGGCA	Cleavage	cdna	primary_assembly:OLEA9:1:7846768:7850888:1	gene:OE9A074420	gene_biotype:protein_coding	transcript_biotype:protein_coding	1
Cluster_59870	OE9A074420T4	0	-1	1	21	1919	1939	UGCCUGGCUCCCUGUAUGCCA	::::::::::::::::::::	AGGCAUACAGGGAGCCAGGCA	Cleavage	cdna	primary_assembly:OLEA9:1:7846768:7850950:1	gene:OE9A074420	gene_biotype:protein_coding	transcript_biotype:protein_coding	1
Cluster_59870	OE9A074420T1	0	-1	1	21	1663	1683	UGCCUGGCUCCCUGUAUGCCA	::::::::::::::::::::	AGGCAUACAGGGAGCCAGGCA	Cleavage	cdna	primary_assembly:OLEA9:1:7846768:7850888:1	gene:OE9A074420	gene_biotype:protein_coding	transcript_biotype:protein_coding	1
Cluster_59870	OE9A074420T3	0	-1	1	21	1653	1673	UGCCUGGCUCCCUGUAUGCCA	::::::::::::::::::::	AGGCAUACAGGGAGCCAGGCA	Cleavage	cdna	primary_assembly:OLEA9:1:7846768:7850888:1	gene:OE9A074420	gene_biotype:protein_coding	transcript_biotype:protein_coding	1
Cluster_59870	OE9A046835T2	0	-1	1	21	1347	1367	UGCCUGGCUCCCUGUAUGCCA	::::::::::::::::::::	AGGCAUACAGGGAGCCAGGCA	Cleavage	cdna	primary_assembly:OLEA9:12:10495272:10497978:1	gene:OE9A046835	gene_biotype:protein_coding	transcript_biotype:protein_coding	1
Cluster_59870	OE9A046835T1	0	-1	1	21	1347	1367	UGCCUGGCUCCCUGUAUGCCA	::::::::::::::::::::	AGGCAUACAGGGAGCCAGGCA	Cleavage	cdna	primary_assembly:OLEA9:12:10495272:10497978:1	gene:OE9A046835	gene_biotype:protein_coding	transcript_biotype:protein_coding	1
Cluster_66021	OE9A028064T1	0	-1	1	21	996	1016	AAGCAAGACCGAACAUGACCA	:	:::::::::::::::::::	UCGUCAUGUUCGGUCUUGCUU	Cleavage	cdna	primary_assembly:OLEA9:13:15338677:15342317:-1	gene:OE9A028064	gene_biotype:protein_coding	transcript_biotype:protein_coding	1
Cluster_82436	OE9A064439T1	0	-1	1	21	1154	1174	AGAAUCCUGAUGAUGCUGCAU	::::::::::::::::::::	CUGCAGCAUCAUCAGGAUUCU	Cleavage	cdna	primary_assembly:OLEA9:18:1077080:1079442:-1	gene:OE9A064439	gene_biotype:protein_coding	transcript_biotype:protein_coding	1
Cluster_82436	OE9A012609T1	0	-1	1	21	1226	1246	AGAAUCCUGAUGAUGCUGCAU	::::::::::::::::::::	CUGCAGCAUCAUCAGGAUUCU	Cleavage	cdna	primary_assembly:OLEA9:CACTIH010000145.1:223857:226673:-1	gene:OE9A012609	gene_biotype:protein_coding	transcript_biotype:protein_coding	1
Cluster_82436	OE9A064439T2	0	-1	1	21	1160	1180	AGAAUCCUGAUGAUGCUGCAU	::::::::::::::::::::	CUGCAGCAUCAUCAGGAUUCU	Cleavage	cdna	primary_assembly:OLEA9:18:1076483:1079442:-1	gene:OE9A064439	gene_biotype:protein_coding	transcript_biotype:protein_coding	1
Cluster_82436	OE9A031619T3	0	-1	1	21	1695	1715	AGAAUCCUGAUGAUGCUGCAU	::::::::::::::::::::	CUGCAGCAUCAUCAGGAUUCU	Cleavage	cdna	primary_assembly:OLEA9:CACTIH010010821.1:88930:94111:-1	gene:OE9A031619	gene_biotype:protein_coding	transcript_biotype:protein_coding	1
Cluster_82436	OE9A031619T2	0	-1	1	21	2564	2584	AGAAUCCUGAUGAUGCUGCAU	::::::::::::::::::::	CUGCAGCAUCAUCAGGAUUCU	Cleavage	cdna	primary_assembly:OLEA9:CACTIH010010821.1:88920:94111:-1	gene:OE9A031619	gene_biotype:protein_coding	transcript_biotype:protein_coding	1
Cluster_82436	OE9A031619T1	0	-1	1	21	2838	2858	AGAAUCCUGAUGAUGCUGCAU	::::::::::::::::::::	CUGCAGCAUCAUCAGGAUUCU	Cleavage	cdna	primary_assembly:OLEA9:CACTIH010010821.1:88904:94111:-1	gene:OE9A031619	gene_biotype:protein_coding	transcript_biotype:protein_coding	1
Cluster_91044	OE9A080274T1	0	-1	1	21	2375	2395	CAGCCAAGGAUGACUUGCCGG	.::::::::::::::::::::	UCGGCAAGUCAUCCUUGGCUG	Cleavage	cdna	primary_assembly:OLEA9:14:13949688:13952154:1	gene:OE9A080274	gene_biotype:protein_coding	transcript_biotype:protein_coding	1
Cluster_92325	OE9A009520T3	0	-1	1	21	825	845	UUGACAGAAGAGAGAGAGCAC	:::::::::::::::::::::	GUGCUCUCUCUCUUCUGUCAA	Cleavage	cdna	primary_assembly:OLEA9:CACTIH010004306.1:18881:22886:1	gene:OE9A009520	gene_biotype:protein_coding	transcript_biotype:protein_coding	1
Cluster_92325	OE9A009520T2	0	-1	1	21	901	921	UUGACAGAAGAGAGAGAGCAC	:::::::::::::::::::::	GUGCUCUCUCUCUUCUGUCAA	Cleavage	cdna	primary_assembly:OLEA9:CACTIH010004306.1:18844:22929:1	gene:OE9A009520	gene_biotype:protein_coding	transcript_biotype:protein_coding	1
Cluster_92325	OE9A035286T2	0	-1	1	21	889	909	UUGACAGAAGAGAGAGAGCAC	:::::::::::::::::::::	GUGCUCUCUCUCUUCUGUCAA	Cleavage	cdna	primary_assembly:OLEA9:10:523076:526821:-1	gene:OE9A035286	gene_biotype:protein_coding	transcript_biotype:protein_coding	1
Cluster_92325	OE9A009520T1	0	-1	1	21	1079	1099	UUGACAGAAGAGAGAGAGCAC	:::::::::::::::::::::	GUGCUCUCUCUCUUCUGUCAA	Cleavage	cdna	primary_assembly:OLEA9:CACTIH010004306.1:18822:22966:1	gene:OE9A009520	gene_biotype:protein_coding	transcript_biotype:protein_coding	1
Cluster_92325	OE9A035286T3	0	-1	1	21	1141	1161	UUGACAGAAGAGAGAGAGCAC	:::::::::::::::::::::	GUGCUCUCUCUCUUCUGUCAA	Cleavage	cdna	primary_assembly:OLEA9:10:523076:526886:-1	gene:OE9A035286	gene_biotype:protein_coding	transcript_biotype:protein_coding	1
Cluster_92325	OE9A035286T4	0	-1	1	21	1156	1176	UUGACAGAAGAGAGAGAGCAC	:::::::::::::::::::::	GUGCUCUCUCUCUUCUGUCAA	Cleavage	cdna	primary_assembly:OLEA9:10:523076:526898:-1	gene:OE9A035286	gene_biotype:protein_coding	transcript_biotype:protein_coding	1
Cluster_92325	OE9A035286T1	0	-1	1	21	1325	1345	UUGACAGAAGAGAGAGAGCAC	:::::::::::::::::::::	GUGCUCUCUCUCUUCUGUCAA	Cleavage	cdna	primary_assembly:OLEA9:10:523076:525184:-1	gene:OE9A035286	gene_biotype:protein_coding	transcript_biotype:protein_coding	1
Cluster_92325	OE9A105269T7	0	-1	1	21	1268	1288	UUGACAGAAGAGAGAGAGCAC	:::::::::::::::::::::	GUGCUCUCUCUCUUCUGUCAA	Cleavage	cdna	primary_assembly:OLEA9:15:13081887:13086863:1	gene:OE9A105269	gene_biotype:protein_coding	transcript_biotype:protein_coding	1
Cluster_92325	OE9A009520T4	0	-1	1	21	1402	1422	UUGACAGAAGAGAGAGAGCAC	:::::::::::::::::::::	GUGCUCUCUCUCUUCUGUCAA	Cleavage	cdna	primary_assembly:OLEA9:CACTIH010004306.1:20765:22929:1	gene:OE9A009520	gene_biotype:protein_coding	transcript_biotype:protein_coding	1
Cluster_92325	OE9A014142T1	0	-1	1	21	1512	1532	UUGACAGAAGAGAGAGAGCAC	:::::::::::::::::::::	GUGCUCUCUCUCUUCUGUCAA	Cleavage	cdna	primary_assembly:OLEA9:CACTIH010000070.1:55597:60654:1	gene:OE9A014142	gene_biotype:protein_coding	transcript_biotype:protein_coding	1
Cluster_92325	OE9A105269T12	0	-1	1	21	1448	1468	UUGACAGAAGAGAGAGAGCAC	:::::::::::::::::::::	GUGCUCUCUCUCUUCUGUCAA	Cleavage	cdna	primary_assembly:OLEA9:15:13083835:13086863:1	gene:OE9A105269	gene_biotype:protein_coding	transcript_biotype:protein_coding	1
Cluster_92325	OE9A014142T4	0	-1	1	21	1610	1630	UUGACAGAAGAGAGAGAGCAC	:::::::::::::::::::::	GUGCUCUCUCUCUUCUGUCAA	Cleavage	cdna	primary_assembly:OLEA9:CACTIH010000070.1:55597:60672:1	gene:OE9A014142	gene_biotype:protein_coding	transcript_biotype:protein_coding	1
Cluster_92325	OE9A105269T10	0	-1	1	21	1301	1321	UUGACAGAAGAGAGAGAGCAC	:::::::::::::::::::::	GUGCUCUCUCUCUUCUGUCAA	Cleavage	cdna	primary_assembly:OLEA9:15:13081887:13087090:1	gene:OE9A105269	gene_biotype:protein_coding	transcript_biotype:protein_coding	1
Cluster_92325	OE9A064503T3	0	-1	1	21	1286	1306	UUGACAGAAGAGAGAGAGCAC	:::::::::::::::::::::	GUGCUCUCUCUCUUCUGUCAA	Cleavage	cdna	primary_assembly:OLEA9:3:31288348:31299645:-1	gene:OE9A064503	gene_biotype:protein_coding	transcript_biotype:protein_coding	1
Cluster_92325	OE9A032830T1	0	-1	1	21	1124	1144	UUGACAGAAGAGAGAGAGCAC	:::::::::::::::::::::	GUGCUCUCUCUCUUCUGUCAA	Cleavage	cdna	primary_assembly:OLEA9:20:2407356:2412408:1	gene:OE9A032830	gene_biotype:protein_coding	transcript_biotype:protein_coding	1
Cluster_92325	OE9A064503T5	0	-1	1	21	1330	1350	UUGACAGAAGAGAGAGAGCAC	:::::::::::::::::::::	GUGCUCUCUCUCUUCUGUCAA	Cleavage	cdna	primary_assembly:OLEA9:3:31288348:31300424:-1	gene:OE9A064503	gene_biotype:protein_coding	transcript_biotype:protein_coding	1
Cluster_92325	OE9A064503T7	0	-1	1	21	1384	1404	UUGACAGAAGAGAGAGAGCAC	:::::::::::::::::::::	GUGCUCUCUCUCUUCUGUCAA	Cleavage	cdna	primary_assembly:OLEA9:3:31288348:31301326:-1	gene:OE9A064503	gene_biotype:protein_coding	transcript_biotype:protein_coding	1
Cluster_92325	OE9A014142T2	0	-1	1	21	1798	1818	UUGACAGAAGAGAGAGAGCAC	:::::::::::::::::::::	GUGCUCUCUCUCUUCUGUCAA	Cleavage	cdna	primary_assembly:OLEA9:CACTIH010000070.1:55597:60667:1	gene:OE9A014142	gene_biotype:protein_coding	transcript_biotype:protein_coding	1
Cluster_92325	OE9A014142T5	0	-1	1	21	1852	1872	UUGACAGAAGAGAGAGAGCAC	:::::::::::::::::::::	GUGCUCUCUCUCUUCUGUCAA	Cleavage	cdna	primary_assembly:OLEA9:CACTIH010000070.1:55829:60654:1	gene:OE9A014142	gene_biotype:protein_coding	transcript_biotype:protein_coding	1
Cluster_92325	OE9A064503T4	0	-1	1	21	1524	1544	UUGACAGAAGAGAGAGAGCAC	:::::::::::::::::::::	GUGCUCUCUCUCUUCUGUCAA	Cleavage	cdna	primary_assembly:OLEA9:3:31288348:31300400:-1	gene:OE9A064503	gene_biotype:protein_coding	transcript_biotype:protein_coding	1
Cluster_92325	OE9A064503T6	0	-1	1	21	1553	1573	UUGACAGAAGAGAGAGAGCAC	:::::::::::::::::::::	GUGCUCUCUCUCUUCUGUCAA	Cleavage	cdna	primary_assembly:OLEA9:3:31288348:31300429:-1	gene:OE9A064503	gene_biotype:protein_coding	transcript_biotype:protein_coding	1
Cluster_92325	OE9A105269T3	0	-1	1	21	2091	2111	UUGACAGAAGAGAGAGAGCAC	:::::::::::::::::::::	GUGCUCUCUCUCUUCUGUCAA	Cleavage	cdna	primary_assembly:OLEA9:15:13081887:13086863:1	gene:OE9A105269	gene_biotype:protein_coding	transcript_biotype:protein_coding	1
Cluster_92325	OE9A105269T5	0	-1	1	21	2189	2209	UUGACAGAAGAGAGAGAGCAC	:::::::::::::::::::::	GUGCUCUCUCUCUUCUGUCAA	Cleavage	cdna	primary_assembly:OLEA9:15:13081887:13086863:1	gene:OE9A105269	gene_biotype:protein_coding	transcript_biotype:protein_coding	1
Cluster_92325	OE9A105269T8	0	-1	1	21	2292	2312	UUGACAGAAGAGAGAGAGCAC	:::::::::::::::::::::	GUGCUCUCUCUCUUCUGUCAA	Cleavage	cdna	primary_assembly:OLEA9:15:13081887:13086863:1	gene:OE9A105269	gene_biotype:protein_coding	transcript_biotype:protein_coding	1
Cluster_92325	OE9A014142T8	0	-1	1	21	2461	2481	UUGACAGAAGAGAGAGAGCAC	:::::::::::::::::::::	GUGCUCUCUCUCUUCUGUCAA	Cleavage	cdna	primary_assembly:OLEA9:CACTIH010000070.1:56322:60672:1	gene:OE9A014142	gene_biotype:protein_coding	transcript_biotype:protein_coding	1
Cluster_92325	OE9A014142T6	0	-1	1	21	2498	2518	UUGACAGAAGAGAGAGAGCAC	:::::::::::::::::::::	GUGCUCUCUCUCUUCUGUCAA	Cleavage	cdna	primary_assembly:OLEA9:CACTIH010000070.1:55908:60672:1	gene:OE9A014142	gene_biotype:protein_coding	transcript_biotype:protein_coding	1
Cluster_92325	OE9A105269T6	0	-1	1	21	2421	2441	UUGACAGAAGAGAGAGAGCAC	:::::::::::::::::::::	GUGCUCUCUCUCUUCUGUCAA	Cleavage	cdna	primary_assembly:OLEA9:15:13081887:13086863:1	gene:OE9A105269	gene_biotype:protein_coding	transcript_biotype:protein_coding	1
Cluster_92325	OE9A014142T7	0	-1	1	21	2604	2624	UUGACAGAAGAGAGAGAGCAC	:::::::::::::::::::::	GUGCUCUCUCUCUUCUGUCAA	Cleavage	cdna	primary_assembly:OLEA9:CACTIH010000070.1:55947:60672:1	gene:OE9A014142	gene_biotype:protein_coding	transcript_biotype:protein_coding	1
Cluster_92325	OE9A105269T1	0	-1	1	21	2566	2586	UUGACAGAAGAGAGAGAGCAC	:::::::::::::::::::::	GUGCUCUCUCUCUUCUGUCAA	Cleavage	cdna	primary_assembly:OLEA9:15:13081810:13086863:1	gene:OE9A105269	gene_biotype:protein_coding	transcript_biotype:protein_coding	1
Cluster_92325	OE9A105269T9	0	-1	1	21	2587	2607	UUGACAGAAGAGAGAGAGCAC	:::::::::::::::::::::	GUGCUCUCUCUCUUCUGUCAA	Cleavage	cdna	primary_assembly:OLEA9:15:13081887:13086866:1	gene:OE9A105269	gene_biotype:protein_coding	transcript_biotype:protein_coding	1
Cluster_92325	OE9A014142T3	0	-1	1	21	2802	2822	UUGACAGAAGAGAGAGAGCAC	:::::::::::::::::::::	GUGCUCUCUCUCUUCUGUCAA	Cleavage	cdna	primary_assembly:OLEA9:CACTIH010000070.1:55597:60667:1	gene:OE9A014142	gene_biotype:protein_coding	transcript_biotype:protein_coding	1
Cluster_92325	OE9A049058T2	0	-1	1	21	2579	2599	UUGACAGAAGAGAGAGAGCAC	:::::::::::::::::::::	GUGCUCUCUCUCUUCUGUCAA	Cleavage	cdna	primary_assembly:OLEA9:11:88037:95464:1	gene:OE9A049058	gene_biotype:protein_coding	transcript_biotype:protein_coding	1
Cluster_92325	OE9A064503T2	0	-1	1	21	2101	2121	UUGACAGAAGAGAGAGAGCAC	:::::::::::::::::::::	GUGCUCUCUCUCUUCUGUCAA	Cleavage	cdna	primary_assembly:OLEA9:3:31288096:31300713:-1	gene:OE9A064503	gene_biotype:protein_coding	transcript_biotype:protein_coding	1
Cluster_92325	OE9A105269T4	0	-1	1	21	2775	2795	UUGACAGAAGAGAGAGAGCAC	:::::::::::::::::::::	GUGCUCUCUCUCUUCUGUCAA	Cleavage	cdna	primary_assembly:OLEA9:15:13081887:13086863:1	gene:OE9A105269	gene_biotype:protein_coding	transcript_biotype:protein_coding	1
Cluster_92325	OE9A105269T2	0	-1	1	21	3164	3184	UUGACAGAAGAGAGAGAGCAC	:::::::::::::::::::::	GUGCUCUCUCUCUUCUGUCAA	Cleavage	cdna	primary_assembly:OLEA9:15:13081887:13086863:1	gene:OE9A105269	gene_biotype:protein_coding	transcript_biotype:protein_coding	1
Cluster_92325	OE9A064503T1	0	-1	1	21	2706	2726	UUGACAGAAGAGAGAGAGCAC	:::::::::::::::::::::	GUGCUCUCUCUCUUCUGUCAA	Cleavage	cdna	primary_assembly:OLEA9:3:31287907:31301318:-1	gene:OE9A064503	gene_biotype:protein_coding	transcript_biotype:protein_coding	1
Cluster_92325	OE9A105269T11	0	-1	1	21	2873	2893	UUGACAGAAGAGAGAGAGCAC	:::::::::::::::::::::	GUGCUCUCUCUCUUCUGUCAA	Cleavage	cdna	primary_assembly:OLEA9:15:13081887:13087632:1	gene:OE9A105269	gene_biotype:protein_coding	transcript_biotype:protein_coding	1
Cluster_92325	OE9A034411T1	0	-1	1	21	788	808	UUGACAGAAGAGAGAGAGCAC	::::::::::::::::::::	AUGCUCUCUCUCUUCUGUCAA	Cleavage	cdna	primary_assembly:OLEA9:7:14155245:14157316:1	gene:OE9A034411	gene_biotype:protein_coding	transcript_biotype:protein_coding	1
Cluster_92325	OE9A034411T2	0	-1	1	21	842	862	UUGACAGAAGAGAGAGAGCAC	::::::::::::::::::::	AUGCUCUCUCUCUUCUGUCAA	Cleavage	cdna	primary_assembly:OLEA9:7:14155245:14157316:1	gene:OE9A034411	gene_biotype:protein_coding	transcript_biotype:protein_coding	1
Cluster_92325	OE9A038130T1	0	-1	1	21	852	872	UUGACAGAAGAGAGAGAGCAC	::::::::::::::::::::	UUGCUCUCUCUCUUCUGUCAA	Cleavage	cdna	primary_assembly:OLEA9:12:12108192:12110629:1	gene:OE9A038130	gene_biotype:protein_coding	transcript_biotype:protein_coding	1
ClTster_104436	OE9A105889T2	0.5	-1	1	21	1419	1439	UCGGACCAGGCUUCAUUCCCC			::::::::::::::::::.	CUGGAAUGAAGCCUGGUCCGG	Cleavage	cdna	primary_assembly:OLEA9:CACTIH010009386.1:96132:106949:1	gene:OE9A105889	gene_biotype:protein_coding	transcript_biotype:protein_coding	1
ClTster_104436	OE9A105889T3	0.5	-1	1	21	1419	1439	UCGGACCAGGCUUCAUUCCCC			::::::::::::::::::.	CUGGAAUGAAGCCUGGUCCGG	Cleavage	cdna	primary_assembly:OLEA9:CACTIH010009386.1:96132:136345:1	gene:OE9A105889	gene_biotype:protein_coding	transcript_biotype:protein_coding	1
ClTster_104436	OE9A105889T1	0.5	-1	1	21	1419	1439	UCGGACCAGGCUUCAUUCCCC			::::::::::::::::::.	CUGGAAUGAAGCCUGGUCCGG	Cleavage	cdna	primary_assembly:OLEA9:CACTIH010009386.1:96132:106213:1	gene:OE9A105889	gene_biotype:protein_coding	transcript_biotype:protein_coding	1
ClTster_104436	OE9A107723T1	0.5	-1	1	21	1484	1504	UCGGACCAGGCUUCAUUCCCC			::::::::::::::::::.	CUGGAAUGAAGCCUGGUCCGG	Cleavage	cdna	primary_assembly:OLEA9:9:15929369:15940275:-1	gene:OE9A107723	gene_biotype:protein_coding	transcript_biotype:protein_coding	1
ClTster_104436	OE9A107723T2	0.5	-1	1	21	1402	1422	UCGGACCAGGCUUCAUUCCCC			::::::::::::::::::.	CUGGAAUGAAGCCUGGUCCGG	Cleavage	cdna	primary_assembly:OLEA9:9:15929369:15940275:-1	gene:OE9A107723	gene_biotype:protein_coding	transcript_biotype:protein_coding	1
ClTster_104436	OE9A011733T1	0.5	-1	1	21	560	580	UCGGACCAGGCUUCAUUCCCC			::::::::::::::::::.	CUGGAAUGAAGCCUGGUCCGG	Cleavage	cdna	primary_assembly:OLEA9:3:655416:663607:-1	gene:OE9A011733	gene_biotype:protein_coding	transcript_biotype:protein_coding	1
ClTster_105048	OE9A105889T2	0.5	-1	1	21	1419	1439	UCGGACCAGGCUUCAUUCCUC			::::::::::::::::::.	CUGGAAUGAAGCCUGGUCCGG	Cleavage	cdna	primary_assembly:OLEA9:CACTIH010009386.1:96132:106949:1	gene:OE9A105889	gene_biotype:protein_coding	transcript_biotype:protein_coding	1
ClTster_105048	OE9A105889T3	0.5	-1	1	21	1419	1439	UCGGACCAGGCUUCAUUCCUC			::::::::::::::::::.	CUGGAAUGAAGCCUGGUCCGG	Cleavage	cdna	primary_assembly:OLEA9:CACTIH010009386.1:96132:136345:1	gene:OE9A105889	gene_biotype:protein_coding	transcript_biotype:protein_coding	1
ClTster_105048	OE9A105889T1	0.5	-1	1	21	1419	1439	UCGGACCAGGCUUCAUUCCUC			::::::::::::::::::.	CUGGAAUGAAGCCUGGUCCGG	Cleavage	cdna	primary_assembly:OLEA9:CACTIH010009386.1:96132:106213:1	gene:OE9A105889	gene_biotype:protein_coding	transcript_biotype:protein_coding	1
ClTster_105048	OE9A107723T1	0.5	-1	1	21	1484	1504	UCGGACCAGGCUUCAUUCCUC			::::::::::::::::::.	CUGGAAUGAAGCCUGGUCCGG	Cleavage	cdna	primary_assembly:OLEA9:9:15929369:15940275:-1	gene:OE9A107723	gene_biotype:protein_coding	transcript_biotype:protein_coding	1
ClTster_105048	OE9A107723T2	0.5	-1	1	21	1402	1422	UCGGACCAGGCUUCAUUCCUC			::::::::::::::::::.	CUGGAAUGAAGCCUGGUCCGG	Cleavage	cdna	primary_assembly:OLEA9:9:15929369:15940275:-1	gene:OE9A107723	gene_biotype:protein_coding	transcript_biotype:protein_coding	1
ClTster_105048	OE9A011733T1	0.5	-1	1	21	560	580	UCGGACCAGGCUUCAUUCCUC			::::::::::::::::::.	CUGGAAUGAAGCCUGGUCCGG	Cleavage	cdna	primary_assembly:OLEA9:3:655416:663607:-1	gene:OE9A011733	gene_biotype:protein_coding	transcript_biotype:protein_coding	1
ClTster_11784	OE9A110924T1	0.5	-1	1	20	1511	1530	UGACAGAAGAGAGUGAGCAC	::::::.:::::::::::::	GUGCUCGCUCUCUUCUGUCA	Cleavage	cdna	primary_assembly:OLEA9:CACTIH010005462.1:69580:82174:-1	gene:OE9A110924	gene_biotype:protein_coding	transcript_biotype:protein_coding	1
ClTster_127264	OE9A064439T1	0.5	-1	1	21	1154	1174	AGAAUCUUGAUGAUGCUGCAU		:::::::::::::.::::::	CUGCAGCAUCAUCAGGAUUCU	Cleavage	cdna	primary_assembly:OLEA9:18:1077080:1079442:-1	gene:OE9A064439	gene_biotype:protein_coding	transcript_biotype:protein_coding	1
ClTster_127264	OE9A012609T1	0.5	-1	1	21	1226	1246	AGAAUCUUGAUGAUGCUGCAU		:::::::::::::.::::::	CUGCAGCAUCAUCAGGAUUCU	Cleavage	cdna	primary_assembly:OLEA9:CACTIH010000145.1:223857:226673:-1	gene:OE9A012609	gene_biotype:protein_coding	transcript_biotype:protein_coding	1
ClTster_127264	OE9A064439T2	0.5	-1	1	21	1160	1180	AGAAUCUUGAUGAUGCUGCAU		:::::::::::::.::::::	CUGCAGCAUCAUCAGGAUUCU	Cleavage	cdna	primary_assembly:OLEA9:18:1076483:1079442:-1	gene:OE9A064439	gene_biotype:protein_coding	transcript_biotype:protein_coding	1
ClTster_133899	OE9A105889T2	0.5	-1	1	21	1419	1439	UCGGACCAGGCUUCAUUCCCC			::::::::::::::::::.	CUGGAAUGAAGCCUGGUCCGG	Cleavage	cdna	primary_assembly:OLEA9:CACTIH010009386.1:96132:106949:1	gene:OE9A105889	gene_biotype:protein_coding	transcript_biotype:protein_coding	1
ClTster_133899	OE9A105889T3	0.5	-1	1	21	1419	1439	UCGGACCAGGCUUCAUUCCCC			::::::::::::::::::.	CUGGAAUGAAGCCUGGUCCGG	Cleavage	cdna	primary_assembly:OLEA9:CACTIH010009386.1:96132:136345:1	gene:OE9A105889	gene_biotype:protein_coding	transcript_biotype:protein_coding	1
ClTster_133899	OE9A105889T1	0.5	-1	1	21	1419	1439	UCGGACCAGGCUUCAUUCCCC			::::::::::::::::::.	CUGGAAUGAAGCCUGGUCCGG	Cleavage	cdna	primary_assembly:OLEA9:CACTIH010009386.1:96132:106213:1	gene:OE9A105889	gene_biotype:protein_coding	transcript_biotype:protein_coding	1
ClTster_133899	OE9A107723T1	0.5	-1	1	21	1484	1504	UCGGACCAGGCUUCAUUCCCC			::::::::::::::::::.	CUGGAAUGAAGCCUGGUCCGG	Cleavage	cdna	primary_assembly:OLEA9:9:15929369:15940275:-1	gene:OE9A107723	gene_biotype:protein_coding	transcript_biotype:protein_coding	1
ClTster_133899	OE9A107723T2	0.5	-1	1	21	1402	1422	UCGGACCAGGCUUCAUUCCCC			::::::::::::::::::.	CUGGAAUGAAGCCUGGUCCGG	Cleavage	cdna	primary_assembly:OLEA9:9:15929369:15940275:-1	gene:OE9A107723	gene_biotype:protein_coding	transcript_biotype:protein_coding	1
ClTster_133899	OE9A011733T1	0.5	-1	1	21	560	580	UCGGACCAGGCUUCAUUCCCC			::::::::::::::::::.	CUGGAAUGAAGCCUGGUCCGG	Cleavage	cdna	primary_assembly:OLEA9:3:655416:663607:-1	gene:OE9A011733	gene_biotype:protein_coding	transcript_biotype:protein_coding	1
ClTster_134627	OE9A077031T1	0.5	-1	1	21	248	268	UCGCAGGAGAGAUGGCACUAA			::::.::::::::::::::	GGAGUGUCAUCUCUCCUGCGA	Cleavage	cdna	primary_assembly:OLEA9:CACTIH010009246.1:272183:301811:-1	gene:OE9A077031	gene_biotype:protein_coding	transcript_biotype:protein_coding	1
ClTster_143700	OE9A105889T2	0.5	-1	1	21	1419	1439	UCGGACCAGGCUUCAUUCCCC			::::::::::::::::::.	CUGGAAUGAAGCCUGGUCCGG	Cleavage	cdna	primary_assembly:OLEA9:CACTIH010009386.1:96132:106949:1	gene:OE9A105889	gene_biotype:protein_coding	transcript_biotype:protein_coding	1
ClTster_143700	OE9A105889T3	0.5	-1	1	21	1419	1439	UCGGACCAGGCUUCAUUCCCC			::::::::::::::::::.	CUGGAAUGAAGCCUGGUCCGG	Cleavage	cdna	primary_assembly:OLEA9:CACTIH010009386.1:96132:136345:1	gene:OE9A105889	gene_biotype:protein_coding	transcript_biotype:protein_coding	1
ClTster_143700	OE9A105889T1	0.5	-1	1	21	1419	1439	UCGGACCAGGCUUCAUUCCCC			::::::::::::::::::.	CUGGAAUGAAGCCUGGUCCGG	Cleavage	cdna	primary_assembly:OLEA9:CACTIH010009386.1:96132:106213:1	gene:OE9A105889	gene_biotype:protein_coding	transcript_biotype:protein_coding	1
ClTster_143700	OE9A107723T1	0.5	-1	1	21	1484	1504	UCGGACCAGGCUUCAUUCCCC			::::::::::::::::::.	CUGGAAUGAAGCCUGGUCCGG	Cleavage	cdna	primary_assembly:OLEA9:9:15929369:15940275:-1	gene:OE9A107723	gene_biotype:protein_coding	transcript_biotype:protein_coding	1
ClTster_143700	OE9A107723T2	0.5	-1	1	21	1402	1422	UCGGACCAGGCUUCAUUCCCC			::::::::::::::::::.	CUGGAAUGAAGCCUGGUCCGG	Cleavage	cdna	primary_assembly:OLEA9:9:15929369:15940275:-1	gene:OE9A107723	gene_biotype:protein_coding	transcript_biotype:protein_coding	1
ClTster_143700	OE9A011733T1	0.5	-1	1	21	560	580	UCGGACCAGGCUUCAUUCCCC			::::::::::::::::::.	CUGGAAUGAAGCCUGGUCCGG	Cleavage	cdna	primary_assembly:OLEA9:3:655416:663607:-1	gene:OE9A011733	gene_biotype:protein_coding	transcript_biotype:protein_coding	1
ClTster_148510	OE9A110924T1	0.5	-1	1	20	1511	1530	UGACAGAAGAGAGUGAGCAC	::::::.:::::::::::::	GUGCUCGCUCUCUUCUGUCA	Cleavage	cdna	primary_assembly:OLEA9:CACTIH010005462.1:69580:82174:-1	gene:OE9A110924	gene_biotype:protein_coding	transcript_biotype:protein_coding	1
ClTster_169222	OE9A064439T1	0.5	-1	1	21	1154	1174	AGAAUCUUGAUGAUGCUGCAU		:::::::::::::.::::::	CUGCAGCAUCAUCAGGAUUCU	Cleavage	cdna	primary_assembly:OLEA9:18:1077080:1079442:-1	gene:OE9A064439	gene_biotype:protein_coding	transcript_biotype:protein_coding	1
ClTster_169222	OE9A012609T1	0.5	-1	1	21	1226	1246	AGAAUCUUGAUGAUGCUGCAU		:::::::::::::.::::::	CUGCAGCAUCAUCAGGAUUCU	Cleavage	cdna	primary_assembly:OLEA9:CACTIH010000145.1:223857:226673:-1	gene:OE9A012609	gene_biotype:protein_coding	transcript_biotype:protein_coding	1
ClTster_169222	OE9A064439T2	0.5	-1	1	21	1160	1180	AGAAUCUUGAUGAUGCUGCAU		:::::::::::::.::::::	CUGCAGCAUCAUCAGGAUUCU	Cleavage	cdna	primary_assembly:OLEA9:18:1076483:1079442:-1	gene:OE9A064439	gene_biotype:protein_coding	transcript_biotype:protein_coding	1
ClTster_172230	OE9A054730T1	0.5	-1	1	21	3914	3934	UGAAGCUGCCAGCGUGAUCUA		::::::.:::::::::::::	CAGAUCAUGCUGGCAGCUUCA	Cleavage	cdna	primary_assembly:OLEA9:12:14273647:14280139:-1	gene:OE9A054730	gene_biotype:protein_coding	transcript_biotype:protein_coding	1
ClTster_183307	OE9A064439T1	0.5	-1	1	21	1154	1174	AGAAUCUUGAUGAUGCUGCAU		:::::::::::::.::::::	CUGCAGCAUCAUCAGGAUUCU	Cleavage	cdna	primary_assembly:OLEA9:18:1077080:1079442:-1	gene:OE9A064439	gene_biotype:protein_coding	transcript_biotype:protein_coding	1
ClTster_183307	OE9A012609T1	0.5	-1	1	21	1226	1246	AGAAUCUUGAUGAUGCUGCAU		:::::::::::::.::::::	CUGCAGCAUCAUCAGGAUUCU	Cleavage	cdna	primary_assembly:OLEA9:CACTIH010000145.1:223857:226673:-1	gene:OE9A012609	gene_biotype:protein_coding	transcript_biotype:protein_coding	1
ClTster_183307	OE9A064439T2	0.5	-1	1	21	1160	1180	AGAAUCUUGAUGAUGCUGCAU		:::::::::::::.::::::	CUGCAGCAUCAUCAGGAUUCU	Cleavage	cdna	primary_assembly:OLEA9:18:1076483:1079442:-1	gene:OE9A064439	gene_biotype:protein_coding	transcript_biotype:protein_coding	1
ClTster_18366	OE9A105889T2	0.5	-1	1	21	1419	1439	UCGGACCAGGCUUCAUUCCCC			::::::::::::::::::.	CUGGAAUGAAGCCUGGUCCGG	Cleavage	cdna	primary_assembly:OLEA9:CACTIH010009386.1:96132:106949:1	gene:OE9A105889	gene_biotype:protein_coding	transcript_biotype:protein_coding	1
ClTster_18366	OE9A105889T3	0.5	-1	1	21	1419	1439	UCGGACCAGGCUUCAUUCCCC			::::::::::::::::::.	CUGGAAUGAAGCCUGGUCCGG	Cleavage	cdna	primary_assembly:OLEA9:CACTIH010009386.1:96132:136345:1	gene:OE9A105889	gene_biotype:protein_coding	transcript_biotype:protein_coding	1
ClTster_18366	OE9A105889T1	0.5	-1	1	21	1419	1439	UCGGACCAGGCUUCAUUCCCC			::::::::::::::::::.	CUGGAAUGAAGCCUGGUCCGG	Cleavage	cdna	primary_assembly:OLEA9:CACTIH010009386.1:96132:106213:1	gene:OE9A105889	gene_biotype:protein_coding	transcript_biotype:protein_coding	1
ClTster_18366	OE9A107723T1	0.5	-1	1	21	1484	1504	UCGGACCAGGCUUCAUUCCCC			::::::::::::::::::.	CUGGAAUGAAGCCUGGUCCGG	Cleavage	cdna	primary_assembly:OLEA9:9:15929369:15940275:-1	gene:OE9A107723	gene_biotype:protein_coding	transcript_biotype:protein_coding	1
ClTster_18366	OE9A107723T2	0.5	-1	1	21	1402	1422	UCGGACCAGGCUUCAUUCCCC			::::::::::::::::::.	CUGGAAUGAAGCCUGGUCCGG	Cleavage	cdna	primary_assembly:OLEA9:9:15929369:15940275:-1	gene:OE9A107723	gene_biotype:protein_coding	transcript_biotype:protein_coding	1
ClTster_18366	OE9A011733T1	0.5	-1	1	21	560	580	UCGGACCAGGCUUCAUUCCCC			::::::::::::::::::.	CUGGAAUGAAGCCUGGUCCGG	Cleavage	cdna	primary_assembly:OLEA9:3:655416:663607:-1	gene:OE9A011733	gene_biotype:protein_coding	transcript_biotype:protein_coding	1
ClTster_186617	OE9A110924T1	0.5	-1	1	20	1511	1530	UGACAGAAGAGAGUGAGCAC	::::::.:::::::::::::	GUGCUCGCUCUCUUCUGUCA	Cleavage	cdna	primary_assembly:OLEA9:CACTIH010005462.1:69580:82174:-1	gene:OE9A110924	gene_biotype:protein_coding	transcript_biotype:protein_coding	1
ClTster_186629	OE9A110924T1	0.5	-1	1	20	1511	1530	UGACAGAAGAGAGUGAGCAC	::::::.:::::::::::::	GUGCUCGCUCUCUUCUGUCA	Cleavage	cdna	primary_assembly:OLEA9:CACTIH010005462.1:69580:82174:-1	gene:OE9A110924	gene_biotype:protein_coding	transcript_biotype:protein_coding	1
ClTster_188817	OE9A119858T1	0.5	-1	1	21	1164	1184	UGGAGAAGCAGGGCACGUGCA		::::::::::::.:::::::	AGCACGUGCCCUGUUUCUCCA	Cleavage	cdna	primary_assembly:OLEA9:CACTIH010000133.1:427133:429501:-1	gene:OE9A119858	gene_biotype:protein_coding	transcript_biotype:protein_coding	1
ClTster_188817	OE9A110041T1	0.5	-1	1	21	1158	1178	UGGAGAAGCAGGGCACGUGCA		::::::::::::.:::::::	AGCACGUGCCCUGUUUCUCCA	Cleavage	cdna	primary_assembly:OLEA9:22:9946895:9949301:1	gene:OE9A110041	gene_biotype:protein_coding	transcript_biotype:protein_coding	1
ClTster_188817	OE9A002684T1	0.5	-1	1	21	2417	2437	UGGAGAAGCAGGGCACGUGCA		:::.::::::::::::::::	GGCAUGUGCCCUGCUUCUCCA	Cleavage	cdna	primary_assembly:OLEA9:CACTIH010005547.1:376648:380285:-1	gene:OE9A002684	gene_biotype:protein_coding	transcript_biotype:protein_coding	1
ClTster_188817	OE9A002684T2	0.5	-1	1	21	2419	2439	UGGAGAAGCAGGGCACGUGCA		:::.::::::::::::::::	GGCAUGUGCCCUGCUUCUCCA	Cleavage	cdna	primary_assembly:OLEA9:CACTIH010005547.1:376648:380386:-1	gene:OE9A002684	gene_biotype:protein_coding	transcript_biotype:protein_coding	1
ClTster_194554	OE9A110924T1	0.5	-1	1	20	1511	1530	UGACAGAAGAGAGUGAGCAU	.:::::.:::::::::::::	GUGCUCGCUCUCUUCUGUCA	Cleavage	cdna	primary_assembly:OLEA9:CACTIH010005462.1:69580:82174:-1	gene:OE9A110924	gene_biotype:protein_coding	transcript_biotype:protein_coding	1
ClTster_195576	OE9A064439T1	0.5	-1	1	21	1154	1174	AGAAUCUUGAUGAUGCUGCAG	::::::::::::::.::::::	CUGCAGCAUCAUCAGGAUUCU	Cleavage	cdna	primary_assembly:OLEA9:18:1077080:1079442:-1	gene:OE9A064439	gene_biotype:protein_coding	transcript_biotype:protein_coding	1
ClTster_195576	OE9A012609T1	0.5	-1	1	21	1226	1246	AGAAUCUUGAUGAUGCUGCAG	::::::::::::::.::::::	CUGCAGCAUCAUCAGGAUUCU	Cleavage	cdna	primary_assembly:OLEA9:CACTIH010000145.1:223857:226673:-1	gene:OE9A012609	gene_biotype:protein_coding	transcript_biotype:protein_coding	1
ClTster_195576	OE9A064439T2	0.5	-1	1	21	1160	1180	AGAAUCUUGAUGAUGCUGCAG	::::::::::::::.::::::	CUGCAGCAUCAUCAGGAUUCU	Cleavage	cdna	primary_assembly:OLEA9:18:1076483:1079442:-1	gene:OE9A064439	gene_biotype:protein_coding	transcript_biotype:protein_coding	1
ClTster_195604	OE9A110924T1	0.5	-1	1	20	1511	1530	UGACAGAAGAGAGUGAGCAC	::::::.:::::::::::::	GUGCUCGCUCUCUUCUGUCA	Cleavage	cdna	primary_assembly:OLEA9:CACTIH010005462.1:69580:82174:-1	gene:OE9A110924	gene_biotype:protein_coding	transcript_biotype:protein_coding	1
ClTster_29465	OE9A110924T1	0.5	-1	1	20	1511	1530	UGACAGAAGAGAGUGAGCAC	::::::.:::::::::::::	GUGCUCGCUCUCUUCUGUCA	Cleavage	cdna	primary_assembly:OLEA9:CACTIH010005462.1:69580:82174:-1	gene:OE9A110924	gene_biotype:protein_coding	transcript_biotype:protein_coding	1
ClTster_29647	OE9A119858T1	0.5	-1	1	21	1164	1184	UGGAGAAGCAGGGCACGUGCA		::::::::::::.:::::::	AGCACGUGCCCUGUUUCUCCA	Cleavage	cdna	primary_assembly:OLEA9:CACTIH010000133.1:427133:429501:-1	gene:OE9A119858	gene_biotype:protein_coding	transcript_biotype:protein_coding	1
ClTster_29647	OE9A110041T1	0.5	-1	1	21	1158	1178	UGGAGAAGCAGGGCACGUGCA		::::::::::::.:::::::	AGCACGUGCCCUGUUUCUCCA	Cleavage	cdna	primary_assembly:OLEA9:22:9946895:9949301:1	gene:OE9A110041	gene_biotype:protein_coding	transcript_biotype:protein_coding	1
ClTster_29647	OE9A002684T1	0.5	-1	1	21	2417	2437	UGGAGAAGCAGGGCACGUGCA		:::.::::::::::::::::	GGCAUGUGCCCUGCUUCUCCA	Cleavage	cdna	primary_assembly:OLEA9:CACTIH010005547.1:376648:380285:-1	gene:OE9A002684	gene_biotype:protein_coding	transcript_biotype:protein_coding	1
ClTster_29647	OE9A002684T2	0.5	-1	1	21	2419	2439	UGGAGAAGCAGGGCACGUGCA		:::.::::::::::::::::	GGCAUGUGCCCUGCUUCUCCA	Cleavage	cdna	primary_assembly:OLEA9:CACTIH010005547.1:376648:380386:-1	gene:OE9A002684	gene_biotype:protein_coding	transcript_biotype:protein_coding	1
ClTster_31381	OE9A119858T1	0.5	-1	1	21	1164	1184	UGGAGAAGCAGGGCACGUGCA		::::::::::::.:::::::	AGCACGUGCCCUGUUUCUCCA	Cleavage	cdna	primary_assembly:OLEA9:CACTIH010000133.1:427133:429501:-1	gene:OE9A119858	gene_biotype:protein_coding	transcript_biotype:protein_coding	1
ClTster_31381	OE9A110041T1	0.5	-1	1	21	1158	1178	UGGAGAAGCAGGGCACGUGCA		::::::::::::.:::::::	AGCACGUGCCCUGUUUCUCCA	Cleavage	cdna	primary_assembly:OLEA9:22:9946895:9949301:1	gene:OE9A110041	gene_biotype:protein_coding	transcript_biotype:protein_coding	1
ClTster_31381	OE9A002684T1	0.5	-1	1	21	2417	2437	UGGAGAAGCAGGGCACGUGCA		:::.::::::::::::::::	GGCAUGUGCCCUGCUUCUCCA	Cleavage	cdna	primary_assembly:OLEA9:CACTIH010005547.1:376648:380285:-1	gene:OE9A002684	gene_biotype:protein_coding	transcript_biotype:protein_coding	1
ClTster_31381	OE9A002684T2	0.5	-1	1	21	2419	2439	UGGAGAAGCAGGGCACGUGCA		:::.::::::::::::::::	GGCAUGUGCCCUGCUUCUCCA	Cleavage	cdna	primary_assembly:OLEA9:CACTIH010005547.1:376648:380386:-1	gene:OE9A002684	gene_biotype:protein_coding	transcript_biotype:protein_coding	1
ClTster_37492	OE9A105889T2	0.5	-1	1	21	1419	1439	UCGGACCAGGCUUCAUUCCCC			::::::::::::::::::.	CUGGAAUGAAGCCUGGUCCGG	Cleavage	cdna	primary_assembly:OLEA9:CACTIH010009386.1:96132:106949:1	gene:OE9A105889	gene_biotype:protein_coding	transcript_biotype:protein_coding	1
ClTster_37492	OE9A105889T3	0.5	-1	1	21	1419	1439	UCGGACCAGGCUUCAUUCCCC			::::::::::::::::::.	CUGGAAUGAAGCCUGGUCCGG	Cleavage	cdna	primary_assembly:OLEA9:CACTIH010009386.1:96132:136345:1	gene:OE9A105889	gene_biotype:protein_coding	transcript_biotype:protein_coding	1
ClTster_37492	OE9A105889T1	0.5	-1	1	21	1419	1439	UCGGACCAGGCUUCAUUCCCC			::::::::::::::::::.	CUGGAAUGAAGCCUGGUCCGG	Cleavage	cdna	primary_assembly:OLEA9:CACTIH010009386.1:96132:106213:1	gene:OE9A105889	gene_biotype:protein_coding	transcript_biotype:protein_coding	1
ClTster_37492	OE9A107723T1	0.5	-1	1	21	1484	1504	UCGGACCAGGCUUCAUUCCCC			::::::::::::::::::.	CUGGAAUGAAGCCUGGUCCGG	Cleavage	cdna	primary_assembly:OLEA9:9:15929369:15940275:-1	gene:OE9A107723	gene_biotype:protein_coding	transcript_biotype:protein_coding	1
ClTster_37492	OE9A107723T2	0.5	-1	1	21	1402	1422	UCGGACCAGGCUUCAUUCCCC			::::::::::::::::::.	CUGGAAUGAAGCCUGGUCCGG	Cleavage	cdna	primary_assembly:OLEA9:9:15929369:15940275:-1	gene:OE9A107723	gene_biotype:protein_coding	transcript_biotype:protein_coding	1
ClTster_37492	OE9A011733T1	0.5	-1	1	21	560	580	UCGGACCAGGCUUCAUUCCCC			::::::::::::::::::.	CUGGAAUGAAGCCUGGUCCGG	Cleavage	cdna	primary_assembly:OLEA9:3:655416:663607:-1	gene:OE9A011733	gene_biotype:protein_coding	transcript_biotype:protein_coding	1
ClTster_48697	OE9A053461T1	0.5	-1	1	21	1708	1728	UGAUUGAGCCGUGCCAAUAUC	:::::::::.:::::::::::	GAUAUUGGCGCGGCUCAAUCA	Cleavage	cdna	primary_assembly:OLEA9:CACTIH010007515.1:82111:85553:1	gene:OE9A053461	gene_biotype:protein_coding	transcript_biotype:protein_coding	1
ClTster_54325	OE9A105889T2	0.5	-1	1	21	1419	1439	UCGGACCAGGCUUCAUUCCCC			::::::::::::::::::.	CUGGAAUGAAGCCUGGUCCGG	Cleavage	cdna	primary_assembly:OLEA9:CACTIH010009386.1:96132:106949:1	gene:OE9A105889	gene_biotype:protein_coding	transcript_biotype:protein_coding	1
ClTster_54325	OE9A105889T3	0.5	-1	1	21	1419	1439	UCGGACCAGGCUUCAUUCCCC			::::::::::::::::::.	CUGGAAUGAAGCCUGGUCCGG	Cleavage	cdna	primary_assembly:OLEA9:CACTIH010009386.1:96132:136345:1	gene:OE9A105889	gene_biotype:protein_coding	transcript_biotype:protein_coding	1
ClTster_54325	OE9A105889T1	0.5	-1	1	21	1419	1439	UCGGACCAGGCUUCAUUCCCC			::::::::::::::::::.	CUGGAAUGAAGCCUGGUCCGG	Cleavage	cdna	primary_assembly:OLEA9:CACTIH010009386.1:96132:106213:1	gene:OE9A105889	gene_biotype:protein_coding	transcript_biotype:protein_coding	1
ClTster_54325	OE9A107723T1	0.5	-1	1	21	1484	1504	UCGGACCAGGCUUCAUUCCCC			::::::::::::::::::.	CUGGAAUGAAGCCUGGUCCGG	Cleavage	cdna	primary_assembly:OLEA9:9:15929369:15940275:-1	gene:OE9A107723	gene_biotype:protein_coding	transcript_biotype:protein_coding	1
ClTster_54325	OE9A107723T2	0.5	-1	1	21	1402	1422	UCGGACCAGGCUUCAUUCCCC			::::::::::::::::::.	CUGGAAUGAAGCCUGGUCCGG	Cleavage	cdna	primary_assembly:OLEA9:9:15929369:15940275:-1	gene:OE9A107723	gene_biotype:protein_coding	transcript_biotype:protein_coding	1
ClTster_54325	OE9A011733T1	0.5	-1	1	21	560	580	UCGGACCAGGCUUCAUUCCCC			::::::::::::::::::.	CUGGAAUGAAGCCUGGUCCGG	Cleavage	cdna	primary_assembly:OLEA9:3:655416:663607:-1	gene:OE9A011733	gene_biotype:protein_coding	transcript_biotype:protein_coding	1
ClTster_56140	OE9A119858T1	0.5	-1	1	21	1164	1184	UGGAGAAGCAGGGCACGUGCA		::::::::::::.:::::::	AGCACGUGCCCUGUUUCUCCA	Cleavage	cdna	primary_assembly:OLEA9:CACTIH010000133.1:427133:429501:-1	gene:OE9A119858	gene_biotype:protein_coding	transcript_biotype:protein_coding	1
ClTster_56140	OE9A110041T1	0.5	-1	1	21	1158	1178	UGGAGAAGCAGGGCACGUGCA		::::::::::::.:::::::	AGCACGUGCCCUGUUUCUCCA	Cleavage	cdna	primary_assembly:OLEA9:22:9946895:9949301:1	gene:OE9A110041	gene_biotype:protein_coding	transcript_biotype:protein_coding	1
ClTster_56140	OE9A002684T1	0.5	-1	1	21	2417	2437	UGGAGAAGCAGGGCACGUGCA		:::.::::::::::::::::	GGCAUGUGCCCUGCUUCUCCA	Cleavage	cdna	primary_assembly:OLEA9:CACTIH010005547.1:376648:380285:-1	gene:OE9A002684	gene_biotype:protein_coding	transcript_biotype:protein_coding	1
ClTster_56140	OE9A002684T2	0.5	-1	1	21	2419	2439	UGGAGAAGCAGGGCACGUGCA		:::.::::::::::::::::	GGCAUGUGCCCUGCUUCUCCA	Cleavage	cdna	primary_assembly:OLEA9:CACTIH010005547.1:376648:380386:-1	gene:OE9A002684	gene_biotype:protein_coding	transcript_biotype:protein_coding	1
ClTster_70034	OE9A105889T2	0.5	-1	1	21	1419	1439	UCGGACCAGGCUUCAUUCCCC			::::::::::::::::::.	CUGGAAUGAAGCCUGGUCCGG	Cleavage	cdna	primary_assembly:OLEA9:CACTIH010009386.1:96132:106949:1	gene:OE9A105889	gene_biotype:protein_coding	transcript_biotype:protein_coding	1
ClTster_70034	OE9A105889T3	0.5	-1	1	21	1419	1439	UCGGACCAGGCUUCAUUCCCC			::::::::::::::::::.	CUGGAAUGAAGCCUGGUCCGG	Cleavage	cdna	primary_assembly:OLEA9:CACTIH010009386.1:96132:136345:1	gene:OE9A105889	gene_biotype:protein_coding	transcript_biotype:protein_coding	1
ClTster_70034	OE9A105889T1	0.5	-1	1	21	1419	1439	UCGGACCAGGCUUCAUUCCCC			::::::::::::::::::.	CUGGAAUGAAGCCUGGUCCGG	Cleavage	cdna	primary_assembly:OLEA9:CACTIH010009386.1:96132:106213:1	gene:OE9A105889	gene_biotype:protein_coding	transcript_biotype:protein_coding	1
ClTster_70034	OE9A107723T1	0.5	-1	1	21	1484	1504	UCGGACCAGGCUUCAUUCCCC			::::::::::::::::::.	CUGGAAUGAAGCCUGGUCCGG	Cleavage	cdna	primary_assembly:OLEA9:9:15929369:15940275:-1	gene:OE9A107723	gene_biotype:protein_coding	transcript_biotype:protein_coding	1
ClTster_70034	OE9A107723T2	0.5	-1	1	21	1402	1422	UCGGACCAGGCUUCAUUCCCC			::::::::::::::::::.	CUGGAAUGAAGCCUGGUCCGG	Cleavage	cdna	primary_assembly:OLEA9:9:15929369:15940275:-1	gene:OE9A107723	gene_biotype:protein_coding	transcript_biotype:protein_coding	1
ClTster_70034	OE9A011733T1	0.5	-1	1	21	560	580	UCGGACCAGGCUUCAUUCCCC			::::::::::::::::::.	CUGGAAUGAAGCCUGGUCCGG	Cleavage	cdna	primary_assembly:OLEA9:3:655416:663607:-1	gene:OE9A011733	gene_biotype:protein_coding	transcript_biotype:protein_coding	1
ClTster_78636	OE9A110924T1	0.5	-1	1	20	1511	1530	UGACAGAAGAGAGUGAGCAU	.:::::.:::::::::::::	GUGCUCGCUCUCUUCUGUCA	Cleavage	cdna	primary_assembly:OLEA9:CACTIH010005462.1:69580:82174:-1	gene:OE9A110924	gene_biotype:protein_coding	transcript_biotype:protein_coding	1
ClTster_89929	OE9A064439T1	0.5	-1	1	21	1154	1174	AGAAUCUUGAUGAUGCUGCAU		:::::::::::::.::::::	CUGCAGCAUCAUCAGGAUUCU	Cleavage	cdna	primary_assembly:OLEA9:18:1077080:1079442:-1	gene:OE9A064439	gene_biotype:protein_coding	transcript_biotype:protein_coding	1
ClTster_89929	OE9A012609T1	0.5	-1	1	21	1226	1246	AGAAUCUUGAUGAUGCUGCAU		:::::::::::::.::::::	CUGCAGCAUCAUCAGGAUUCU	Cleavage	cdna	primary_assembly:OLEA9:CACTIH010000145.1:223857:226673:-1	gene:OE9A012609	gene_biotype:protein_coding	transcript_biotype:protein_coding	1
ClTster_89929	OE9A064439T2	0.5	-1	1	21	1160	1180	AGAAUCUUGAUGAUGCUGCAU		:::::::::::::.::::::	CUGCAGCAUCAUCAGGAUUCU	Cleavage	cdna	primary_assembly:OLEA9:18:1076483:1079442:-1	gene:OE9A064439	gene_biotype:protein_coding	transcript_biotype:protein_coding	1
ClTster_11784	OE9A045258T1	0.5	-1	1	20	746	765	UGACAGAAGAGAGUGAGCAC	::::::.:::::::::::::	GUGCUCGCUCUCUUCUGUCA	Cleavage	cdna primary_assembly:OLEA9:14:19872574:19878881:1 gene:OE9A045258 gene_biotype:protein_coding transcript_biotype:protein_coding	1
ClTster_11784	OE9A005217T1	0.5	-1	1	20	791	810	UGACAGAAGAGAGUGAGCAC	::::.::::::::::::::	AUGCUUACUCUCUUCUGUCA	Cleavage	cdna primary_assembly:OLEA9:4:30164116:30166323:1 gene:OE9A005217 gene_biotype:protein_coding transcript_biotype:protein_coding	1
ClTster_127264	OE9A031619T3	0.5	-1	1	21	1695	1715	AGAAUCUUGAUGAUGCUGCAU	:::::::::::::.::::::	CUGCAGCAUCAUCAGGAUUCU	Cleavage	cdna primary_assembly:OLEA9:CACTIH010010821.1:88930:94111:-1 gene:OE9A031619 gene_biotype:protein_coding transcript_biotype:protein_coding	1
ClTster_127264	OE9A031619T2	0.5	-1	1	21	2564	2584	AGAAUCUUGAUGAUGCUGCAU	:::::::::::::.::::::	CUGCAGCAUCAUCAGGAUUCU	Cleavage	cdna primary_assembly:OLEA9:CACTIH010010821.1:88920:94111:-1 gene:OE9A031619 gene_biotype:protein_coding transcript_biotype:protein_coding	1
ClTster_127264	OE9A031619T1	0.5	-1	1	21	2838	2858	AGAAUCUUGAUGAUGCUGCAU	:::::::::::::.::::::	CUGCAGCAUCAUCAGGAUUCU	Cleavage	cdna primary_assembly:OLEA9:CACTIH010010821.1:88904:94111:-1 gene:OE9A031619 gene_biotype:protein_coding transcript_biotype:protein_coding	1
ClTster_148510	OE9A045258T1	0.5	-1	1	20	746	765	UGACAGAAGAGAGUGAGCAC	::::::.:::::::::::::	GUGCUCGCUCUCUUCUGUCA	Cleavage	cdna primary_assembly:OLEA9:14:19872574:19878881:1 gene:OE9A045258 gene_biotype:protein_coding transcript_biotype:protein_coding	1
ClTster_148510	OE9A005217T1	0.5	-1	1	20	791	810	UGACAGAAGAGAGUGAGCAC	::::.::::::::::::::	AUGCUUACUCUCUUCUGUCA	Cleavage	cdna primary_assembly:OLEA9:4:30164116:30166323:1 gene:OE9A005217 gene_biotype:protein_coding transcript_biotype:protein_coding	1
ClTster_169222	OE9A031619T3	0.5	-1	1	21	1695	1715	AGAAUCUUGAUGAUGCUGCAU	:::::::::::::.::::::	CUGCAGCAUCAUCAGGAUUCU	Cleavage	cdna primary_assembly:OLEA9:CACTIH010010821.1:88930:94111:-1 gene:OE9A031619 gene_biotype:protein_coding transcript_biotype:protein_coding	1
ClTster_169222	OE9A031619T2	0.5	-1	1	21	2564	2584	AGAAUCUUGAUGAUGCUGCAU	:::::::::::::.::::::	CUGCAGCAUCAUCAGGAUUCU	Cleavage	cdna primary_assembly:OLEA9:CACTIH010010821.1:88920:94111:-1 gene:OE9A031619 gene_biotype:protein_coding transcript_biotype:protein_coding	1
ClTster_169222	OE9A031619T1	0.5	-1	1	21	2838	2858	AGAAUCUUGAUGAUGCUGCAU	:::::::::::::.::::::	CUGCAGCAUCAUCAGGAUUCU	Cleavage	cdna primary_assembly:OLEA9:CACTIH010010821.1:88904:94111:-1 gene:OE9A031619 gene_biotype:protein_coding transcript_biotype:protein_coding	1
ClTster_183307	OE9A031619T3	0.5	-1	1	21	1695	1715	AGAAUCUUGAUGAUGCUGCAU	:::::::::::::.::::::	CUGCAGCAUCAUCAGGAUUCU	Cleavage	cdna primary_assembly:OLEA9:CACTIH010010821.1:88930:94111:-1 gene:OE9A031619 gene_biotype:protein_coding transcript_biotype:protein_coding	1
ClTster_183307	OE9A031619T2	0.5	-1	1	21	2564	2584	AGAAUCUUGAUGAUGCUGCAU	:::::::::::::.::::::	CUGCAGCAUCAUCAGGAUUCU	Cleavage	cdna primary_assembly:OLEA9:CACTIH010010821.1:88920:94111:-1 gene:OE9A031619 gene_biotype:protein_coding transcript_biotype:protein_coding	1
ClTster_183307	OE9A031619T1	0.5	-1	1	21	2838	2858	AGAAUCUUGAUGAUGCUGCAU	:::::::::::::.::::::	CUGCAGCAUCAUCAGGAUUCU	Cleavage	cdna primary_assembly:OLEA9:CACTIH010010821.1:88904:94111:-1 gene:OE9A031619 gene_biotype:protein_coding transcript_biotype:protein_coding	1
ClTster_186617	OE9A045258T1	0.5	-1	1	20	746	765	UGACAGAAGAGAGUGAGCAC	::::::.:::::::::::::	GUGCUCGCUCUCUUCUGUCA	Cleavage	cdna primary_assembly:OLEA9:14:19872574:19878881:1 gene:OE9A045258 gene_biotype:protein_coding transcript_biotype:protein_coding	1
ClTster_186617	OE9A005217T1	0.5	-1	1	20	791	810	UGACAGAAGAGAGUGAGCAC	::::.::::::::::::::	AUGCUUACUCUCUUCUGUCA	Cleavage	cdna primary_assembly:OLEA9:4:30164116:30166323:1 gene:OE9A005217 gene_biotype:protein_coding transcript_biotype:protein_coding	1
ClTster_186629	OE9A045258T1	0.5	-1	1	20	746	765	UGACAGAAGAGAGUGAGCAC	::::::.:::::::::::::	GUGCUCGCUCUCUUCUGUCA	Cleavage	cdna primary_assembly:OLEA9:14:19872574:19878881:1 gene:OE9A045258 gene_biotype:protein_coding transcript_biotype:protein_coding	1
ClTster_186629	OE9A005217T1	0.5	-1	1	20	791	810	UGACAGAAGAGAGUGAGCAC	::::.::::::::::::::	AUGCUUACUCUCUUCUGUCA	Cleavage	cdna primary_assembly:OLEA9:4:30164116:30166323:1 gene:OE9A005217 gene_biotype:protein_coding transcript_biotype:protein_coding	1
ClTster_188817	OE9A069358T1	0.5	-1	1	21	1035	1055	UGGAGAAGCAGGGCACGUGCA	::::::::::::.:::::::	AGCACGUGCCCUGUUUCUCCA	Cleavage	cdna primary_assembly:OLEA9:13:3346092:3348352:1 gene:OE9A069358 gene_biotype:protein_coding transcript_biotype:protein_coding	1
ClTster_194554	OE9A005217T1	0.5	-1	1	20	791	810	UGACAGAAGAGAGUGAGCAU	:::::.::::::::::::::	AUGCUUACUCUCUUCUGUCA	Cleavage	cdna primary_assembly:OLEA9:4:30164116:30166323:1 gene:OE9A005217 gene_biotype:protein_coding transcript_biotype:protein_coding	1
ClTster_194554	OE9A045258T1	0.5	-1	1	20	746	765	UGACAGAAGAGAGUGAGCAU	.:::::.:::::::::::::	GUGCUCGCUCUCUUCUGUCA	Cleavage	cdna primary_assembly:OLEA9:14:19872574:19878881:1 gene:OE9A045258 gene_biotype:protein_coding transcript_biotype:protein_coding	1
ClTster_195576	OE9A031619T3	0.5	-1	1	21	1695	1715	AGAAUCUUGAUGAUGCUGCAG	::::::::::::::.::::::	CUGCAGCAUCAUCAGGAUUCU	Cleavage	cdna primary_assembly:OLEA9:CACTIH010010821.1:88930:94111:-1 gene:OE9A031619 gene_biotype:protein_coding transcript_biotype:protein_coding	1
ClTster_195576	OE9A031619T2	0.5	-1	1	21	2564	2584	AGAAUCUUGAUGAUGCUGCAG	::::::::::::::.::::::	CUGCAGCAUCAUCAGGAUUCU	Cleavage	cdna primary_assembly:OLEA9:CACTIH010010821.1:88920:94111:-1 gene:OE9A031619 gene_biotype:protein_coding transcript_biotype:protein_coding	1
ClTster_195576	OE9A031619T1	0.5	-1	1	21	2838	2858	AGAAUCUUGAUGAUGCUGCAG	::::::::::::::.::::::	CUGCAGCAUCAUCAGGAUUCU	Cleavage	cdna primary_assembly:OLEA9:CACTIH010010821.1:88904:94111:-1 gene:OE9A031619 gene_biotype:protein_coding transcript_biotype:protein_coding	1
ClTster_195604	OE9A045258T1	0.5	-1	1	20	746	765	UGACAGAAGAGAGUGAGCAC	::::::.:::::::::::::	GUGCUCGCUCUCUUCUGUCA	Cleavage	cdna primary_assembly:OLEA9:14:19872574:19878881:1 gene:OE9A045258 gene_biotype:protein_coding transcript_biotype:protein_coding	1
ClTster_195604	OE9A005217T1	0.5	-1	1	20	791	810	UGACAGAAGAGAGUGAGCAC	::::.::::::::::::::	AUGCUUACUCUCUUCUGUCA	Cleavage	cdna primary_assembly:OLEA9:4:30164116:30166323:1 gene:OE9A005217 gene_biotype:protein_coding transcript_biotype:protein_coding	1
ClTster_29465	OE9A045258T1	0.5	-1	1	20	746	765	UGACAGAAGAGAGUGAGCAC	::::::.:::::::::::::	GUGCUCGCUCUCUUCUGUCA	Cleavage	cdna primary_assembly:OLEA9:14:19872574:19878881:1 gene:OE9A045258 gene_biotype:protein_coding transcript_biotype:protein_coding	1
ClTster_29465	OE9A005217T1	0.5	-1	1	20	791	810	UGACAGAAGAGAGUGAGCAC	::::.::::::::::::::	AUGCUUACUCUCUUCUGUCA	Cleavage	cdna primary_assembly:OLEA9:4:30164116:30166323:1 gene:OE9A005217 gene_biotype:protein_coding transcript_biotype:protein_coding	1
ClTster_29647	OE9A069358T1	0.5	-1	1	21	1035	1055	UGGAGAAGCAGGGCACGUGCA	::::::::::::.:::::::	AGCACGUGCCCUGUUUCUCCA	Cleavage	cdna primary_assembly:OLEA9:13:3346092:3348352:1 gene:OE9A069358 gene_biotype:protein_coding transcript_biotype:protein_coding	1
ClTster_31381	OE9A069358T1	0.5	-1	1	21	1035	1055	UGGAGAAGCAGGGCACGUGCA	::::::::::::.:::::::	AGCACGUGCCCUGUUUCUCCA	Cleavage	cdna primary_assembly:OLEA9:13:3346092:3348352:1 gene:OE9A069358 gene_biotype:protein_coding transcript_biotype:protein_coding	1
ClTster_48697	OE9A083614T1	0.5	-1	1	21	1485	1505	UGAUUGAGCCGUGCCAAUAUC	:::::::::.:::::::::::	GAUAUUGGCGCGGCUCAAUCA	Cleavage	cdna primary_assembly:OLEA9:7:20430642:20433628:1 gene:OE9A083614 gene_biotype:protein_coding transcript_biotype:protein_coding	1
ClTster_48697	OE9A066432T1	0.5	-1	1	21	1494	1514	UGAUUGAGCCGUGCCAAUAUC	:::::::::.:::::::::::	GAUAUUGGCGCGGCUCAAUCA	Cleavage	cdna primary_assembly:OLEA9:CACTIH010005664.1:98010:101034:-1 gene:OE9A066432 gene_biotype:protein_coding transcript_biotype:protein_coding	1
ClTster_48697	OE9A074947T1	0.5	-1	1	21	1509	1529	UGAUUGAGCCGUGCCAAUAUC	:::::::::.:::::::::::	GAUAUUGGCGCGGCUCAAUCA	Cleavage	cdna primary_assembly:OLEA9:CACTIH010009227.1:149127:152135:1 gene:OE9A074947 gene_biotype:protein_coding transcript_biotype:protein_coding	1
ClTster_48697	OE9A069697T3	0.5	-1	1	21	1576	1596	UGAUUGAGCCGUGCCAAUAUC	:::::::::.:::::::::::	GAUAUUGGCGCGGCUCAAUCA	Cleavage	cdna primary_assembly:OLEA9:CACTIH010009665.1:38703:42548:1 gene:OE9A069697 gene_biotype:protein_coding transcript_biotype:protein_coding	1
ClTster_48697	OE9A102975T1	0.5	-1	1	21	1451	1471	UGAUUGAGCCGUGCCAAUAUC	:::::::::.:::::::::::	GAUAUUGGCGCGGCUCAAUCA	Cleavage	cdna primary_assembly:OLEA9:CACTIH010009033.1:613515:616742:-1 gene:OE9A102975 gene_biotype:protein_coding transcript_biotype:protein_coding	1
ClTster_48697	OE9A069697T2	0.5	-1	1	21	1585	1605	UGAUUGAGCCGUGCCAAUAUC	:::::::::.:::::::::::	GAUAUUGGCGCGGCUCAAUCA	Cleavage	cdna primary_assembly:OLEA9:CACTIH010009665.1:38694:41942:1 gene:OE9A069697 gene_biotype:protein_coding transcript_biotype:protein_coding	1
ClTster_48697	OE9A072247T1	0.5	-1	1	21	1561	1581	UGAUUGAGCCGUGCCAAUAUC	:::::::::.:::::::::::	GAUAUUGGCGCGGCUCAAUCA	Cleavage	cdna primary_assembly:OLEA9:CACTIH010002086.1:236604:239887:-1 gene:OE9A072247 gene_biotype:protein_coding transcript_biotype:protein_coding	1
ClTster_48697	OE9A069697T1	0.5	-1	1	21	1728	1748	UGAUUGAGCCGUGCCAAUAUC	:::::::::.:::::::::::	GAUAUUGGCGCGGCUCAAUCA	Cleavage	cdna primary_assembly:OLEA9:CACTIH010009665.1:38674:42616:1 gene:OE9A069697 gene_biotype:protein_coding transcript_biotype:protein_coding	1
ClTster_55261	OE9A120425T3	0.5	-1	1	21	441	461	UGCAUUUACACCUGCACCUUC	.::::::::::::::::::	UCGGGUGCAGGUGUAAAUGCA	Cleavage	cdna primary_assembly:OLEA9:CACTIH010000137.1:110517:130289:1 gene:OE9A120425 gene_biotype:protein_coding transcript_biotype:protein_coding	1
ClTster_55261	OE9A120425T2	0.5	-1	1	21	533	553	UGCAUUUACACCUGCACCUUC	.::::::::::::::::::	UCGGGUGCAGGUGUAAAUGCA	Cleavage	cdna primary_assembly:OLEA9:CACTIH010000137.1:110425:130291:1 gene:OE9A120425 gene_biotype:protein_coding transcript_biotype:protein_coding	1
ClTster_55261	OE9A120425T5	0.5	-1	1	21	360	380	UGCAUUUACACCUGCACCUUC	.::::::::::::::::::	UCGGGUGCAGGUGUAAAUGCA	Cleavage	cdna primary_assembly:OLEA9:CACTIH010000137.1:110598:130289:1 gene:OE9A120425 gene_biotype:protein_coding transcript_biotype:protein_coding	1
ClTster_55261	OE9A120425T7	0.5	-1	1	21	292	312	UGCAUUUACACCUGCACCUUC	.::::::::::::::::::	UCGGGUGCAGGUGUAAAUGCA	Cleavage	cdna primary_assembly:OLEA9:CACTIH010000137.1:115182:130291:1 gene:OE9A120425 gene_biotype:protein_coding transcript_biotype:protein_coding	1
ClTster_55261	OE9A120425T6	0.5	-1	1	21	360	380	UGCAUUUACACCUGCACCUUC	.::::::::::::::::::	UCGGGUGCAGGUGUAAAUGCA	Cleavage	cdna primary_assembly:OLEA9:CACTIH010000137.1:110598:130289:1 gene:OE9A120425 gene_biotype:protein_coding transcript_biotype:protein_coding	1
ClTster_55261	OE9A120425T1	0.5	-1	1	21	706	726	UGCAUUUACACCUGCACCUUC	.::::::::::::::::::	UCGGGUGCAGGUGUAAAUGCA	Cleavage	cdna primary_assembly:OLEA9:CACTIH010000137.1:78270:129761:1 gene:OE9A120425 gene_biotype:protein_coding transcript_biotype:protein_coding	1
ClTster_55261	OE9A120425T8	0.5	-1	1	21	122	142	UGCAUUUACACCUGCACCUUC	.::::::::::::::::::	UCGGGUGCAGGUGUAAAUGCA	Cleavage	cdna primary_assembly:OLEA9:CACTIH010000137.1:115358:130289:1 gene:OE9A120425 gene_biotype:protein_coding transcript_biotype:protein_coding	1
ClTster_55261	OE9A120425T9	0.5	-1	1	21	181	201	UGCAUUUACACCUGCACCUUC	.::::::::::::::::::	UCGGGUGCAGGUGUAAAUGCA	Cleavage	cdna primary_assembly:OLEA9:CACTIH010000137.1:118941:130289:1 gene:OE9A120425 gene_biotype:protein_coding transcript_biotype:protein_coding	1
ClTster_55261	OE9A120425T4	0.5	-1	1	21	360	380	UGCAUUUACACCUGCACCUUC	.::::::::::::::::::	UCGGGUGCAGGUGUAAAUGCA	Cleavage	cdna primary_assembly:OLEA9:CACTIH010000137.1:110598:123323:1 gene:OE9A120425 gene_biotype:protein_coding transcript_biotype:protein_coding	1
ClTster_56140	OE9A069358T1	0.5	-1	1	21	1035	1055	UGGAGAAGCAGGGCACGUGCA	::::::::::::.:::::::	AGCACGUGCCCUGUUUCUCCA	Cleavage	cdna primary_assembly:OLEA9:13:3346092:3348352:1 gene:OE9A069358 gene_biotype:protein_coding transcript_biotype:protein_coding	1
ClTster_78636	OE9A005217T1	0.5	-1	1	20	791	810	UGACAGAAGAGAGUGAGCAU	:::::.::::::::::::::	AUGCUUACUCUCUUCUGUCA	Cleavage	cdna primary_assembly:OLEA9:4:30164116:30166323:1 gene:OE9A005217 gene_biotype:protein_coding transcript_biotype:protein_coding	1
ClTster_78636	OE9A045258T1	0.5	-1	1	20	746	765	UGACAGAAGAGAGUGAGCAU	.:::::.:::::::::::::	GUGCUCGCUCUCUUCUGUCA	Cleavage	cdna primary_assembly:OLEA9:14:19872574:19878881:1 gene:OE9A045258 gene_biotype:protein_coding transcript_biotype:protein_coding	1
ClTster_89929	OE9A031619T3	0.5	-1	1	21	1695	1715	AGAAUCUUGAUGAUGCUGCAU	:::::::::::::.::::::	CUGCAGCAUCAUCAGGAUUCU	Cleavage	cdna primary_assembly:OLEA9:CACTIH010010821.1:88930:94111:-1 gene:OE9A031619 gene_biotype:protein_coding transcript_biotype:protein_coding	1
ClTster_89929	OE9A031619T2	0.5	-1	1	21	2564	2584	AGAAUCUUGAUGAUGCUGCAU	:::::::::::::.::::::	CUGCAGCAUCAUCAGGAUUCU	Cleavage	cdna primary_assembly:OLEA9:CACTIH010010821.1:88920:94111:-1 gene:OE9A031619 gene_biotype:protein_coding transcript_biotype:protein_coding	1
ClTster_89929	OE9A031619T1	0.5	-1	1	21	2838	2858	AGAAUCUUGAUGAUGCUGCAU	:::::::::::::.::::::	CUGCAGCAUCAUCAGGAUUCU	Cleavage	cdna primary_assembly:OLEA9:CACTIH010010821.1:88904:94111:-1 gene:OE9A031619 gene_biotype:protein_coding transcript_biotype:protein_coding	1
Cluster_52650	OE9A013555T1	0.5	-1	1	21	257	277	UGCUCCAUAUCCAGUCCUGAG	:::::::::::.:::::::	UACAGGACUGGAUGUGGAGCA	Cleavage	cdna primary_assembly:OLEA9:CACTIH010005483.1:405466:406343:1 gene:OE9A013555 gene_biotype:protein_coding transcript_biotype:protein_coding	1
Cluster_59870	OE9A107041T2	0.5	-1	1	21	2159	2179	UGCCUGGCUCCCUGUAUGCCA	::::::.::::::::::::::	UGGCAUGCAGGGAGCCAGGCA	Cleavage	cdna primary_assembly:OLEA9:CACTIH010002115.1:125657:130024:-1 gene:OE9A107041 gene_biotype:protein_coding transcript_biotype:protein_coding	2
Cluster_59870	OE9A107041T1	0.5	-1	1	21	2159	2179	UGCCUGGCUCCCUGUAUGCCA	::::::.::::::::::::::	UGGCAUGCAGGGAGCCAGGCA	Cleavage	cdna primary_assembly:OLEA9:CACTIH010002115.1:125657:130024:-1 gene:OE9A107041 gene_biotype:protein_coding transcript_biotype:protein_coding	2
Cluster_59870	OE9A042359T2	0.5	-1	1	21	2149	2169	UGCCUGGCUCCCUGUAUGCCA	::::::.::::::::::::::	UGGCAUGCAGGGAGCCAGGCA	Cleavage	cdna primary_assembly:OLEA9:12:8451368:8455366:-1 gene:OE9A042359 gene_biotype:protein_coding transcript_biotype:protein_coding	1
Cluster_59870	OE9A042359T1	0.5	-1	1	21	2127	2147	UGCCUGGCUCCCUGUAUGCCA	::::::.::::::::::::::	UGGCAUGCAGGGAGCCAGGCA	Cleavage	cdna primary_assembly:OLEA9:12:8449592:8455344:-1 gene:OE9A042359 gene_biotype:protein_coding transcript_biotype:protein_coding	1
Cluster_59870	OE9A042359T3	0.5	-1	1	21	2127	2147	UGCCUGGCUCCCUGUAUGCCA	::::::.::::::::::::::	UGGCAUGCAGGGAGCCAGGCA	Cleavage	cdna primary_assembly:OLEA9:12:8452032:8455344:-1 gene:OE9A042359 gene_biotype:protein_coding transcript_biotype:protein_coding	1
Cluster_59870	OE9A046419T1	0.5	-1	1	21	168	188	UGCCUGGCUCCCUGUAUGCCA	::::::.::::::::::::::	UGGCAUGCAGGGAGCCAGGCA	Cleavage	cdna primary_assembly:OLEA9:CACTIH010007422.1:348373:348825:1 gene:OE9A046419 gene_biotype:protein_coding transcript_biotype:protein_coding	1
Cluster_59870	OE9A109906T3	0.5	-1	1	21	1937	1957	UGCCUGGCUCCCUGUAUGCCA	::.:::::::::::::::::	AGGUAUACAGGGAGCCAGGCA	Cleavage	cdna primary_assembly:OLEA9:CACTIH010003793.1:141725:145937:1 gene:OE9A109906 gene_biotype:protein_coding transcript_biotype:protein_coding	1
Cluster_59870	OE9A109906T4	0.5	-1	1	21	1937	1957	UGCCUGGCUCCCUGUAUGCCA	::.:::::::::::::::::	AGGUAUACAGGGAGCCAGGCA	Cleavage	cdna primary_assembly:OLEA9:CACTIH010003793.1:141725:145958:1 gene:OE9A109906 gene_biotype:protein_coding transcript_biotype:protein_coding	1
Cluster_59870	OE9A109906T1	0.5	-1	1	21	1937	1957	UGCCUGGCUCCCUGUAUGCCA	::.:::::::::::::::::	AGGUAUACAGGGAGCCAGGCA	Cleavage	cdna primary_assembly:OLEA9:CACTIH010003793.1:141725:145306:1 gene:OE9A109906 gene_biotype:protein_coding transcript_biotype:protein_coding	1
Cluster_59870	OE9A109906T2	0.5	-1	1	21	1388	1408	UGCCUGGCUCCCUGUAUGCCA	::.:::::::::::::::::	AGGUAUACAGGGAGCCAGGCA	Cleavage	cdna primary_assembly:OLEA9:CACTIH010003793.1:141725:145937:1 gene:OE9A109906 gene_biotype:protein_coding transcript_biotype:protein_coding	1
Cluster_59870	OE9A032811T1	0.5	-1	1	21	2020	2040	UGCCUGGCUCCCUGUAUGCCA	: ::::.::::::::::::::	UCGCAUGCAGGGAGCCAGGCA	Cleavage	cdna primary_assembly:OLEA9:CACTIH010001929.1:232297:236658:1 gene:OE9A032811 gene_biotype:protein_coding transcript_biotype:protein_coding	2
Cluster_59870	OE9A032811T2	0.5	-1	1	21	1882	1902	UGCCUGGCUCCCUGUAUGCCA	: ::::.::::::::::::::	UCGCAUGCAGGGAGCCAGGCA	Cleavage	cdna primary_assembly:OLEA9:CACTIH010001929.1:232303:236658:1 gene:OE9A032811 gene_biotype:protein_coding transcript_biotype:protein_coding	2
Cluster_104436	OE9A105889T2	0.5	-1	1	21	1419	1439	UCGGACCAGGCUUCAUUCCCC	::::::::::::::::::.	CUGGAAUGAAGCCUGGUCCGG	Cleavage	cdna	primary_assembly:OLEA9:CACTIH010009386.1:96132:106949:1	gene:OE9A105889	gene_biotype:protein_coding	transcript_biotype:protein_coding	1
Cluster_104436	OE9A105889T3	0.5	-1	1	21	1419	1439	UCGGACCAGGCUUCAUUCCCC	::::::::::::::::::.	CUGGAAUGAAGCCUGGUCCGG	Cleavage	cdna	primary_assembly:OLEA9:CACTIH010009386.1:96132:136345:1	gene:OE9A105889	gene_biotype:protein_coding	transcript_biotype:protein_coding	1
Cluster_104436	OE9A105889T1	0.5	-1	1	21	1419	1439	UCGGACCAGGCUUCAUUCCCC	::::::::::::::::::.	CUGGAAUGAAGCCUGGUCCGG	Cleavage	cdna	primary_assembly:OLEA9:CACTIH010009386.1:96132:106213:1	gene:OE9A105889	gene_biotype:protein_coding	transcript_biotype:protein_coding	1
Cluster_104436	OE9A107723T1	0.5	-1	1	21	1484	1504	UCGGACCAGGCUUCAUUCCCC	::::::::::::::::::.	CUGGAAUGAAGCCUGGUCCGG	Cleavage	cdna	primary_assembly:OLEA9:9:15929369:15940275:-1	gene:OE9A107723	gene_biotype:protein_coding	transcript_biotype:protein_coding	1
Cluster_104436	OE9A107723T2	0.5	-1	1	21	1402	1422	UCGGACCAGGCUUCAUUCCCC	::::::::::::::::::.	CUGGAAUGAAGCCUGGUCCGG	Cleavage	cdna	primary_assembly:OLEA9:9:15929369:15940275:-1	gene:OE9A107723	gene_biotype:protein_coding	transcript_biotype:protein_coding	1
Cluster_104436	OE9A011733T1	0.5	-1	1	21	560	580	UCGGACCAGGCUUCAUUCCCC	::::::::::::::::::.	CUGGAAUGAAGCCUGGUCCGG	Cleavage	cdna	primary_assembly:OLEA9:3:655416:663607:-1	gene:OE9A011733	gene_biotype:protein_coding	transcript_biotype:protein_coding	1
Cluster_105048	OE9A105889T2	0.5	-1	1	21	1419	1439	UCGGACCAGGCUUCAUUCCUC	::::::::::::::::::.	CUGGAAUGAAGCCUGGUCCGG	Cleavage	cdna	primary_assembly:OLEA9:CACTIH010009386.1:96132:106949:1	gene:OE9A105889	gene_biotype:protein_coding	transcript_biotype:protein_coding	1
Cluster_105048	OE9A105889T3	0.5	-1	1	21	1419	1439	UCGGACCAGGCUUCAUUCCUC	::::::::::::::::::.	CUGGAAUGAAGCCUGGUCCGG	Cleavage	cdna	primary_assembly:OLEA9:CACTIH010009386.1:96132:136345:1	gene:OE9A105889	gene_biotype:protein_coding	transcript_biotype:protein_coding	1
Cluster_105048	OE9A105889T1	0.5	-1	1	21	1419	1439	UCGGACCAGGCUUCAUUCCUC	::::::::::::::::::.	CUGGAAUGAAGCCUGGUCCGG	Cleavage	cdna	primary_assembly:OLEA9:CACTIH010009386.1:96132:106213:1	gene:OE9A105889	gene_biotype:protein_coding	transcript_biotype:protein_coding	1
Cluster_105048	OE9A107723T1	0.5	-1	1	21	1484	1504	UCGGACCAGGCUUCAUUCCUC	::::::::::::::::::.	CUGGAAUGAAGCCUGGUCCGG	Cleavage	cdna	primary_assembly:OLEA9:9:15929369:15940275:-1	gene:OE9A107723	gene_biotype:protein_coding	transcript_biotype:protein_coding	1
Cluster_105048	OE9A107723T2	0.5	-1	1	21	1402	1422	UCGGACCAGGCUUCAUUCCUC	::::::::::::::::::.	CUGGAAUGAAGCCUGGUCCGG	Cleavage	cdna	primary_assembly:OLEA9:9:15929369:15940275:-1	gene:OE9A107723	gene_biotype:protein_coding	transcript_biotype:protein_coding	1
Cluster_105048	OE9A011733T1	0.5	-1	1	21	560	580	UCGGACCAGGCUUCAUUCCUC	::::::::::::::::::.	CUGGAAUGAAGCCUGGUCCGG	Cleavage	cdna	primary_assembly:OLEA9:3:655416:663607:-1	gene:OE9A011733	gene_biotype:protein_coding	transcript_biotype:protein_coding	1
Cluster_11784	OE9A045258T1	0.5	-1	1	20	746	765	UGACAGAAGAGAGUGAGCAC	::::::.:::::::::::::	GUGCUCGCUCUCUUCUGUCA	Cleavage	cdna	primary_assembly:OLEA9:14:19872574:19878881:1	gene:OE9A045258	gene_biotype:protein_coding	transcript_biotype:protein_coding	1
Cluster_11784	OE9A110924T1	0.5	-1	1	20	1511	1530	UGACAGAAGAGAGUGAGCAC	::::::.:::::::::::::	GUGCUCGCUCUCUUCUGUCA	Cleavage	cdna	primary_assembly:OLEA9:CACTIH010005462.1:69580:82174:-1	gene:OE9A110924	gene_biotype:protein_coding	transcript_biotype:protein_coding	1
Cluster_11784	OE9A005217T1	0.5	-1	1	20	791	810	UGACAGAAGAGAGUGAGCAC	::::.::::::::::::::	AUGCUUACUCUCUUCUGUCA	Cleavage	cdna	primary_assembly:OLEA9:4:30164116:30166323:1	gene:OE9A005217	gene_biotype:protein_coding	transcript_biotype:protein_coding	1
Cluster_127264	OE9A064439T1	0.5	-1	1	21	1154	1174	AGAAUCUUGAUGAUGCUGCAU	:::::::::::::.::::::	CUGCAGCAUCAUCAGGAUUCU	Cleavage	cdna	primary_assembly:OLEA9:18:1077080:1079442:-1	gene:OE9A064439	gene_biotype:protein_coding	transcript_biotype:protein_coding	1
Cluster_127264	OE9A012609T1	0.5	-1	1	21	1226	1246	AGAAUCUUGAUGAUGCUGCAU	:::::::::::::.::::::	CUGCAGCAUCAUCAGGAUUCU	Cleavage	cdna	primary_assembly:OLEA9:CACTIH010000145.1:223857:226673:-1	gene:OE9A012609	gene_biotype:protein_coding	transcript_biotype:protein_coding	1
Cluster_127264	OE9A064439T2	0.5	-1	1	21	1160	1180	AGAAUCUUGAUGAUGCUGCAU	:::::::::::::.::::::	CUGCAGCAUCAUCAGGAUUCU	Cleavage	cdna	primary_assembly:OLEA9:18:1076483:1079442:-1	gene:OE9A064439	gene_biotype:protein_coding	transcript_biotype:protein_coding	1
Cluster_127264	OE9A031619T3	0.5	-1	1	21	1695	1715	AGAAUCUUGAUGAUGCUGCAU	:::::::::::::.::::::	CUGCAGCAUCAUCAGGAUUCU	Cleavage	cdna	primary_assembly:OLEA9:CACTIH010010821.1:88930:94111:-1	gene:OE9A031619	gene_biotype:protein_coding	transcript_biotype:protein_coding	1
Cluster_127264	OE9A031619T2	0.5	-1	1	21	2564	2584	AGAAUCUUGAUGAUGCUGCAU	:::::::::::::.::::::	CUGCAGCAUCAUCAGGAUUCU	Cleavage	cdna	primary_assembly:OLEA9:CACTIH010010821.1:88920:94111:-1	gene:OE9A031619	gene_biotype:protein_coding	transcript_biotype:protein_coding	1
Cluster_127264	OE9A031619T1	0.5	-1	1	21	2838	2858	AGAAUCUUGAUGAUGCUGCAU	:::::::::::::.::::::	CUGCAGCAUCAUCAGGAUUCU	Cleavage	cdna	primary_assembly:OLEA9:CACTIH010010821.1:88904:94111:-1	gene:OE9A031619	gene_biotype:protein_coding	transcript_biotype:protein_coding	1
Cluster_133899	OE9A105889T2	0.5	-1	1	21	1419	1439	UCGGACCAGGCUUCAUUCCCC	::::::::::::::::::.	CUGGAAUGAAGCCUGGUCCGG	Cleavage	cdna	primary_assembly:OLEA9:CACTIH010009386.1:96132:106949:1	gene:OE9A105889	gene_biotype:protein_coding	transcript_biotype:protein_coding	1
Cluster_133899	OE9A105889T3	0.5	-1	1	21	1419	1439	UCGGACCAGGCUUCAUUCCCC	::::::::::::::::::.	CUGGAAUGAAGCCUGGUCCGG	Cleavage	cdna	primary_assembly:OLEA9:CACTIH010009386.1:96132:136345:1	gene:OE9A105889	gene_biotype:protein_coding	transcript_biotype:protein_coding	1
Cluster_133899	OE9A105889T1	0.5	-1	1	21	1419	1439	UCGGACCAGGCUUCAUUCCCC	::::::::::::::::::.	CUGGAAUGAAGCCUGGUCCGG	Cleavage	cdna	primary_assembly:OLEA9:CACTIH010009386.1:96132:106213:1	gene:OE9A105889	gene_biotype:protein_coding	transcript_biotype:protein_coding	1
Cluster_133899	OE9A107723T1	0.5	-1	1	21	1484	1504	UCGGACCAGGCUUCAUUCCCC	::::::::::::::::::.	CUGGAAUGAAGCCUGGUCCGG	Cleavage	cdna	primary_assembly:OLEA9:9:15929369:15940275:-1	gene:OE9A107723	gene_biotype:protein_coding	transcript_biotype:protein_coding	1
Cluster_133899	OE9A107723T2	0.5	-1	1	21	1402	1422	UCGGACCAGGCUUCAUUCCCC	::::::::::::::::::.	CUGGAAUGAAGCCUGGUCCGG	Cleavage	cdna	primary_assembly:OLEA9:9:15929369:15940275:-1	gene:OE9A107723	gene_biotype:protein_coding	transcript_biotype:protein_coding	1
Cluster_133899	OE9A011733T1	0.5	-1	1	21	560	580	UCGGACCAGGCUUCAUUCCCC	::::::::::::::::::.	CUGGAAUGAAGCCUGGUCCGG	Cleavage	cdna	primary_assembly:OLEA9:3:655416:663607:-1	gene:OE9A011733	gene_biotype:protein_coding	transcript_biotype:protein_coding	1
Cluster_134627	OE9A077031T1	0.5	-1	1	21	248	268	UCGCAGGAGAGAUGGCACUAA	::::.::::::::::::::	GGAGUGUCAUCUCUCCUGCGA	Cleavage	cdna	primary_assembly:OLEA9:CACTIH010009246.1:272183:301811:-1	gene:OE9A077031	gene_biotype:protein_coding	transcript_biotype:protein_coding	1
Cluster_143700	OE9A105889T2	0.5	-1	1	21	1419	1439	UCGGACCAGGCUUCAUUCCCC	::::::::::::::::::.	CUGGAAUGAAGCCUGGUCCGG	Cleavage	cdna	primary_assembly:OLEA9:CACTIH010009386.1:96132:106949:1	gene:OE9A105889	gene_biotype:protein_coding	transcript_biotype:protein_coding	1
Cluster_143700	OE9A105889T3	0.5	-1	1	21	1419	1439	UCGGACCAGGCUUCAUUCCCC	::::::::::::::::::.	CUGGAAUGAAGCCUGGUCCGG	Cleavage	cdna	primary_assembly:OLEA9:CACTIH010009386.1:96132:136345:1	gene:OE9A105889	gene_biotype:protein_coding	transcript_biotype:protein_coding	1
Cluster_143700	OE9A105889T1	0.5	-1	1	21	1419	1439	UCGGACCAGGCUUCAUUCCCC	::::::::::::::::::.	CUGGAAUGAAGCCUGGUCCGG	Cleavage	cdna	primary_assembly:OLEA9:CACTIH010009386.1:96132:106213:1	gene:OE9A105889	gene_biotype:protein_coding	transcript_biotype:protein_coding	1
Cluster_143700	OE9A107723T1	0.5	-1	1	21	1484	1504	UCGGACCAGGCUUCAUUCCCC	::::::::::::::::::.	CUGGAAUGAAGCCUGGUCCGG	Cleavage	cdna	primary_assembly:OLEA9:9:15929369:15940275:-1	gene:OE9A107723	gene_biotype:protein_coding	transcript_biotype:protein_coding	1
Cluster_143700	OE9A107723T2	0.5	-1	1	21	1402	1422	UCGGACCAGGCUUCAUUCCCC	::::::::::::::::::.	CUGGAAUGAAGCCUGGUCCGG	Cleavage	cdna	primary_assembly:OLEA9:9:15929369:15940275:-1	gene:OE9A107723	gene_biotype:protein_coding	transcript_biotype:protein_coding	1
Cluster_143700	OE9A011733T1	0.5	-1	1	21	560	580	UCGGACCAGGCUUCAUUCCCC	::::::::::::::::::.	CUGGAAUGAAGCCUGGUCCGG	Cleavage	cdna	primary_assembly:OLEA9:3:655416:663607:-1	gene:OE9A011733	gene_biotype:protein_coding	transcript_biotype:protein_coding	1
Cluster_148510	OE9A045258T1	0.5	-1	1	20	746	765	UGACAGAAGAGAGUGAGCAC	::::::.:::::::::::::	GUGCUCGCUCUCUUCUGUCA	Cleavage	cdna	primary_assembly:OLEA9:14:19872574:19878881:1	gene:OE9A045258	gene_biotype:protein_coding	transcript_biotype:protein_coding	1
Cluster_148510	OE9A110924T1	0.5	-1	1	20	1511	1530	UGACAGAAGAGAGUGAGCAC	::::::.:::::::::::::	GUGCUCGCUCUCUUCUGUCA	Cleavage	cdna	primary_assembly:OLEA9:CACTIH010005462.1:69580:82174:-1	gene:OE9A110924	gene_biotype:protein_coding	transcript_biotype:protein_coding	1
Cluster_148510	OE9A005217T1	0.5	-1	1	20	791	810	UGACAGAAGAGAGUGAGCAC	::::.::::::::::::::	AUGCUUACUCUCUUCUGUCA	Cleavage	cdna	primary_assembly:OLEA9:4:30164116:30166323:1	gene:OE9A005217	gene_biotype:protein_coding	transcript_biotype:protein_coding	1
Cluster_169222	OE9A064439T1	0.5	-1	1	21	1154	1174	AGAAUCUUGAUGAUGCUGCAU	:::::::::::::.::::::	CUGCAGCAUCAUCAGGAUUCU	Cleavage	cdna	primary_assembly:OLEA9:18:1077080:1079442:-1	gene:OE9A064439	gene_biotype:protein_coding	transcript_biotype:protein_coding	1
Cluster_169222	OE9A012609T1	0.5	-1	1	21	1226	1246	AGAAUCUUGAUGAUGCUGCAU	:::::::::::::.::::::	CUGCAGCAUCAUCAGGAUUCU	Cleavage	cdna	primary_assembly:OLEA9:CACTIH010000145.1:223857:226673:-1	gene:OE9A012609	gene_biotype:protein_coding	transcript_biotype:protein_coding	1
Cluster_169222	OE9A064439T2	0.5	-1	1	21	1160	1180	AGAAUCUUGAUGAUGCUGCAU	:::::::::::::.::::::	CUGCAGCAUCAUCAGGAUUCU	Cleavage	cdna	primary_assembly:OLEA9:18:1076483:1079442:-1	gene:OE9A064439	gene_biotype:protein_coding	transcript_biotype:protein_coding	1
Cluster_169222	OE9A031619T3	0.5	-1	1	21	1695	1715	AGAAUCUUGAUGAUGCUGCAU	:::::::::::::.::::::	CUGCAGCAUCAUCAGGAUUCU	Cleavage	cdna	primary_assembly:OLEA9:CACTIH010010821.1:88930:94111:-1	gene:OE9A031619	gene_biotype:protein_coding	transcript_biotype:protein_coding	1
Cluster_169222	OE9A031619T2	0.5	-1	1	21	2564	2584	AGAAUCUUGAUGAUGCUGCAU	:::::::::::::.::::::	CUGCAGCAUCAUCAGGAUUCU	Cleavage	cdna	primary_assembly:OLEA9:CACTIH010010821.1:88920:94111:-1	gene:OE9A031619	gene_biotype:protein_coding	transcript_biotype:protein_coding	1
Cluster_169222	OE9A031619T1	0.5	-1	1	21	2838	2858	AGAAUCUUGAUGAUGCUGCAU	:::::::::::::.::::::	CUGCAGCAUCAUCAGGAUUCU	Cleavage	cdna	primary_assembly:OLEA9:CACTIH010010821.1:88904:94111:-1	gene:OE9A031619	gene_biotype:protein_coding	transcript_biotype:protein_coding	1
Cluster_172230	OE9A054730T1	0.5	-1	1	21	3914	3934	UGAAGCUGCCAGCGUGAUCUA	::::::.:::::::::::::	CAGAUCAUGCUGGCAGCUUCA	Cleavage	cdna	primary_assembly:OLEA9:12:14273647:14280139:-1	gene:OE9A054730	gene_biotype:protein_coding	transcript_biotype:protein_coding	1
Cluster_183307	OE9A064439T1	0.5	-1	1	21	1154	1174	AGAAUCUUGAUGAUGCUGCAU	:::::::::::::.::::::	CUGCAGCAUCAUCAGGAUUCU	Cleavage	cdna	primary_assembly:OLEA9:18:1077080:1079442:-1	gene:OE9A064439	gene_biotype:protein_coding	transcript_biotype:protein_coding	1
Cluster_183307	OE9A012609T1	0.5	-1	1	21	1226	1246	AGAAUCUUGAUGAUGCUGCAU	:::::::::::::.::::::	CUGCAGCAUCAUCAGGAUUCU	Cleavage	cdna	primary_assembly:OLEA9:CACTIH010000145.1:223857:226673:-1	gene:OE9A012609	gene_biotype:protein_coding	transcript_biotype:protein_coding	1
Cluster_183307	OE9A064439T2	0.5	-1	1	21	1160	1180	AGAAUCUUGAUGAUGCUGCAU	:::::::::::::.::::::	CUGCAGCAUCAUCAGGAUUCU	Cleavage	cdna	primary_assembly:OLEA9:18:1076483:1079442:-1	gene:OE9A064439	gene_biotype:protein_coding	transcript_biotype:protein_coding	1
Cluster_183307	OE9A031619T3	0.5	-1	1	21	1695	1715	AGAAUCUUGAUGAUGCUGCAU	:::::::::::::.::::::	CUGCAGCAUCAUCAGGAUUCU	Cleavage	cdna	primary_assembly:OLEA9:CACTIH010010821.1:88930:94111:-1	gene:OE9A031619	gene_biotype:protein_coding	transcript_biotype:protein_coding	1
Cluster_183307	OE9A031619T2	0.5	-1	1	21	2564	2584	AGAAUCUUGAUGAUGCUGCAU	:::::::::::::.::::::	CUGCAGCAUCAUCAGGAUUCU	Cleavage	cdna	primary_assembly:OLEA9:CACTIH010010821.1:88920:94111:-1	gene:OE9A031619	gene_biotype:protein_coding	transcript_biotype:protein_coding	1
Cluster_183307	OE9A031619T1	0.5	-1	1	21	2838	2858	AGAAUCUUGAUGAUGCUGCAU	:::::::::::::.::::::	CUGCAGCAUCAUCAGGAUUCU	Cleavage	cdna	primary_assembly:OLEA9:CACTIH010010821.1:88904:94111:-1	gene:OE9A031619	gene_biotype:protein_coding	transcript_biotype:protein_coding	1
Cluster_18366	OE9A105889T2	0.5	-1	1	21	1419	1439	UCGGACCAGGCUUCAUUCCCC	::::::::::::::::::.	CUGGAAUGAAGCCUGGUCCGG	Cleavage	cdna	primary_assembly:OLEA9:CACTIH010009386.1:96132:106949:1	gene:OE9A105889	gene_biotype:protein_coding	transcript_biotype:protein_coding	1
Cluster_18366	OE9A105889T3	0.5	-1	1	21	1419	1439	UCGGACCAGGCUUCAUUCCCC	::::::::::::::::::.	CUGGAAUGAAGCCUGGUCCGG	Cleavage	cdna	primary_assembly:OLEA9:CACTIH010009386.1:96132:136345:1	gene:OE9A105889	gene_biotype:protein_coding	transcript_biotype:protein_coding	1
Cluster_18366	OE9A105889T1	0.5	-1	1	21	1419	1439	UCGGACCAGGCUUCAUUCCCC	::::::::::::::::::.	CUGGAAUGAAGCCUGGUCCGG	Cleavage	cdna	primary_assembly:OLEA9:CACTIH010009386.1:96132:106213:1	gene:OE9A105889	gene_biotype:protein_coding	transcript_biotype:protein_coding	1
Cluster_18366	OE9A107723T1	0.5	-1	1	21	1484	1504	UCGGACCAGGCUUCAUUCCCC	::::::::::::::::::.	CUGGAAUGAAGCCUGGUCCGG	Cleavage	cdna	primary_assembly:OLEA9:9:15929369:15940275:-1	gene:OE9A107723	gene_biotype:protein_coding	transcript_biotype:protein_coding	1
Cluster_18366	OE9A107723T2	0.5	-1	1	21	1402	1422	UCGGACCAGGCUUCAUUCCCC	::::::::::::::::::.	CUGGAAUGAAGCCUGGUCCGG	Cleavage	cdna	primary_assembly:OLEA9:9:15929369:15940275:-1	gene:OE9A107723	gene_biotype:protein_coding	transcript_biotype:protein_coding	1
Cluster_18366	OE9A011733T1	0.5	-1	1	21	560	580	UCGGACCAGGCUUCAUUCCCC	::::::::::::::::::.	CUGGAAUGAAGCCUGGUCCGG	Cleavage	cdna	primary_assembly:OLEA9:3:655416:663607:-1	gene:OE9A011733	gene_biotype:protein_coding	transcript_biotype:protein_coding	1
Cluster_186617	OE9A045258T1	0.5	-1	1	20	746	765	UGACAGAAGAGAGUGAGCAC	::::::.:::::::::::::	GUGCUCGCUCUCUUCUGUCA	Cleavage	cdna	primary_assembly:OLEA9:14:19872574:19878881:1	gene:OE9A045258	gene_biotype:protein_coding	transcript_biotype:protein_coding	1
Cluster_186617	OE9A110924T1	0.5	-1	1	20	1511	1530	UGACAGAAGAGAGUGAGCAC	::::::.:::::::::::::	GUGCUCGCUCUCUUCUGUCA	Cleavage	cdna	primary_assembly:OLEA9:CACTIH010005462.1:69580:82174:-1	gene:OE9A110924	gene_biotype:protein_coding	transcript_biotype:protein_coding	1
Cluster_186617	OE9A005217T1	0.5	-1	1	20	791	810	UGACAGAAGAGAGUGAGCAC	::::.::::::::::::::	AUGCUUACUCUCUUCUGUCA	Cleavage	cdna	primary_assembly:OLEA9:4:30164116:30166323:1	gene:OE9A005217	gene_biotype:protein_coding	transcript_biotype:protein_coding	1
Cluster_186629	OE9A045258T1	0.5	-1	1	20	746	765	UGACAGAAGAGAGUGAGCAC	::::::.:::::::::::::	GUGCUCGCUCUCUUCUGUCA	Cleavage	cdna	primary_assembly:OLEA9:14:19872574:19878881:1	gene:OE9A045258	gene_biotype:protein_coding	transcript_biotype:protein_coding	1
Cluster_186629	OE9A110924T1	0.5	-1	1	20	1511	1530	UGACAGAAGAGAGUGAGCAC	::::::.:::::::::::::	GUGCUCGCUCUCUUCUGUCA	Cleavage	cdna	primary_assembly:OLEA9:CACTIH010005462.1:69580:82174:-1	gene:OE9A110924	gene_biotype:protein_coding	transcript_biotype:protein_coding	1
Cluster_186629	OE9A005217T1	0.5	-1	1	20	791	810	UGACAGAAGAGAGUGAGCAC	::::.::::::::::::::	AUGCUUACUCUCUUCUGUCA	Cleavage	cdna	primary_assembly:OLEA9:4:30164116:30166323:1	gene:OE9A005217	gene_biotype:protein_coding	transcript_biotype:protein_coding	1
Cluster_188817	OE9A069358T1	0.5	-1	1	21	1035	1055	UGGAGAAGCAGGGCACGUGCA	::::::::::::.:::::::	AGCACGUGCCCUGUUUCUCCA	Cleavage	cdna	primary_assembly:OLEA9:13:3346092:3348352:1	gene:OE9A069358	gene_biotype:protein_coding	transcript_biotype:protein_coding	1
Cluster_188817	OE9A119858T1	0.5	-1	1	21	1164	1184	UGGAGAAGCAGGGCACGUGCA	::::::::::::.:::::::	AGCACGUGCCCUGUUUCUCCA	Cleavage	cdna	primary_assembly:OLEA9:CACTIH010000133.1:427133:429501:-1	gene:OE9A119858	gene_biotype:protein_coding	transcript_biotype:protein_coding	1
Cluster_188817	OE9A110041T1	0.5	-1	1	21	1158	1178	UGGAGAAGCAGGGCACGUGCA	::::::::::::.:::::::	AGCACGUGCCCUGUUUCUCCA	Cleavage	cdna	primary_assembly:OLEA9:22:9946895:9949301:1	gene:OE9A110041	gene_biotype:protein_coding	transcript_biotype:protein_coding	1
Cluster_188817	OE9A002684T1	0.5	-1	1	21	2417	2437	UGGAGAAGCAGGGCACGUGCA	:::.::::::::::::::::	GGCAUGUGCCCUGCUUCUCCA	Cleavage	cdna	primary_assembly:OLEA9:CACTIH010005547.1:376648:380285:-1	gene:OE9A002684	gene_biotype:protein_coding	transcript_biotype:protein_coding	1
Cluster_188817	OE9A002684T2	0.5	-1	1	21	2419	2439	UGGAGAAGCAGGGCACGUGCA	:::.::::::::::::::::	GGCAUGUGCCCUGCUUCUCCA	Cleavage	cdna	primary_assembly:OLEA9:CACTIH010005547.1:376648:380386:-1	gene:OE9A002684	gene_biotype:protein_coding	transcript_biotype:protein_coding	1
Cluster_194554	OE9A005217T1	0.5	-1	1	20	791	810	UGACAGAAGAGAGUGAGCAU	:::::.::::::::::::::	AUGCUUACUCUCUUCUGUCA	Cleavage	cdna	primary_assembly:OLEA9:4:30164116:30166323:1	gene:OE9A005217	gene_biotype:protein_coding	transcript_biotype:protein_coding	1
Cluster_194554	OE9A045258T1	0.5	-1	1	20	746	765	UGACAGAAGAGAGUGAGCAU	.:::::.:::::::::::::	GUGCUCGCUCUCUUCUGUCA	Cleavage	cdna	primary_assembly:OLEA9:14:19872574:19878881:1	gene:OE9A045258	gene_biotype:protein_coding	transcript_biotype:protein_coding	1
Cluster_194554	OE9A110924T1	0.5	-1	1	20	1511	1530	UGACAGAAGAGAGUGAGCAU	.:::::.:::::::::::::	GUGCUCGCUCUCUUCUGUCA	Cleavage	cdna	primary_assembly:OLEA9:CACTIH010005462.1:69580:82174:-1	gene:OE9A110924	gene_biotype:protein_coding	transcript_biotype:protein_coding	1
Cluster_195576	OE9A064439T1	0.5	-1	1	21	1154	1174	AGAAUCUUGAUGAUGCUGCAG	::::::::::::::.::::::	CUGCAGCAUCAUCAGGAUUCU	Cleavage	cdna	primary_assembly:OLEA9:18:1077080:1079442:-1	gene:OE9A064439	gene_biotype:protein_coding	transcript_biotype:protein_coding	1
Cluster_195576	OE9A012609T1	0.5	-1	1	21	1226	1246	AGAAUCUUGAUGAUGCUGCAG	::::::::::::::.::::::	CUGCAGCAUCAUCAGGAUUCU	Cleavage	cdna	primary_assembly:OLEA9:CACTIH010000145.1:223857:226673:-1	gene:OE9A012609	gene_biotype:protein_coding	transcript_biotype:protein_coding	1
Cluster_195576	OE9A064439T2	0.5	-1	1	21	1160	1180	AGAAUCUUGAUGAUGCUGCAG	::::::::::::::.::::::	CUGCAGCAUCAUCAGGAUUCU	Cleavage	cdna	primary_assembly:OLEA9:18:1076483:1079442:-1	gene:OE9A064439	gene_biotype:protein_coding	transcript_biotype:protein_coding	1
Cluster_195576	OE9A031619T3	0.5	-1	1	21	1695	1715	AGAAUCUUGAUGAUGCUGCAG	::::::::::::::.::::::	CUGCAGCAUCAUCAGGAUUCU	Cleavage	cdna	primary_assembly:OLEA9:CACTIH010010821.1:88930:94111:-1	gene:OE9A031619	gene_biotype:protein_coding	transcript_biotype:protein_coding	1
Cluster_195576	OE9A031619T2	0.5	-1	1	21	2564	2584	AGAAUCUUGAUGAUGCUGCAG	::::::::::::::.::::::	CUGCAGCAUCAUCAGGAUUCU	Cleavage	cdna	primary_assembly:OLEA9:CACTIH010010821.1:88920:94111:-1	gene:OE9A031619	gene_biotype:protein_coding	transcript_biotype:protein_coding	1
Cluster_195576	OE9A031619T1	0.5	-1	1	21	2838	2858	AGAAUCUUGAUGAUGCUGCAG	::::::::::::::.::::::	CUGCAGCAUCAUCAGGAUUCU	Cleavage	cdna	primary_assembly:OLEA9:CACTIH010010821.1:88904:94111:-1	gene:OE9A031619	gene_biotype:protein_coding	transcript_biotype:protein_coding	1
Cluster_195604	OE9A045258T1	0.5	-1	1	20	746	765	UGACAGAAGAGAGUGAGCAC	::::::.:::::::::::::	GUGCUCGCUCUCUUCUGUCA	Cleavage	cdna	primary_assembly:OLEA9:14:19872574:19878881:1	gene:OE9A045258	gene_biotype:protein_coding	transcript_biotype:protein_coding	1
Cluster_195604	OE9A110924T1	0.5	-1	1	20	1511	1530	UGACAGAAGAGAGUGAGCAC	::::::.:::::::::::::	GUGCUCGCUCUCUUCUGUCA	Cleavage	cdna	primary_assembly:OLEA9:CACTIH010005462.1:69580:82174:-1	gene:OE9A110924	gene_biotype:protein_coding	transcript_biotype:protein_coding	1
Cluster_195604	OE9A005217T1	0.5	-1	1	20	791	810	UGACAGAAGAGAGUGAGCAC	::::.::::::::::::::	AUGCUUACUCUCUUCUGUCA	Cleavage	cdna	primary_assembly:OLEA9:4:30164116:30166323:1	gene:OE9A005217	gene_biotype:protein_coding	transcript_biotype:protein_coding	1
Cluster_29465	OE9A045258T1	0.5	-1	1	20	746	765	UGACAGAAGAGAGUGAGCAC	::::::.:::::::::::::	GUGCUCGCUCUCUUCUGUCA	Cleavage	cdna	primary_assembly:OLEA9:14:19872574:19878881:1	gene:OE9A045258	gene_biotype:protein_coding	transcript_biotype:protein_coding	1
Cluster_29465	OE9A110924T1	0.5	-1	1	20	1511	1530	UGACAGAAGAGAGUGAGCAC	::::::.:::::::::::::	GUGCUCGCUCUCUUCUGUCA	Cleavage	cdna	primary_assembly:OLEA9:CACTIH010005462.1:69580:82174:-1	gene:OE9A110924	gene_biotype:protein_coding	transcript_biotype:protein_coding	1
Cluster_29465	OE9A005217T1	0.5	-1	1	20	791	810	UGACAGAAGAGAGUGAGCAC	::::.::::::::::::::	AUGCUUACUCUCUUCUGUCA	Cleavage	cdna	primary_assembly:OLEA9:4:30164116:30166323:1	gene:OE9A005217	gene_biotype:protein_coding	transcript_biotype:protein_coding	1
Cluster_29647	OE9A069358T1	0.5	-1	1	21	1035	1055	UGGAGAAGCAGGGCACGUGCA	::::::::::::.:::::::	AGCACGUGCCCUGUUUCUCCA	Cleavage	cdna	primary_assembly:OLEA9:13:3346092:3348352:1	gene:OE9A069358	gene_biotype:protein_coding	transcript_biotype:protein_coding	1
Cluster_29647	OE9A119858T1	0.5	-1	1	21	1164	1184	UGGAGAAGCAGGGCACGUGCA	::::::::::::.:::::::	AGCACGUGCCCUGUUUCUCCA	Cleavage	cdna	primary_assembly:OLEA9:CACTIH010000133.1:427133:429501:-1	gene:OE9A119858	gene_biotype:protein_coding	transcript_biotype:protein_coding	1
Cluster_29647	OE9A110041T1	0.5	-1	1	21	1158	1178	UGGAGAAGCAGGGCACGUGCA	::::::::::::.:::::::	AGCACGUGCCCUGUUUCUCCA	Cleavage	cdna	primary_assembly:OLEA9:22:9946895:9949301:1	gene:OE9A110041	gene_biotype:protein_coding	transcript_biotype:protein_coding	1
Cluster_29647	OE9A002684T1	0.5	-1	1	21	2417	2437	UGGAGAAGCAGGGCACGUGCA	:::.::::::::::::::::	GGCAUGUGCCCUGCUUCUCCA	Cleavage	cdna	primary_assembly:OLEA9:CACTIH010005547.1:376648:380285:-1	gene:OE9A002684	gene_biotype:protein_coding	transcript_biotype:protein_coding	1
Cluster_29647	OE9A002684T2	0.5	-1	1	21	2419	2439	UGGAGAAGCAGGGCACGUGCA	:::.::::::::::::::::	GGCAUGUGCCCUGCUUCUCCA	Cleavage	cdna	primary_assembly:OLEA9:CACTIH010005547.1:376648:380386:-1	gene:OE9A002684	gene_biotype:protein_coding	transcript_biotype:protein_coding	1
Cluster_31381	OE9A069358T1	0.5	-1	1	21	1035	1055	UGGAGAAGCAGGGCACGUGCA	::::::::::::.:::::::	AGCACGUGCCCUGUUUCUCCA	Cleavage	cdna	primary_assembly:OLEA9:13:3346092:3348352:1	gene:OE9A069358	gene_biotype:protein_coding	transcript_biotype:protein_coding	1
Cluster_31381	OE9A119858T1	0.5	-1	1	21	1164	1184	UGGAGAAGCAGGGCACGUGCA	::::::::::::.:::::::	AGCACGUGCCCUGUUUCUCCA	Cleavage	cdna	primary_assembly:OLEA9:CACTIH010000133.1:427133:429501:-1	gene:OE9A119858	gene_biotype:protein_coding	transcript_biotype:protein_coding	1
Cluster_31381	OE9A110041T1	0.5	-1	1	21	1158	1178	UGGAGAAGCAGGGCACGUGCA	::::::::::::.:::::::	AGCACGUGCCCUGUUUCUCCA	Cleavage	cdna	primary_assembly:OLEA9:22:9946895:9949301:1	gene:OE9A110041	gene_biotype:protein_coding	transcript_biotype:protein_coding	1
Cluster_31381	OE9A002684T1	0.5	-1	1	21	2417	2437	UGGAGAAGCAGGGCACGUGCA	:::.::::::::::::::::	GGCAUGUGCCCUGCUUCUCCA	Cleavage	cdna	primary_assembly:OLEA9:CACTIH010005547.1:376648:380285:-1	gene:OE9A002684	gene_biotype:protein_coding	transcript_biotype:protein_coding	1
Cluster_31381	OE9A002684T2	0.5	-1	1	21	2419	2439	UGGAGAAGCAGGGCACGUGCA	:::.::::::::::::::::	GGCAUGUGCCCUGCUUCUCCA	Cleavage	cdna	primary_assembly:OLEA9:CACTIH010005547.1:376648:380386:-1	gene:OE9A002684	gene_biotype:protein_coding	transcript_biotype:protein_coding	1
Cluster_37492	OE9A105889T2	0.5	-1	1	21	1419	1439	UCGGACCAGGCUUCAUUCCCC	::::::::::::::::::.	CUGGAAUGAAGCCUGGUCCGG	Cleavage	cdna	primary_assembly:OLEA9:CACTIH010009386.1:96132:106949:1	gene:OE9A105889	gene_biotype:protein_coding	transcript_biotype:protein_coding	1
Cluster_37492	OE9A105889T3	0.5	-1	1	21	1419	1439	UCGGACCAGGCUUCAUUCCCC	::::::::::::::::::.	CUGGAAUGAAGCCUGGUCCGG	Cleavage	cdna	primary_assembly:OLEA9:CACTIH010009386.1:96132:136345:1	gene:OE9A105889	gene_biotype:protein_coding	transcript_biotype:protein_coding	1
Cluster_37492	OE9A105889T1	0.5	-1	1	21	1419	1439	UCGGACCAGGCUUCAUUCCCC	::::::::::::::::::.	CUGGAAUGAAGCCUGGUCCGG	Cleavage	cdna	primary_assembly:OLEA9:CACTIH010009386.1:96132:106213:1	gene:OE9A105889	gene_biotype:protein_coding	transcript_biotype:protein_coding	1
Cluster_37492	OE9A107723T1	0.5	-1	1	21	1484	1504	UCGGACCAGGCUUCAUUCCCC	::::::::::::::::::.	CUGGAAUGAAGCCUGGUCCGG	Cleavage	cdna	primary_assembly:OLEA9:9:15929369:15940275:-1	gene:OE9A107723	gene_biotype:protein_coding	transcript_biotype:protein_coding	1
Cluster_37492	OE9A107723T2	0.5	-1	1	21	1402	1422	UCGGACCAGGCUUCAUUCCCC	::::::::::::::::::.	CUGGAAUGAAGCCUGGUCCGG	Cleavage	cdna	primary_assembly:OLEA9:9:15929369:15940275:-1	gene:OE9A107723	gene_biotype:protein_coding	transcript_biotype:protein_coding	1
Cluster_37492	OE9A011733T1	0.5	-1	1	21	560	580	UCGGACCAGGCUUCAUUCCCC	::::::::::::::::::.	CUGGAAUGAAGCCUGGUCCGG	Cleavage	cdna	primary_assembly:OLEA9:3:655416:663607:-1	gene:OE9A011733	gene_biotype:protein_coding	transcript_biotype:protein_coding	1
Cluster_48697	OE9A083614T1	0.5	-1	1	21	1485	1505	UGAUUGAGCCGUGCCAAUAUC	:::::::::.:::::::::::	GAUAUUGGCGCGGCUCAAUCA	Cleavage	cdna	primary_assembly:OLEA9:7:20430642:20433628:1	gene:OE9A083614	gene_biotype:protein_coding	transcript_biotype:protein_coding	1
Cluster_48697	OE9A066432T1	0.5	-1	1	21	1494	1514	UGAUUGAGCCGUGCCAAUAUC	:::::::::.:::::::::::	GAUAUUGGCGCGGCUCAAUCA	Cleavage	cdna	primary_assembly:OLEA9:CACTIH010005664.1:98010:101034:-1	gene:OE9A066432	gene_biotype:protein_coding	transcript_biotype:protein_coding	1
Cluster_48697	OE9A074947T1	0.5	-1	1	21	1509	1529	UGAUUGAGCCGUGCCAAUAUC	:::::::::.:::::::::::	GAUAUUGGCGCGGCUCAAUCA	Cleavage	cdna	primary_assembly:OLEA9:CACTIH010009227.1:149127:152135:1	gene:OE9A074947	gene_biotype:protein_coding	transcript_biotype:protein_coding	1
Cluster_48697	OE9A069697T3	0.5	-1	1	21	1576	1596	UGAUUGAGCCGUGCCAAUAUC	:::::::::.:::::::::::	GAUAUUGGCGCGGCUCAAUCA	Cleavage	cdna	primary_assembly:OLEA9:CACTIH010009665.1:38703:42548:1	gene:OE9A069697	gene_biotype:protein_coding	transcript_biotype:protein_coding	1
Cluster_48697	OE9A102975T1	0.5	-1	1	21	1451	1471	UGAUUGAGCCGUGCCAAUAUC	:::::::::.:::::::::::	GAUAUUGGCGCGGCUCAAUCA	Cleavage	cdna	primary_assembly:OLEA9:CACTIH010009033.1:613515:616742:-1	gene:OE9A102975	gene_biotype:protein_coding	transcript_biotype:protein_coding	1
Cluster_48697	OE9A069697T2	0.5	-1	1	21	1585	1605	UGAUUGAGCCGUGCCAAUAUC	:::::::::.:::::::::::	GAUAUUGGCGCGGCUCAAUCA	Cleavage	cdna	primary_assembly:OLEA9:CACTIH010009665.1:38694:41942:1	gene:OE9A069697	gene_biotype:protein_coding	transcript_biotype:protein_coding	1
Cluster_48697	OE9A072247T1	0.5	-1	1	21	1561	1581	UGAUUGAGCCGUGCCAAUAUC	:::::::::.:::::::::::	GAUAUUGGCGCGGCUCAAUCA	Cleavage	cdna	primary_assembly:OLEA9:CACTIH010002086.1:236604:239887:-1	gene:OE9A072247	gene_biotype:protein_coding	transcript_biotype:protein_coding	1
Cluster_48697	OE9A069697T1	0.5	-1	1	21	1728	1748	UGAUUGAGCCGUGCCAAUAUC	:::::::::.:::::::::::	GAUAUUGGCGCGGCUCAAUCA	Cleavage	cdna	primary_assembly:OLEA9:CACTIH010009665.1:38674:42616:1	gene:OE9A069697	gene_biotype:protein_coding	transcript_biotype:protein_coding	1
Cluster_48697	OE9A053461T1	0.5	-1	1	21	1708	1728	UGAUUGAGCCGUGCCAAUAUC	:::::::::.:::::::::::	GAUAUUGGCGCGGCUCAAUCA	Cleavage	cdna	primary_assembly:OLEA9:CACTIH010007515.1:82111:85553:1	gene:OE9A053461	gene_biotype:protein_coding	transcript_biotype:protein_coding	1
Cluster_52650	OE9A013555T1	0.5	-1	1	21	257	277	UGCUCCAUAUCCAGUCCUGAG	:::::::::::.:::::::	UACAGGACUGGAUGUGGAGCA	Cleavage	cdna	primary_assembly:OLEA9:CACTIH010005483.1:405466:406343:1	gene:OE9A013555	gene_biotype:protein_coding	transcript_biotype:protein_coding	1
Cluster_54325	OE9A105889T2	0.5	-1	1	21	1419	1439	UCGGACCAGGCUUCAUUCCCC	::::::::::::::::::.	CUGGAAUGAAGCCUGGUCCGG	Cleavage	cdna	primary_assembly:OLEA9:CACTIH010009386.1:96132:106949:1	gene:OE9A105889	gene_biotype:protein_coding	transcript_biotype:protein_coding	1
Cluster_54325	OE9A105889T3	0.5	-1	1	21	1419	1439	UCGGACCAGGCUUCAUUCCCC	::::::::::::::::::.	CUGGAAUGAAGCCUGGUCCGG	Cleavage	cdna	primary_assembly:OLEA9:CACTIH010009386.1:96132:136345:1	gene:OE9A105889	gene_biotype:protein_coding	transcript_biotype:protein_coding	1
Cluster_54325	OE9A105889T1	0.5	-1	1	21	1419	1439	UCGGACCAGGCUUCAUUCCCC	::::::::::::::::::.	CUGGAAUGAAGCCUGGUCCGG	Cleavage	cdna	primary_assembly:OLEA9:CACTIH010009386.1:96132:106213:1	gene:OE9A105889	gene_biotype:protein_coding	transcript_biotype:protein_coding	1
Cluster_54325	OE9A107723T1	0.5	-1	1	21	1484	1504	UCGGACCAGGCUUCAUUCCCC	::::::::::::::::::.	CUGGAAUGAAGCCUGGUCCGG	Cleavage	cdna	primary_assembly:OLEA9:9:15929369:15940275:-1	gene:OE9A107723	gene_biotype:protein_coding	transcript_biotype:protein_coding	1
Cluster_54325	OE9A107723T2	0.5	-1	1	21	1402	1422	UCGGACCAGGCUUCAUUCCCC	::::::::::::::::::.	CUGGAAUGAAGCCUGGUCCGG	Cleavage	cdna	primary_assembly:OLEA9:9:15929369:15940275:-1	gene:OE9A107723	gene_biotype:protein_coding	transcript_biotype:protein_coding	1
Cluster_54325	OE9A011733T1	0.5	-1	1	21	560	580	UCGGACCAGGCUUCAUUCCCC	::::::::::::::::::.	CUGGAAUGAAGCCUGGUCCGG	Cleavage	cdna	primary_assembly:OLEA9:3:655416:663607:-1	gene:OE9A011733	gene_biotype:protein_coding	transcript_biotype:protein_coding	1
Cluster_55261	OE9A120425T3	0.5	-1	1	21	441	461	UGCAUUUACACCUGCACCUUC	.::::::::::::::::::	UCGGGUGCAGGUGUAAAUGCA	Cleavage	cdna	primary_assembly:OLEA9:CACTIH010000137.1:110517:130289:1	gene:OE9A120425	gene_biotype:protein_coding	transcript_biotype:protein_coding	1
Cluster_55261	OE9A120425T2	0.5	-1	1	21	533	553	UGCAUUUACACCUGCACCUUC	.::::::::::::::::::	UCGGGUGCAGGUGUAAAUGCA	Cleavage	cdna	primary_assembly:OLEA9:CACTIH010000137.1:110425:130291:1	gene:OE9A120425	gene_biotype:protein_coding	transcript_biotype:protein_coding	1
Cluster_55261	OE9A120425T5	0.5	-1	1	21	360	380	UGCAUUUACACCUGCACCUUC	.::::::::::::::::::	UCGGGUGCAGGUGUAAAUGCA	Cleavage	cdna	primary_assembly:OLEA9:CACTIH010000137.1:110598:130289:1	gene:OE9A120425	gene_biotype:protein_coding	transcript_biotype:protein_coding	1
Cluster_55261	OE9A120425T7	0.5	-1	1	21	292	312	UGCAUUUACACCUGCACCUUC	.::::::::::::::::::	UCGGGUGCAGGUGUAAAUGCA	Cleavage	cdna	primary_assembly:OLEA9:CACTIH010000137.1:115182:130291:1	gene:OE9A120425	gene_biotype:protein_coding	transcript_biotype:protein_coding	1
Cluster_55261	OE9A120425T6	0.5	-1	1	21	360	380	UGCAUUUACACCUGCACCUUC	.::::::::::::::::::	UCGGGUGCAGGUGUAAAUGCA	Cleavage	cdna	primary_assembly:OLEA9:CACTIH010000137.1:110598:130289:1	gene:OE9A120425	gene_biotype:protein_coding	transcript_biotype:protein_coding	1
Cluster_55261	OE9A120425T1	0.5	-1	1	21	706	726	UGCAUUUACACCUGCACCUUC	.::::::::::::::::::	UCGGGUGCAGGUGUAAAUGCA	Cleavage	cdna	primary_assembly:OLEA9:CACTIH010000137.1:78270:129761:1	gene:OE9A120425	gene_biotype:protein_coding	transcript_biotype:protein_coding	1
Cluster_55261	OE9A120425T8	0.5	-1	1	21	122	142	UGCAUUUACACCUGCACCUUC	.::::::::::::::::::	UCGGGUGCAGGUGUAAAUGCA	Cleavage	cdna	primary_assembly:OLEA9:CACTIH010000137.1:115358:130289:1	gene:OE9A120425	gene_biotype:protein_coding	transcript_biotype:protein_coding	1
Cluster_55261	OE9A120425T9	0.5	-1	1	21	181	201	UGCAUUUACACCUGCACCUUC	.::::::::::::::::::	UCGGGUGCAGGUGUAAAUGCA	Cleavage	cdna	primary_assembly:OLEA9:CACTIH010000137.1:118941:130289:1	gene:OE9A120425	gene_biotype:protein_coding	transcript_biotype:protein_coding	1
Cluster_55261	OE9A120425T4	0.5	-1	1	21	360	380	UGCAUUUACACCUGCACCUUC	.::::::::::::::::::	UCGGGUGCAGGUGUAAAUGCA	Cleavage	cdna	primary_assembly:OLEA9:CACTIH010000137.1:110598:123323:1	gene:OE9A120425	gene_biotype:protein_coding	transcript_biotype:protein_coding	1
Cluster_56140	OE9A069358T1	0.5	-1	1	21	1035	1055	UGGAGAAGCAGGGCACGUGCA	::::::::::::.:::::::	AGCACGUGCCCUGUUUCUCCA	Cleavage	cdna	primary_assembly:OLEA9:13:3346092:3348352:1	gene:OE9A069358	gene_biotype:protein_coding	transcript_biotype:protein_coding	1
Cluster_56140	OE9A119858T1	0.5	-1	1	21	1164	1184	UGGAGAAGCAGGGCACGUGCA	::::::::::::.:::::::	AGCACGUGCCCUGUUUCUCCA	Cleavage	cdna	primary_assembly:OLEA9:CACTIH010000133.1:427133:429501:-1	gene:OE9A119858	gene_biotype:protein_coding	transcript_biotype:protein_coding	1
Cluster_56140	OE9A110041T1	0.5	-1	1	21	1158	1178	UGGAGAAGCAGGGCACGUGCA	::::::::::::.:::::::	AGCACGUGCCCUGUUUCUCCA	Cleavage	cdna	primary_assembly:OLEA9:22:9946895:9949301:1	gene:OE9A110041	gene_biotype:protein_coding	transcript_biotype:protein_coding	1
Cluster_56140	OE9A002684T1	0.5	-1	1	21	2417	2437	UGGAGAAGCAGGGCACGUGCA	:::.::::::::::::::::	GGCAUGUGCCCUGCUUCUCCA	Cleavage	cdna	primary_assembly:OLEA9:CACTIH010005547.1:376648:380285:-1	gene:OE9A002684	gene_biotype:protein_coding	transcript_biotype:protein_coding	1
Cluster_56140	OE9A002684T2	0.5	-1	1	21	2419	2439	UGGAGAAGCAGGGCACGUGCA	:::.::::::::::::::::	GGCAUGUGCCCUGCUUCUCCA	Cleavage	cdna	primary_assembly:OLEA9:CACTIH010005547.1:376648:380386:-1	gene:OE9A002684	gene_biotype:protein_coding	transcript_biotype:protein_coding	1
Cluster_59870	OE9A107041T2	0.5	-1	1	21	2159	2179	UGCCUGGCUCCCUGUAUGCCA	::::::.::::::::::::::	UGGCAUGCAGGGAGCCAGGCA	Cleavage	cdna	primary_assembly:OLEA9:CACTIH010002115.1:125657:130024:-1	gene:OE9A107041	gene_biotype:protein_coding	transcript_biotype:protein_coding	2
Cluster_59870	OE9A107041T1	0.5	-1	1	21	2159	2179	UGCCUGGCUCCCUGUAUGCCA	::::::.::::::::::::::	UGGCAUGCAGGGAGCCAGGCA	Cleavage	cdna	primary_assembly:OLEA9:CACTIH010002115.1:125657:130024:-1	gene:OE9A107041	gene_biotype:protein_coding	transcript_biotype:protein_coding	2
Cluster_59870	OE9A042359T2	0.5	-1	1	21	2149	2169	UGCCUGGCUCCCUGUAUGCCA	::::::.::::::::::::::	UGGCAUGCAGGGAGCCAGGCA	Cleavage	cdna	primary_assembly:OLEA9:12:8451368:8455366:-1	gene:OE9A042359	gene_biotype:protein_coding	transcript_biotype:protein_coding	1
Cluster_59870	OE9A042359T1	0.5	-1	1	21	2127	2147	UGCCUGGCUCCCUGUAUGCCA	::::::.::::::::::::::	UGGCAUGCAGGGAGCCAGGCA	Cleavage	cdna	primary_assembly:OLEA9:12:8449592:8455344:-1	gene:OE9A042359	gene_biotype:protein_coding	transcript_biotype:protein_coding	1
Cluster_59870	OE9A042359T3	0.5	-1	1	21	2127	2147	UGCCUGGCUCCCUGUAUGCCA	::::::.::::::::::::::	UGGCAUGCAGGGAGCCAGGCA	Cleavage	cdna	primary_assembly:OLEA9:12:8452032:8455344:-1	gene:OE9A042359	gene_biotype:protein_coding	transcript_biotype:protein_coding	1
Cluster_59870	OE9A046419T1	0.5	-1	1	21	168	188	UGCCUGGCUCCCUGUAUGCCA	::::::.::::::::::::::	UGGCAUGCAGGGAGCCAGGCA	Cleavage	cdna	primary_assembly:OLEA9:CACTIH010007422.1:348373:348825:1	gene:OE9A046419	gene_biotype:protein_coding	transcript_biotype:protein_coding	1
Cluster_59870	OE9A109906T3	0.5	-1	1	21	1937	1957	UGCCUGGCUCCCUGUAUGCCA	::.:::::::::::::::::	AGGUAUACAGGGAGCCAGGCA	Cleavage	cdna	primary_assembly:OLEA9:CACTIH010003793.1:141725:145937:1	gene:OE9A109906	gene_biotype:protein_coding	transcript_biotype:protein_coding	1
Cluster_59870	OE9A109906T4	0.5	-1	1	21	1937	1957	UGCCUGGCUCCCUGUAUGCCA	::.:::::::::::::::::	AGGUAUACAGGGAGCCAGGCA	Cleavage	cdna	primary_assembly:OLEA9:CACTIH010003793.1:141725:145958:1	gene:OE9A109906	gene_biotype:protein_coding	transcript_biotype:protein_coding	1
Cluster_59870	OE9A109906T1	0.5	-1	1	21	1937	1957	UGCCUGGCUCCCUGUAUGCCA	::.:::::::::::::::::	AGGUAUACAGGGAGCCAGGCA	Cleavage	cdna	primary_assembly:OLEA9:CACTIH010003793.1:141725:145306:1	gene:OE9A109906	gene_biotype:protein_coding	transcript_biotype:protein_coding	1
Cluster_59870	OE9A109906T2	0.5	-1	1	21	1388	1408	UGCCUGGCUCCCUGUAUGCCA	::.:::::::::::::::::	AGGUAUACAGGGAGCCAGGCA	Cleavage	cdna	primary_assembly:OLEA9:CACTIH010003793.1:141725:145937:1	gene:OE9A109906	gene_biotype:protein_coding	transcript_biotype:protein_coding	1
Cluster_59870	OE9A032811T1	0.5	-1	1	21	2020	2040	UGCCUGGCUCCCUGUAUGCCA	:	::::.::::::::::::::	UCGCAUGCAGGGAGCCAGGCA	Cleavage	cdna	primary_assembly:OLEA9:CACTIH010001929.1:232297:236658:1	gene:OE9A032811	gene_biotype:protein_coding	transcript_biotype:protein_coding	2
Cluster_59870	OE9A032811T2	0.5	-1	1	21	1882	1902	UGCCUGGCUCCCUGUAUGCCA	:	::::.::::::::::::::	UCGCAUGCAGGGAGCCAGGCA	Cleavage	cdna	primary_assembly:OLEA9:CACTIH010001929.1:232303:236658:1	gene:OE9A032811	gene_biotype:protein_coding	transcript_biotype:protein_coding	2
Cluster_70034	OE9A105889T2	0.5	-1	1	21	1419	1439	UCGGACCAGGCUUCAUUCCCC	::::::::::::::::::.	CUGGAAUGAAGCCUGGUCCGG	Cleavage	cdna	primary_assembly:OLEA9:CACTIH010009386.1:96132:106949:1	gene:OE9A105889	gene_biotype:protein_coding	transcript_biotype:protein_coding	1
Cluster_70034	OE9A105889T3	0.5	-1	1	21	1419	1439	UCGGACCAGGCUUCAUUCCCC	::::::::::::::::::.	CUGGAAUGAAGCCUGGUCCGG	Cleavage	cdna	primary_assembly:OLEA9:CACTIH010009386.1:96132:136345:1	gene:OE9A105889	gene_biotype:protein_coding	transcript_biotype:protein_coding	1
Cluster_70034	OE9A105889T1	0.5	-1	1	21	1419	1439	UCGGACCAGGCUUCAUUCCCC	::::::::::::::::::.	CUGGAAUGAAGCCUGGUCCGG	Cleavage	cdna	primary_assembly:OLEA9:CACTIH010009386.1:96132:106213:1	gene:OE9A105889	gene_biotype:protein_coding	transcript_biotype:protein_coding	1
Cluster_70034	OE9A107723T1	0.5	-1	1	21	1484	1504	UCGGACCAGGCUUCAUUCCCC	::::::::::::::::::.	CUGGAAUGAAGCCUGGUCCGG	Cleavage	cdna	primary_assembly:OLEA9:9:15929369:15940275:-1	gene:OE9A107723	gene_biotype:protein_coding	transcript_biotype:protein_coding	1
Cluster_70034	OE9A107723T2	0.5	-1	1	21	1402	1422	UCGGACCAGGCUUCAUUCCCC	::::::::::::::::::.	CUGGAAUGAAGCCUGGUCCGG	Cleavage	cdna	primary_assembly:OLEA9:9:15929369:15940275:-1	gene:OE9A107723	gene_biotype:protein_coding	transcript_biotype:protein_coding	1
Cluster_70034	OE9A011733T1	0.5	-1	1	21	560	580	UCGGACCAGGCUUCAUUCCCC	::::::::::::::::::.	CUGGAAUGAAGCCUGGUCCGG	Cleavage	cdna	primary_assembly:OLEA9:3:655416:663607:-1	gene:OE9A011733	gene_biotype:protein_coding	transcript_biotype:protein_coding	1
Cluster_78636	OE9A005217T1	0.5	-1	1	20	791	810	UGACAGAAGAGAGUGAGCAU	:::::.::::::::::::::	AUGCUUACUCUCUUCUGUCA	Cleavage	cdna	primary_assembly:OLEA9:4:30164116:30166323:1	gene:OE9A005217	gene_biotype:protein_coding	transcript_biotype:protein_coding	1
Cluster_78636	OE9A045258T1	0.5	-1	1	20	746	765	UGACAGAAGAGAGUGAGCAU	.:::::.:::::::::::::	GUGCUCGCUCUCUUCUGUCA	Cleavage	cdna	primary_assembly:OLEA9:14:19872574:19878881:1	gene:OE9A045258	gene_biotype:protein_coding	transcript_biotype:protein_coding	1
Cluster_78636	OE9A110924T1	0.5	-1	1	20	1511	1530	UGACAGAAGAGAGUGAGCAU	.:::::.:::::::::::::	GUGCUCGCUCUCUUCUGUCA	Cleavage	cdna	primary_assembly:OLEA9:CACTIH010005462.1:69580:82174:-1	gene:OE9A110924	gene_biotype:protein_coding	transcript_biotype:protein_coding	1
Cluster_89929	OE9A064439T1	0.5	-1	1	21	1154	1174	AGAAUCUUGAUGAUGCUGCAU	:::::::::::::.::::::	CUGCAGCAUCAUCAGGAUUCU	Cleavage	cdna	primary_assembly:OLEA9:18:1077080:1079442:-1	gene:OE9A064439	gene_biotype:protein_coding	transcript_biotype:protein_coding	1
Cluster_89929	OE9A012609T1	0.5	-1	1	21	1226	1246	AGAAUCUUGAUGAUGCUGCAU	:::::::::::::.::::::	CUGCAGCAUCAUCAGGAUUCU	Cleavage	cdna	primary_assembly:OLEA9:CACTIH010000145.1:223857:226673:-1	gene:OE9A012609	gene_biotype:protein_coding	transcript_biotype:protein_coding	1
Cluster_89929	OE9A064439T2	0.5	-1	1	21	1160	1180	AGAAUCUUGAUGAUGCUGCAU	:::::::::::::.::::::	CUGCAGCAUCAUCAGGAUUCU	Cleavage	cdna	primary_assembly:OLEA9:18:1076483:1079442:-1	gene:OE9A064439	gene_biotype:protein_coding	transcript_biotype:protein_coding	1
Cluster_89929	OE9A031619T3	0.5	-1	1	21	1695	1715	AGAAUCUUGAUGAUGCUGCAU	:::::::::::::.::::::	CUGCAGCAUCAUCAGGAUUCU	Cleavage	cdna	primary_assembly:OLEA9:CACTIH010010821.1:88930:94111:-1	gene:OE9A031619	gene_biotype:protein_coding	transcript_biotype:protein_coding	1
Cluster_89929	OE9A031619T2	0.5	-1	1	21	2564	2584	AGAAUCUUGAUGAUGCUGCAU	:::::::::::::.::::::	CUGCAGCAUCAUCAGGAUUCU	Cleavage	cdna	primary_assembly:OLEA9:CACTIH010010821.1:88920:94111:-1	gene:OE9A031619	gene_biotype:protein_coding	transcript_biotype:protein_coding	1
Cluster_89929	OE9A031619T1	0.5	-1	1	21	2838	2858	AGAAUCUUGAUGAUGCUGCAU	:::::::::::::.::::::	CUGCAGCAUCAUCAGGAUUCU	Cleavage	cdna	primary_assembly:OLEA9:CACTIH010010821.1:88904:94111:-1	gene:OE9A031619	gene_biotype:protein_coding	transcript_biotype:protein_coding	1
ClTster_104436	OE9A029154T2	1	-1	1	21	1795	1815	UCGGACCAGGCUUCAUUCCCC			::.:::::::::::::::.	CUGGGAUGAAGCCUGGUCCGG	Cleavage	cdna	primary_assembly:OLEA9:CACTIH010002083.1:104263:113957:1	gene:OE9A029154	gene_biotype:protein_coding	transcript_biotype:protein_coding	1
ClTster_104436	OE9A029154T1	1	-1	1	21	1795	1815	UCGGACCAGGCUUCAUUCCCC			::.:::::::::::::::.	CUGGGAUGAAGCCUGGUCCGG	Cleavage	cdna	primary_assembly:OLEA9:CACTIH010002083.1:104263:113950:1	gene:OE9A029154	gene_biotype:protein_coding	transcript_biotype:protein_coding	1
ClTster_104436	OE9A094240T5	1	-1	1	21	950	970	UCGGACCAGGCUUCAUUCCCC			::.:::::::::::::::.	CUGGGAUGAAGCCUGGUCCGG	Cleavage	cdna	primary_assembly:OLEA9:CACTIH010009240.1:79717:87362:-1	gene:OE9A094240	gene_biotype:protein_coding	transcript_biotype:protein_coding	1
ClTster_104436	OE9A094240T3	1	-1	1	21	835	855	UCGGACCAGGCUUCAUUCCCC			::.:::::::::::::::.	CUGGGAUGAAGCCUGGUCCGG	Cleavage	cdna	primary_assembly:OLEA9:CACTIH010009240.1:79717:86864:-1	gene:OE9A094240	gene_biotype:protein_coding	transcript_biotype:protein_coding	1
ClTster_104436	OE9A032464T1	1	-1	1	21	879	899	UCGGACCAGGCUUCAUUCCCC			::.:::::::::::::::.	UAGGGAUGAAGCCUGGUCCGG	Cleavage	cdna	primary_assembly:OLEA9:CACTIH010007462.1:132043:138892:1	gene:OE9A032464	gene_biotype:protein_coding	transcript_biotype:protein_coding	1
ClTster_104436	OE9A094240T6	1	-1	1	21	950	970	UCGGACCAGGCUUCAUUCCCC			::.:::::::::::::::.	CUGGGAUGAAGCCUGGUCCGG	Cleavage	cdna	primary_assembly:OLEA9:CACTIH010009240.1:80381:87362:-1	gene:OE9A094240	gene_biotype:protein_coding	transcript_biotype:protein_coding	1
ClTster_104436	OE9A000736T3	1	-1	1	21	557	577	UCGGACCAGGCUUCAUUCCCC			::.:::::::::::::::.	CUGGGAUGAAGCCUGGUCCGG	Cleavage	cdna	primary_assembly:OLEA9:11:3290291:3297586:1	gene:OE9A000736	gene_biotype:protein_coding	transcript_biotype:protein_coding	1
ClTster_104436	OE9A032464T3	1	-1	1	21	584	604	UCGGACCAGGCUUCAUUCCCC			::.:::::::::::::::.	UAGGGAUGAAGCCUGGUCCGG	Cleavage	cdna	primary_assembly:OLEA9:CACTIH010007462.1:132338:150580:1	gene:OE9A032464	gene_biotype:protein_coding	transcript_biotype:protein_coding	1
ClTster_104436	OE9A094240T2	1	-1	1	21	356	376	UCGGACCAGGCUUCAUUCCCC			::.:::::::::::::::.	CUGGGAUGAAGCCUGGUCCGG	Cleavage	cdna	primary_assembly:OLEA9:CACTIH010009240.1:79717:85487:-1	gene:OE9A094240	gene_biotype:protein_coding	transcript_biotype:protein_coding	1
ClTster_104436	OE9A000736T4	1	-1	1	21	557	577	UCGGACCAGGCUUCAUUCCCC			::.:::::::::::::::.	CUGGGAUGAAGCCUGGUCCGG	Cleavage	cdna	primary_assembly:OLEA9:11:3290291:3318323:1	gene:OE9A000736	gene_biotype:protein_coding	transcript_biotype:protein_coding	1
ClTster_104436	OE9A000736T2	1	-1	1	21	557	577	UCGGACCAGGCUUCAUUCCCC			::.:::::::::::::::.	CUGGGAUGAAGCCUGGUCCGG	Cleavage	cdna	primary_assembly:OLEA9:11:3290291:3297397:1	gene:OE9A000736	gene_biotype:protein_coding	transcript_biotype:protein_coding	1
ClTster_104436	OE9A000736T1	1	-1	1	21	557	577	UCGGACCAGGCUUCAUUCCCC			::.:::::::::::::::.	CUGGGAUGAAGCCUGGUCCGG	Cleavage	cdna	primary_assembly:OLEA9:11:3290291:3297146:1	gene:OE9A000736	gene_biotype:protein_coding	transcript_biotype:protein_coding	1
ClTster_104436	OE9A056559T1	1	-1	1	21	557	577	UCGGACCAGGCUUCAUUCCCC			::.:::::::::::::::.	CUGGGAUGAAGCCUGGUCCGG	Cleavage	cdna	primary_assembly:OLEA9:CACTIH010006436.1:3701:6571:1	gene:OE9A056559	gene_biotype:protein_coding	transcript_biotype:protein_coding	1
ClTster_105048	OE9A032464T1	1	-1	1	21	879	899	UCGGACCAGGCUUCAUUCCUC		:::.:::::::::::::::.	UAGGGAUGAAGCCUGGUCCGG	Cleavage	cdna	primary_assembly:OLEA9:CACTIH010007462.1:132043:138892:1	gene:OE9A032464	gene_biotype:protein_coding	transcript_biotype:protein_coding	1
ClTster_105048	OE9A032464T3	1	-1	1	21	584	604	UCGGACCAGGCUUCAUUCCUC		:::.:::::::::::::::.	UAGGGAUGAAGCCUGGUCCGG	Cleavage	cdna	primary_assembly:OLEA9:CACTIH010007462.1:132338:150580:1	gene:OE9A032464	gene_biotype:protein_coding	transcript_biotype:protein_coding	1
ClTster_105048	OE9A029154T2	1	-1	1	21	1795	1815	UCGGACCAGGCUUCAUUCCUC			::.:::::::::::::::.	CUGGGAUGAAGCCUGGUCCGG	Cleavage	cdna	primary_assembly:OLEA9:CACTIH010002083.1:104263:113957:1	gene:OE9A029154	gene_biotype:protein_coding	transcript_biotype:protein_coding	1
ClTster_105048	OE9A029154T1	1	-1	1	21	1795	1815	UCGGACCAGGCUUCAUUCCUC			::.:::::::::::::::.	CUGGGAUGAAGCCUGGUCCGG	Cleavage	cdna	primary_assembly:OLEA9:CACTIH010002083.1:104263:113950:1	gene:OE9A029154	gene_biotype:protein_coding	transcript_biotype:protein_coding	1
ClTster_105048	OE9A094240T5	1	-1	1	21	950	970	UCGGACCAGGCUUCAUUCCUC			::.:::::::::::::::.	CUGGGAUGAAGCCUGGUCCGG	Cleavage	cdna	primary_assembly:OLEA9:CACTIH010009240.1:79717:87362:-1	gene:OE9A094240	gene_biotype:protein_coding	transcript_biotype:protein_coding	1
ClTster_105048	OE9A094240T3	1	-1	1	21	835	855	UCGGACCAGGCUUCAUUCCUC			::.:::::::::::::::.	CUGGGAUGAAGCCUGGUCCGG	Cleavage	cdna	primary_assembly:OLEA9:CACTIH010009240.1:79717:86864:-1	gene:OE9A094240	gene_biotype:protein_coding	transcript_biotype:protein_coding	1
ClTster_105048	OE9A094240T6	1	-1	1	21	950	970	UCGGACCAGGCUUCAUUCCUC			::.:::::::::::::::.	CUGGGAUGAAGCCUGGUCCGG	Cleavage	cdna	primary_assembly:OLEA9:CACTIH010009240.1:80381:87362:-1	gene:OE9A094240	gene_biotype:protein_coding	transcript_biotype:protein_coding	1
ClTster_105048	OE9A000736T3	1	-1	1	21	557	577	UCGGACCAGGCUUCAUUCCUC			::.:::::::::::::::.	CUGGGAUGAAGCCUGGUCCGG	Cleavage	cdna	primary_assembly:OLEA9:11:3290291:3297586:1	gene:OE9A000736	gene_biotype:protein_coding	transcript_biotype:protein_coding	1
ClTster_105048	OE9A094240T2	1	-1	1	21	356	376	UCGGACCAGGCUUCAUUCCUC			::.:::::::::::::::.	CUGGGAUGAAGCCUGGUCCGG	Cleavage	cdna	primary_assembly:OLEA9:CACTIH010009240.1:79717:85487:-1	gene:OE9A094240	gene_biotype:protein_coding	transcript_biotype:protein_coding	1
ClTster_105048	OE9A000736T4	1	-1	1	21	557	577	UCGGACCAGGCUUCAUUCCUC			::.:::::::::::::::.	CUGGGAUGAAGCCUGGUCCGG	Cleavage	cdna	primary_assembly:OLEA9:11:3290291:3318323:1	gene:OE9A000736	gene_biotype:protein_coding	transcript_biotype:protein_coding	1
ClTster_105048	OE9A000736T2	1	-1	1	21	557	577	UCGGACCAGGCUUCAUUCCUC			::.:::::::::::::::.	CUGGGAUGAAGCCUGGUCCGG	Cleavage	cdna	primary_assembly:OLEA9:11:3290291:3297397:1	gene:OE9A000736	gene_biotype:protein_coding	transcript_biotype:protein_coding	1
ClTster_105048	OE9A000736T1	1	-1	1	21	557	577	UCGGACCAGGCUUCAUUCCUC			::.:::::::::::::::.	CUGGGAUGAAGCCUGGUCCGG	Cleavage	cdna	primary_assembly:OLEA9:11:3290291:3297146:1	gene:OE9A000736	gene_biotype:protein_coding	transcript_biotype:protein_coding	1
ClTster_105048	OE9A056559T1	1	-1	1	21	557	577	UCGGACCAGGCUUCAUUCCUC			::.:::::::::::::::.	CUGGGAUGAAGCCUGGUCCGG	Cleavage	cdna	primary_assembly:OLEA9:CACTIH010006436.1:3701:6571:1	gene:OE9A056559	gene_biotype:protein_coding	transcript_biotype:protein_coding	1
ClTster_11784	OE9A116413T2	1	-1	1	20	2055	2074	UGACAGAAGAGAGUGAGCAC	:::::..:::::::::::::	GUGCUUGCUCUCUUCUGUCA	Cleavage	cdna	primary_assembly:OLEA9:CACTIH010000139.1:121733:125061:-1	gene:OE9A116413	gene_biotype:protein_coding	transcript_biotype:protein_coding	1
ClTster_11784	OE9A116413T1	1	-1	1	20	2345	2364	UGACAGAAGAGAGUGAGCAC	:::::..:::::::::::::	GUGCUUGCUCUCUUCUGUCA	Cleavage	cdna	primary_assembly:OLEA9:CACTIH010000139.1:121733:125061:-1	gene:OE9A116413	gene_biotype:protein_coding	transcript_biotype:protein_coding	1
ClTster_11784	OE9A000186T1	1	-1	1	20	820	839	UGACAGAAGAGAGUGAGCAC	::::::	:::::::::::::	GUGCUCUCUCUCUUCUGUCA	Cleavage	cdna	primary_assembly:OLEA9:CACTIH010009322.1:59166:61662:1	gene:OE9A000186	gene_biotype:protein_coding	transcript_biotype:protein_coding	1
ClTster_11784	OE9A009520T3	1	-1	1	20	825	844	UGACAGAAGAGAGUGAGCAC	::::::	:::::::::::::	GUGCUCUCUCUCUUCUGUCA	Cleavage	cdna	primary_assembly:OLEA9:CACTIH010004306.1:18881:22886:1	gene:OE9A009520	gene_biotype:protein_coding	transcript_biotype:protein_coding	1
ClTster_11784	OE9A009520T2	1	-1	1	20	901	920	UGACAGAAGAGAGUGAGCAC	::::::	:::::::::::::	GUGCUCUCUCUCUUCUGUCA	Cleavage	cdna	primary_assembly:OLEA9:CACTIH010004306.1:18844:22929:1	gene:OE9A009520	gene_biotype:protein_coding	transcript_biotype:protein_coding	1
ClTster_11784	OE9A061969T3	1	-1	1	20	928	947	UGACAGAAGAGAGUGAGCAC	::::::	:::::::::::::	GUGCUCUCUCUCUUCUGUCA	Cleavage	cdna	primary_assembly:OLEA9:CACTIH010009431.1:43749:47922:-1	gene:OE9A061969	gene_biotype:protein_coding	transcript_biotype:protein_coding	1
ClTster_11784	OE9A061969T2	1	-1	1	20	1020	1039	UGACAGAAGAGAGUGAGCAC	::::::	:::::::::::::	GUGCUCUCUCUCUUCUGUCA	Cleavage	cdna	primary_assembly:OLEA9:CACTIH010009431.1:43731:47985:-1	gene:OE9A061969	gene_biotype:protein_coding	transcript_biotype:protein_coding	1
ClTster_11784	OE9A009520T1	1	-1	1	20	1079	1098	UGACAGAAGAGAGUGAGCAC	::::::	:::::::::::::	GUGCUCUCUCUCUUCUGUCA	Cleavage	cdna	primary_assembly:OLEA9:CACTIH010004306.1:18822:22966:1	gene:OE9A009520	gene_biotype:protein_coding	transcript_biotype:protein_coding	1
ClTster_11784	OE9A105269T7	1	-1	1	20	1268	1287	UGACAGAAGAGAGUGAGCAC	::::::	:::::::::::::	GUGCUCUCUCUCUUCUGUCA	Cleavage	cdna	primary_assembly:OLEA9:15:13081887:13086863:1	gene:OE9A105269	gene_biotype:protein_coding	transcript_biotype:protein_coding	1
ClTster_11784	OE9A009520T4	1	-1	1	20	1402	1421	UGACAGAAGAGAGUGAGCAC	::::::	:::::::::::::	GUGCUCUCUCUCUUCUGUCA	Cleavage	cdna	primary_assembly:OLEA9:CACTIH010004306.1:20765:22929:1	gene:OE9A009520	gene_biotype:protein_coding	transcript_biotype:protein_coding	1
ClTster_11784	OE9A014142T1	1	-1	1	20	1512	1531	UGACAGAAGAGAGUGAGCAC	::::::	:::::::::::::	GUGCUCUCUCUCUUCUGUCA	Cleavage	cdna	primary_assembly:OLEA9:CACTIH010000070.1:55597:60654:1	gene:OE9A014142	gene_biotype:protein_coding	transcript_biotype:protein_coding	1
ClTster_11784	OE9A105269T12	1	-1	1	20	1448	1467	UGACAGAAGAGAGUGAGCAC	::::::	:::::::::::::	GUGCUCUCUCUCUUCUGUCA	Cleavage	cdna	primary_assembly:OLEA9:15:13083835:13086863:1	gene:OE9A105269	gene_biotype:protein_coding	transcript_biotype:protein_coding	1
ClTster_11784	OE9A014142T4	1	-1	1	20	1610	1629	UGACAGAAGAGAGUGAGCAC	::::::	:::::::::::::	GUGCUCUCUCUCUUCUGUCA	Cleavage	cdna	primary_assembly:OLEA9:CACTIH010000070.1:55597:60672:1	gene:OE9A014142	gene_biotype:protein_coding	transcript_biotype:protein_coding	1
ClTster_11784	OE9A105269T10	1	-1	1	20	1301	1320	UGACAGAAGAGAGUGAGCAC	::::::	:::::::::::::	GUGCUCUCUCUCUUCUGUCA	Cleavage	cdna	primary_assembly:OLEA9:15:13081887:13087090:1	gene:OE9A105269	gene_biotype:protein_coding	transcript_biotype:protein_coding	1
ClTster_11784	OE9A064503T3	1	-1	1	20	1286	1305	UGACAGAAGAGAGUGAGCAC	::::::	:::::::::::::	GUGCUCUCUCUCUUCUGUCA	Cleavage	cdna	primary_assembly:OLEA9:3:31288348:31299645:-1	gene:OE9A064503	gene_biotype:protein_coding	transcript_biotype:protein_coding	1
ClTster_11784	OE9A064503T5	1	-1	1	20	1330	1349	UGACAGAAGAGAGUGAGCAC	::::::	:::::::::::::	GUGCUCUCUCUCUUCUGUCA	Cleavage	cdna	primary_assembly:OLEA9:3:31288348:31300424:-1	gene:OE9A064503	gene_biotype:protein_coding	transcript_biotype:protein_coding	1
ClTster_11784	OE9A064503T7	1	-1	1	20	1384	1403	UGACAGAAGAGAGUGAGCAC	::::::	:::::::::::::	GUGCUCUCUCUCUUCUGUCA	Cleavage	cdna	primary_assembly:OLEA9:3:31288348:31301326:-1	gene:OE9A064503	gene_biotype:protein_coding	transcript_biotype:protein_coding	1
ClTster_11784	OE9A014142T2	1	-1	1	20	1798	1817	UGACAGAAGAGAGUGAGCAC	::::::	:::::::::::::	GUGCUCUCUCUCUUCUGUCA	Cleavage	cdna	primary_assembly:OLEA9:CACTIH010000070.1:55597:60667:1	gene:OE9A014142	gene_biotype:protein_coding	transcript_biotype:protein_coding	1
ClTster_11784	OE9A014142T5	1	-1	1	20	1852	1871	UGACAGAAGAGAGUGAGCAC	::::::	:::::::::::::	GUGCUCUCUCUCUUCUGUCA	Cleavage	cdna	primary_assembly:OLEA9:CACTIH010000070.1:55829:60654:1	gene:OE9A014142	gene_biotype:protein_coding	transcript_biotype:protein_coding	1
ClTster_11784	OE9A064503T4	1	-1	1	20	1524	1543	UGACAGAAGAGAGUGAGCAC	::::::	:::::::::::::	GUGCUCUCUCUCUUCUGUCA	Cleavage	cdna	primary_assembly:OLEA9:3:31288348:31300400:-1	gene:OE9A064503	gene_biotype:protein_coding	transcript_biotype:protein_coding	1
ClTster_11784	OE9A061969T1	1	-1	1	20	1921	1940	UGACAGAAGAGAGUGAGCAC	::::::	:::::::::::::	GUGCUCUCUCUCUUCUGUCA	Cleavage	cdna	primary_assembly:OLEA9:CACTIH010009431.1:43730:48008:-1	gene:OE9A061969	gene_biotype:protein_coding	transcript_biotype:protein_coding	1
ClTster_11784	OE9A064503T6	1	-1	1	20	1553	1572	UGACAGAAGAGAGUGAGCAC	::::::	:::::::::::::	GUGCUCUCUCUCUUCUGUCA	Cleavage	cdna	primary_assembly:OLEA9:3:31288348:31300429:-1	gene:OE9A064503	gene_biotype:protein_coding	transcript_biotype:protein_coding	1
ClTster_11784	OE9A105269T3	1	-1	1	20	2091	2110	UGACAGAAGAGAGUGAGCAC	::::::	:::::::::::::	GUGCUCUCUCUCUUCUGUCA	Cleavage	cdna	primary_assembly:OLEA9:15:13081887:13086863:1	gene:OE9A105269	gene_biotype:protein_coding	transcript_biotype:protein_coding	1
ClTster_11784	OE9A105269T5	1	-1	1	20	2189	2208	UGACAGAAGAGAGUGAGCAC	::::::	:::::::::::::	GUGCUCUCUCUCUUCUGUCA	Cleavage	cdna	primary_assembly:OLEA9:15:13081887:13086863:1	gene:OE9A105269	gene_biotype:protein_coding	transcript_biotype:protein_coding	1
ClTster_11784	OE9A105269T8	1	-1	1	20	2292	2311	UGACAGAAGAGAGUGAGCAC	::::::	:::::::::::::	GUGCUCUCUCUCUUCUGUCA	Cleavage	cdna	primary_assembly:OLEA9:15:13081887:13086863:1	gene:OE9A105269	gene_biotype:protein_coding	transcript_biotype:protein_coding	1
ClTster_11784	OE9A014142T8	1	-1	1	20	2461	2480	UGACAGAAGAGAGUGAGCAC	::::::	:::::::::::::	GUGCUCUCUCUCUUCUGUCA	Cleavage	cdna	primary_assembly:OLEA9:CACTIH010000070.1:56322:60672:1	gene:OE9A014142	gene_biotype:protein_coding	transcript_biotype:protein_coding	1
ClTster_11784	OE9A014142T6	1	-1	1	20	2498	2517	UGACAGAAGAGAGUGAGCAC	::::::	:::::::::::::	GUGCUCUCUCUCUUCUGUCA	Cleavage	cdna	primary_assembly:OLEA9:CACTIH010000070.1:55908:60672:1	gene:OE9A014142	gene_biotype:protein_coding	transcript_biotype:protein_coding	1
ClTster_11784	OE9A105269T6	1	-1	1	20	2421	2440	UGACAGAAGAGAGUGAGCAC	::::::	:::::::::::::	GUGCUCUCUCUCUUCUGUCA	Cleavage	cdna	primary_assembly:OLEA9:15:13081887:13086863:1	gene:OE9A105269	gene_biotype:protein_coding	transcript_biotype:protein_coding	1
ClTster_11784	OE9A014142T7	1	-1	1	20	2604	2623	UGACAGAAGAGAGUGAGCAC	::::::	:::::::::::::	GUGCUCUCUCUCUUCUGUCA	Cleavage	cdna	primary_assembly:OLEA9:CACTIH010000070.1:55947:60672:1	gene:OE9A014142	gene_biotype:protein_coding	transcript_biotype:protein_coding	1
ClTster_11784	OE9A105269T1	1	-1	1	20	2566	2585	UGACAGAAGAGAGUGAGCAC	::::::	:::::::::::::	GUGCUCUCUCUCUUCUGUCA	Cleavage	cdna	primary_assembly:OLEA9:15:13081810:13086863:1	gene:OE9A105269	gene_biotype:protein_coding	transcript_biotype:protein_coding	1
ClTster_11784	OE9A105269T9	1	-1	1	20	2587	2606	UGACAGAAGAGAGUGAGCAC	::::::	:::::::::::::	GUGCUCUCUCUCUUCUGUCA	Cleavage	cdna	primary_assembly:OLEA9:15:13081887:13086866:1	gene:OE9A105269	gene_biotype:protein_coding	transcript_biotype:protein_coding	1
ClTster_11784	OE9A014142T3	1	-1	1	20	2802	2821	UGACAGAAGAGAGUGAGCAC	::::::	:::::::::::::	GUGCUCUCUCUCUUCUGUCA	Cleavage	cdna	primary_assembly:OLEA9:CACTIH010000070.1:55597:60667:1	gene:OE9A014142	gene_biotype:protein_coding	transcript_biotype:protein_coding	1
ClTster_11784	OE9A049058T2	1	-1	1	20	2579	2598	UGACAGAAGAGAGUGAGCAC	::::::	:::::::::::::	GUGCUCUCUCUCUUCUGUCA	Cleavage	cdna	primary_assembly:OLEA9:11:88037:95464:1	gene:OE9A049058	gene_biotype:protein_coding	transcript_biotype:protein_coding	1
ClTster_11784	OE9A064503T2	1	-1	1	20	2101	2120	UGACAGAAGAGAGUGAGCAC	::::::	:::::::::::::	GUGCUCUCUCUCUUCUGUCA	Cleavage	cdna	primary_assembly:OLEA9:3:31288096:31300713:-1	gene:OE9A064503	gene_biotype:protein_coding	transcript_biotype:protein_coding	1
ClTster_11784	OE9A105269T4	1	-1	1	20	2775	2794	UGACAGAAGAGAGUGAGCAC	::::::	:::::::::::::	GUGCUCUCUCUCUUCUGUCA	Cleavage	cdna	primary_assembly:OLEA9:15:13081887:13086863:1	gene:OE9A105269	gene_biotype:protein_coding	transcript_biotype:protein_coding	1
ClTster_11784	OE9A105269T2	1	-1	1	20	3164	3183	UGACAGAAGAGAGUGAGCAC	::::::	:::::::::::::	GUGCUCUCUCUCUUCUGUCA	Cleavage	cdna	primary_assembly:OLEA9:15:13081887:13086863:1	gene:OE9A105269	gene_biotype:protein_coding	transcript_biotype:protein_coding	1
ClTster_11784	OE9A064503T1	1	-1	1	20	2706	2725	UGACAGAAGAGAGUGAGCAC	::::::	:::::::::::::	GUGCUCUCUCUCUUCUGUCA	Cleavage	cdna	primary_assembly:OLEA9:3:31287907:31301318:-1	gene:OE9A064503	gene_biotype:protein_coding	transcript_biotype:protein_coding	1
ClTster_11784	OE9A105269T11	1	-1	1	20	2873	2892	UGACAGAAGAGAGUGAGCAC	::::::	:::::::::::::	GUGCUCUCUCUCUUCUGUCA	Cleavage	cdna	primary_assembly:OLEA9:15:13081887:13087632:1	gene:OE9A105269	gene_biotype:protein_coding	transcript_biotype:protein_coding	1
ClTster_11784	OE9A000854T1	1	-1	1	20	661	680	UGACAGAAGAGAGUGAGCAC		:::::	:::::::::::::	UUGCUCCCUCUCUUCUGUCA	Cleavage	cdna	primary_assembly:OLEA9:CACTIH010003934.1:62752:64132:1	gene:OE9A000854	gene_biotype:protein_coding	transcript_biotype:protein_coding	1
ClTster_11784	OE9A030466T1	1	-1	1	20	661	680	UGACAGAAGAGAGUGAGCAC		:::::	:::::::::::::	UUGCUCCCUCUCUUCUGUCA	Cleavage	cdna	primary_assembly:OLEA9:CACTIH010000398.1:103649:105286:-1	gene:OE9A030466	gene_biotype:protein_coding	transcript_biotype:protein_coding	1
ClTster_11784	OE9A034411T1	1	-1	1	20	788	807	UGACAGAAGAGAGUGAGCAC		:::::	:::::::::::::	AUGCUCUCUCUCUUCUGUCA	Cleavage	cdna	primary_assembly:OLEA9:7:14155245:14157316:1	gene:OE9A034411	gene_biotype:protein_coding	transcript_biotype:protein_coding	1
ClTster_11784	OE9A034411T2	1	-1	1	20	842	861	UGACAGAAGAGAGUGAGCAC		:::::	:::::::::::::	AUGCUCUCUCUCUUCUGUCA	Cleavage	cdna	primary_assembly:OLEA9:7:14155245:14157316:1	gene:OE9A034411	gene_biotype:protein_coding	transcript_biotype:protein_coding	1
ClTster_11784	OE9A038130T1	1	-1	1	20	852	871	UGACAGAAGAGAGUGAGCAC		:::::	:::::::::::::	UUGCUCUCUCUCUUCUGUCA	Cleavage	cdna	primary_assembly:OLEA9:12:12108192:12110629:1	gene:OE9A038130	gene_biotype:protein_coding	transcript_biotype:protein_coding	1
ClTster_133899	OE9A029154T2	1	-1	1	21	1795	1815	UCGGACCAGGCUUCAUUCCCC			::.:::::::::::::::.	CUGGGAUGAAGCCUGGUCCGG	Cleavage	cdna	primary_assembly:OLEA9:CACTIH010002083.1:104263:113957:1	gene:OE9A029154	gene_biotype:protein_coding	transcript_biotype:protein_coding	1
ClTster_133899	OE9A029154T1	1	-1	1	21	1795	1815	UCGGACCAGGCUUCAUUCCCC			::.:::::::::::::::.	CUGGGAUGAAGCCUGGUCCGG	Cleavage	cdna	primary_assembly:OLEA9:CACTIH010002083.1:104263:113950:1	gene:OE9A029154	gene_biotype:protein_coding	transcript_biotype:protein_coding	1
ClTster_133899	OE9A094240T5	1	-1	1	21	950	970	UCGGACCAGGCUUCAUUCCCC			::.:::::::::::::::.	CUGGGAUGAAGCCUGGUCCGG	Cleavage	cdna	primary_assembly:OLEA9:CACTIH010009240.1:79717:87362:-1	gene:OE9A094240	gene_biotype:protein_coding	transcript_biotype:protein_coding	1
ClTster_133899	OE9A094240T3	1	-1	1	21	835	855	UCGGACCAGGCUUCAUUCCCC			::.:::::::::::::::.	CUGGGAUGAAGCCUGGUCCGG	Cleavage	cdna	primary_assembly:OLEA9:CACTIH010009240.1:79717:86864:-1	gene:OE9A094240	gene_biotype:protein_coding	transcript_biotype:protein_coding	1
ClTster_133899	OE9A032464T1	1	-1	1	21	879	899	UCGGACCAGGCUUCAUUCCCC			::.:::::::::::::::.	UAGGGAUGAAGCCUGGUCCGG	Cleavage	cdna	primary_assembly:OLEA9:CACTIH010007462.1:132043:138892:1	gene:OE9A032464	gene_biotype:protein_coding	transcript_biotype:protein_coding	1
ClTster_133899	OE9A094240T6	1	-1	1	21	950	970	UCGGACCAGGCUUCAUUCCCC			::.:::::::::::::::.	CUGGGAUGAAGCCUGGUCCGG	Cleavage	cdna	primary_assembly:OLEA9:CACTIH010009240.1:80381:87362:-1	gene:OE9A094240	gene_biotype:protein_coding	transcript_biotype:protein_coding	1
ClTster_133899	OE9A000736T3	1	-1	1	21	557	577	UCGGACCAGGCUUCAUUCCCC			::.:::::::::::::::.	CUGGGAUGAAGCCUGGUCCGG	Cleavage	cdna	primary_assembly:OLEA9:11:3290291:3297586:1	gene:OE9A000736	gene_biotype:protein_coding	transcript_biotype:protein_coding	1
ClTster_133899	OE9A032464T3	1	-1	1	21	584	604	UCGGACCAGGCUUCAUUCCCC			::.:::::::::::::::.	UAGGGAUGAAGCCUGGUCCGG	Cleavage	cdna	primary_assembly:OLEA9:CACTIH010007462.1:132338:150580:1	gene:OE9A032464	gene_biotype:protein_coding	transcript_biotype:protein_coding	1
ClTster_133899	OE9A094240T2	1	-1	1	21	356	376	UCGGACCAGGCUUCAUUCCCC			::.:::::::::::::::.	CUGGGAUGAAGCCUGGUCCGG	Cleavage	cdna	primary_assembly:OLEA9:CACTIH010009240.1:79717:85487:-1	gene:OE9A094240	gene_biotype:protein_coding	transcript_biotype:protein_coding	1
ClTster_133899	OE9A000736T4	1	-1	1	21	557	577	UCGGACCAGGCUUCAUUCCCC			::.:::::::::::::::.	CUGGGAUGAAGCCUGGUCCGG	Cleavage	cdna	primary_assembly:OLEA9:11:3290291:3318323:1	gene:OE9A000736	gene_biotype:protein_coding	transcript_biotype:protein_coding	1
ClTster_133899	OE9A000736T2	1	-1	1	21	557	577	UCGGACCAGGCUUCAUUCCCC			::.:::::::::::::::.	CUGGGAUGAAGCCUGGUCCGG	Cleavage	cdna	primary_assembly:OLEA9:11:3290291:3297397:1	gene:OE9A000736	gene_biotype:protein_coding	transcript_biotype:protein_coding	1
ClTster_133899	OE9A000736T1	1	-1	1	21	557	577	UCGGACCAGGCUUCAUUCCCC			::.:::::::::::::::.	CUGGGAUGAAGCCUGGUCCGG	Cleavage	cdna	primary_assembly:OLEA9:11:3290291:3297146:1	gene:OE9A000736	gene_biotype:protein_coding	transcript_biotype:protein_coding	1
ClTster_133899	OE9A056559T1	1	-1	1	21	557	577	UCGGACCAGGCUUCAUUCCCC			::.:::::::::::::::.	CUGGGAUGAAGCCUGGUCCGG	Cleavage	cdna	primary_assembly:OLEA9:CACTIH010006436.1:3701:6571:1	gene:OE9A056559	gene_biotype:protein_coding	transcript_biotype:protein_coding	1
ClTster_135264	OE9A119858T1	1	-1	1	21	1164	1184	UGGAGAAGCAGGGUACGUGGA			:::::.:::::.:::::::	AGCACGUGCCCUGUUUCUCCA	Cleavage	cdna	primary_assembly:OLEA9:CACTIH010000133.1:427133:429501:-1	gene:OE9A119858	gene_biotype:protein_coding	transcript_biotype:protein_coding	1
ClTster_135264	OE9A110041T1	1	-1	1	21	1158	1178	UGGAGAAGCAGGGUACGUGGA			:::::.:::::.:::::::	AGCACGUGCCCUGUUUCUCCA	Cleavage	cdna	primary_assembly:OLEA9:22:9946895:9949301:1	gene:OE9A110041	gene_biotype:protein_coding	transcript_biotype:protein_coding	1
ClTster_135264	OE9A002684T1	1	-1	1	21	2417	2437	UGGAGAAGCAGGGUACGUGGA			::.::.:::::::::::::	GGCAUGUGCCCUGCUUCUCCA	Cleavage	cdna	primary_assembly:OLEA9:CACTIH010005547.1:376648:380285:-1	gene:OE9A002684	gene_biotype:protein_coding	transcript_biotype:protein_coding	1
ClTster_135264	OE9A002684T2	1	-1	1	21	2419	2439	UGGAGAAGCAGGGUACGUGGA			::.::.:::::::::::::	GGCAUGUGCCCUGCUUCUCCA	Cleavage	cdna	primary_assembly:OLEA9:CACTIH010005547.1:376648:380386:-1	gene:OE9A002684	gene_biotype:protein_coding	transcript_biotype:protein_coding	1
ClTster_143700	OE9A029154T2	1	-1	1	21	1795	1815	UCGGACCAGGCUUCAUUCCCC			::.:::::::::::::::.	CUGGGAUGAAGCCUGGUCCGG	Cleavage	cdna	primary_assembly:OLEA9:CACTIH010002083.1:104263:113957:1	gene:OE9A029154	gene_biotype:protein_coding	transcript_biotype:protein_coding	1
ClTster_143700	OE9A029154T1	1	-1	1	21	1795	1815	UCGGACCAGGCUUCAUUCCCC			::.:::::::::::::::.	CUGGGAUGAAGCCUGGUCCGG	Cleavage	cdna	primary_assembly:OLEA9:CACTIH010002083.1:104263:113950:1	gene:OE9A029154	gene_biotype:protein_coding	transcript_biotype:protein_coding	1
ClTster_143700	OE9A094240T5	1	-1	1	21	950	970	UCGGACCAGGCUUCAUUCCCC			::.:::::::::::::::.	CUGGGAUGAAGCCUGGUCCGG	Cleavage	cdna	primary_assembly:OLEA9:CACTIH010009240.1:79717:87362:-1	gene:OE9A094240	gene_biotype:protein_coding	transcript_biotype:protein_coding	1
ClTster_143700	OE9A094240T3	1	-1	1	21	835	855	UCGGACCAGGCUUCAUUCCCC			::.:::::::::::::::.	CUGGGAUGAAGCCUGGUCCGG	Cleavage	cdna	primary_assembly:OLEA9:CACTIH010009240.1:79717:86864:-1	gene:OE9A094240	gene_biotype:protein_coding	transcript_biotype:protein_coding	1
ClTster_143700	OE9A032464T1	1	-1	1	21	879	899	UCGGACCAGGCUUCAUUCCCC			::.:::::::::::::::.	UAGGGAUGAAGCCUGGUCCGG	Cleavage	cdna	primary_assembly:OLEA9:CACTIH010007462.1:132043:138892:1	gene:OE9A032464	gene_biotype:protein_coding	transcript_biotype:protein_coding	1
ClTster_143700	OE9A094240T6	1	-1	1	21	950	970	UCGGACCAGGCUUCAUUCCCC			::.:::::::::::::::.	CUGGGAUGAAGCCUGGUCCGG	Cleavage	cdna	primary_assembly:OLEA9:CACTIH010009240.1:80381:87362:-1	gene:OE9A094240	gene_biotype:protein_coding	transcript_biotype:protein_coding	1
ClTster_143700	OE9A000736T3	1	-1	1	21	557	577	UCGGACCAGGCUUCAUUCCCC			::.:::::::::::::::.	CUGGGAUGAAGCCUGGUCCGG	Cleavage	cdna	primary_assembly:OLEA9:11:3290291:3297586:1	gene:OE9A000736	gene_biotype:protein_coding	transcript_biotype:protein_coding	1
ClTster_143700	OE9A032464T3	1	-1	1	21	584	604	UCGGACCAGGCUUCAUUCCCC			::.:::::::::::::::.	UAGGGAUGAAGCCUGGUCCGG	Cleavage	cdna	primary_assembly:OLEA9:CACTIH010007462.1:132338:150580:1	gene:OE9A032464	gene_biotype:protein_coding	transcript_biotype:protein_coding	1
ClTster_143700	OE9A094240T2	1	-1	1	21	356	376	UCGGACCAGGCUUCAUUCCCC			::.:::::::::::::::.	CUGGGAUGAAGCCUGGUCCGG	Cleavage	cdna	primary_assembly:OLEA9:CACTIH010009240.1:79717:85487:-1	gene:OE9A094240	gene_biotype:protein_coding	transcript_biotype:protein_coding	1
ClTster_143700	OE9A000736T4	1	-1	1	21	557	577	UCGGACCAGGCUUCAUUCCCC			::.:::::::::::::::.	CUGGGAUGAAGCCUGGUCCGG	Cleavage	cdna	primary_assembly:OLEA9:11:3290291:3318323:1	gene:OE9A000736	gene_biotype:protein_coding	transcript_biotype:protein_coding	1
ClTster_143700	OE9A000736T2	1	-1	1	21	557	577	UCGGACCAGGCUUCAUUCCCC			::.:::::::::::::::.	CUGGGAUGAAGCCUGGUCCGG	Cleavage	cdna	primary_assembly:OLEA9:11:3290291:3297397:1	gene:OE9A000736	gene_biotype:protein_coding	transcript_biotype:protein_coding	1
ClTster_143700	OE9A000736T1	1	-1	1	21	557	577	UCGGACCAGGCUUCAUUCCCC			::.:::::::::::::::.	CUGGGAUGAAGCCUGGUCCGG	Cleavage	cdna	primary_assembly:OLEA9:11:3290291:3297146:1	gene:OE9A000736	gene_biotype:protein_coding	transcript_biotype:protein_coding	1
ClTster_143700	OE9A056559T1	1	-1	1	21	557	577	UCGGACCAGGCUUCAUUCCCC			::.:::::::::::::::.	CUGGGAUGAAGCCUGGUCCGG	Cleavage	cdna	primary_assembly:OLEA9:CACTIH010006436.1:3701:6571:1	gene:OE9A056559	gene_biotype:protein_coding	transcript_biotype:protein_coding	1
ClTster_14755	OE9A082830T1	1	-1	1	22	56	77	UUCCAAAGGGAUCGCAUUGAUC				::::::::::::::::::		AGACAAUGCGAUCCCUUUGGAU	Cleavage	cdna	primary_assembly:OLEA9:CACTIH010010227.1:2672:2958:-1	gene:OE9A082830	gene_biotype:protein_coding	transcript_biotype:protein_coding	1
ClTster_14755	OE9A109513T1	1	-1	1	22	2582	2603	UUCCAAAGGGAUCGCAUUGAUC		:	::::::::::::::::::		AAACAAUGCGAUCCCUUUGGAU	Cleavage	cdna	primary_assembly:OLEA9:CACTIH010007249.1:664674:668549:1	gene:OE9A109513	gene_biotype:protein_coding	transcript_biotype:protein_coding	1
ClTster_14755	OE9A004207T3	1	-1	1	22	1505	1526	UUCCAAAGGGAUCGCAUUGAUC				::::::::::::::::::		AGACAAUGCGAUCCCUUUGGAU	Cleavage	cdna	primary_assembly:OLEA9:CACTIH010003634.1:205619:208837:-1	gene:OE9A004207	gene_biotype:protein_coding	transcript_biotype:protein_coding	1
ClTster_14755	OE9A043912T1	1	-1	1	22	1751	1772	UUCCAAAGGGAUCGCAUUGAUC				::::::::::::::::::		AGACAAUGCGAUCCCUUUGGAU	Cleavage	cdna	primary_assembly:OLEA9:9:5257775:5261435:-1	gene:OE9A043912	gene_biotype:protein_coding	transcript_biotype:protein_coding	1
ClTster_14755	OE9A004207T2	1	-1	1	22	1935	1956	UUCCAAAGGGAUCGCAUUGAUC				::::::::::::::::::		AGACAAUGCGAUCCCUUUGGAU	Cleavage	cdna	primary_assembly:OLEA9:CACTIH010003634.1:205122:209267:-1	gene:OE9A004207	gene_biotype:protein_coding	transcript_biotype:protein_coding	1
ClTster_148510	OE9A116413T2	1	-1	1	20	2055	2074	UGACAGAAGAGAGUGAGCAC	:::::..:::::::::::::	GUGCUUGCUCUCUUCUGUCA	Cleavage	cdna	primary_assembly:OLEA9:CACTIH010000139.1:121733:125061:-1	gene:OE9A116413	gene_biotype:protein_coding	transcript_biotype:protein_coding	1
ClTster_148510	OE9A116413T1	1	-1	1	20	2345	2364	UGACAGAAGAGAGUGAGCAC	:::::..:::::::::::::	GUGCUUGCUCUCUUCUGUCA	Cleavage	cdna	primary_assembly:OLEA9:CACTIH010000139.1:121733:125061:-1	gene:OE9A116413	gene_biotype:protein_coding	transcript_biotype:protein_coding	1
ClTster_148510	OE9A000186T1	1	-1	1	20	820	839	UGACAGAAGAGAGUGAGCAC	::::::	:::::::::::::	GUGCUCUCUCUCUUCUGUCA	Cleavage	cdna	primary_assembly:OLEA9:CACTIH010009322.1:59166:61662:1	gene:OE9A000186	gene_biotype:protein_coding	transcript_biotype:protein_coding	1
ClTster_148510	OE9A009520T3	1	-1	1	20	825	844	UGACAGAAGAGAGUGAGCAC	::::::	:::::::::::::	GUGCUCUCUCUCUUCUGUCA	Cleavage	cdna	primary_assembly:OLEA9:CACTIH010004306.1:18881:22886:1	gene:OE9A009520	gene_biotype:protein_coding	transcript_biotype:protein_coding	1
ClTster_148510	OE9A009520T2	1	-1	1	20	901	920	UGACAGAAGAGAGUGAGCAC	::::::	:::::::::::::	GUGCUCUCUCUCUUCUGUCA	Cleavage	cdna	primary_assembly:OLEA9:CACTIH010004306.1:18844:22929:1	gene:OE9A009520	gene_biotype:protein_coding	transcript_biotype:protein_coding	1
ClTster_148510	OE9A061969T3	1	-1	1	20	928	947	UGACAGAAGAGAGUGAGCAC	::::::	:::::::::::::	GUGCUCUCUCUCUUCUGUCA	Cleavage	cdna	primary_assembly:OLEA9:CACTIH010009431.1:43749:47922:-1	gene:OE9A061969	gene_biotype:protein_coding	transcript_biotype:protein_coding	1
ClTster_148510	OE9A061969T2	1	-1	1	20	1020	1039	UGACAGAAGAGAGUGAGCAC	::::::	:::::::::::::	GUGCUCUCUCUCUUCUGUCA	Cleavage	cdna	primary_assembly:OLEA9:CACTIH010009431.1:43731:47985:-1	gene:OE9A061969	gene_biotype:protein_coding	transcript_biotype:protein_coding	1
ClTster_148510	OE9A009520T1	1	-1	1	20	1079	1098	UGACAGAAGAGAGUGAGCAC	::::::	:::::::::::::	GUGCUCUCUCUCUUCUGUCA	Cleavage	cdna	primary_assembly:OLEA9:CACTIH010004306.1:18822:22966:1	gene:OE9A009520	gene_biotype:protein_coding	transcript_biotype:protein_coding	1
ClTster_148510	OE9A105269T7	1	-1	1	20	1268	1287	UGACAGAAGAGAGUGAGCAC	::::::	:::::::::::::	GUGCUCUCUCUCUUCUGUCA	Cleavage	cdna	primary_assembly:OLEA9:15:13081887:13086863:1	gene:OE9A105269	gene_biotype:protein_coding	transcript_biotype:protein_coding	1
ClTster_148510	OE9A009520T4	1	-1	1	20	1402	1421	UGACAGAAGAGAGUGAGCAC	::::::	:::::::::::::	GUGCUCUCUCUCUUCUGUCA	Cleavage	cdna	primary_assembly:OLEA9:CACTIH010004306.1:20765:22929:1	gene:OE9A009520	gene_biotype:protein_coding	transcript_biotype:protein_coding	1
ClTster_148510	OE9A014142T1	1	-1	1	20	1512	1531	UGACAGAAGAGAGUGAGCAC	::::::	:::::::::::::	GUGCUCUCUCUCUUCUGUCA	Cleavage	cdna	primary_assembly:OLEA9:CACTIH010000070.1:55597:60654:1	gene:OE9A014142	gene_biotype:protein_coding	transcript_biotype:protein_coding	1
ClTster_148510	OE9A105269T12	1	-1	1	20	1448	1467	UGACAGAAGAGAGUGAGCAC	::::::	:::::::::::::	GUGCUCUCUCUCUUCUGUCA	Cleavage	cdna	primary_assembly:OLEA9:15:13083835:13086863:1	gene:OE9A105269	gene_biotype:protein_coding	transcript_biotype:protein_coding	1
ClTster_148510	OE9A014142T4	1	-1	1	20	1610	1629	UGACAGAAGAGAGUGAGCAC	::::::	:::::::::::::	GUGCUCUCUCUCUUCUGUCA	Cleavage	cdna	primary_assembly:OLEA9:CACTIH010000070.1:55597:60672:1	gene:OE9A014142	gene_biotype:protein_coding	transcript_biotype:protein_coding	1
ClTster_148510	OE9A105269T10	1	-1	1	20	1301	1320	UGACAGAAGAGAGUGAGCAC	::::::	:::::::::::::	GUGCUCUCUCUCUUCUGUCA	Cleavage	cdna	primary_assembly:OLEA9:15:13081887:13087090:1	gene:OE9A105269	gene_biotype:protein_coding	transcript_biotype:protein_coding	1
ClTster_148510	OE9A064503T3	1	-1	1	20	1286	1305	UGACAGAAGAGAGUGAGCAC	::::::	:::::::::::::	GUGCUCUCUCUCUUCUGUCA	Cleavage	cdna	primary_assembly:OLEA9:3:31288348:31299645:-1	gene:OE9A064503	gene_biotype:protein_coding	transcript_biotype:protein_coding	1
ClTster_148510	OE9A064503T5	1	-1	1	20	1330	1349	UGACAGAAGAGAGUGAGCAC	::::::	:::::::::::::	GUGCUCUCUCUCUUCUGUCA	Cleavage	cdna	primary_assembly:OLEA9:3:31288348:31300424:-1	gene:OE9A064503	gene_biotype:protein_coding	transcript_biotype:protein_coding	1
ClTster_148510	OE9A064503T7	1	-1	1	20	1384	1403	UGACAGAAGAGAGUGAGCAC	::::::	:::::::::::::	GUGCUCUCUCUCUUCUGUCA	Cleavage	cdna	primary_assembly:OLEA9:3:31288348:31301326:-1	gene:OE9A064503	gene_biotype:protein_coding	transcript_biotype:protein_coding	1
ClTster_148510	OE9A014142T2	1	-1	1	20	1798	1817	UGACAGAAGAGAGUGAGCAC	::::::	:::::::::::::	GUGCUCUCUCUCUUCUGUCA	Cleavage	cdna	primary_assembly:OLEA9:CACTIH010000070.1:55597:60667:1	gene:OE9A014142	gene_biotype:protein_coding	transcript_biotype:protein_coding	1
ClTster_148510	OE9A014142T5	1	-1	1	20	1852	1871	UGACAGAAGAGAGUGAGCAC	::::::	:::::::::::::	GUGCUCUCUCUCUUCUGUCA	Cleavage	cdna	primary_assembly:OLEA9:CACTIH010000070.1:55829:60654:1	gene:OE9A014142	gene_biotype:protein_coding	transcript_biotype:protein_coding	1
ClTster_148510	OE9A064503T4	1	-1	1	20	1524	1543	UGACAGAAGAGAGUGAGCAC	::::::	:::::::::::::	GUGCUCUCUCUCUUCUGUCA	Cleavage	cdna	primary_assembly:OLEA9:3:31288348:31300400:-1	gene:OE9A064503	gene_biotype:protein_coding	transcript_biotype:protein_coding	1
ClTster_148510	OE9A061969T1	1	-1	1	20	1921	1940	UGACAGAAGAGAGUGAGCAC	::::::	:::::::::::::	GUGCUCUCUCUCUUCUGUCA	Cleavage	cdna	primary_assembly:OLEA9:CACTIH010009431.1:43730:48008:-1	gene:OE9A061969	gene_biotype:protein_coding	transcript_biotype:protein_coding	1
ClTster_148510	OE9A064503T6	1	-1	1	20	1553	1572	UGACAGAAGAGAGUGAGCAC	::::::	:::::::::::::	GUGCUCUCUCUCUUCUGUCA	Cleavage	cdna	primary_assembly:OLEA9:3:31288348:31300429:-1	gene:OE9A064503	gene_biotype:protein_coding	transcript_biotype:protein_coding	1
ClTster_148510	OE9A105269T3	1	-1	1	20	2091	2110	UGACAGAAGAGAGUGAGCAC	::::::	:::::::::::::	GUGCUCUCUCUCUUCUGUCA	Cleavage	cdna	primary_assembly:OLEA9:15:13081887:13086863:1	gene:OE9A105269	gene_biotype:protein_coding	transcript_biotype:protein_coding	1
ClTster_148510	OE9A105269T5	1	-1	1	20	2189	2208	UGACAGAAGAGAGUGAGCAC	::::::	:::::::::::::	GUGCUCUCUCUCUUCUGUCA	Cleavage	cdna	primary_assembly:OLEA9:15:13081887:13086863:1	gene:OE9A105269	gene_biotype:protein_coding	transcript_biotype:protein_coding	1
ClTster_148510	OE9A105269T8	1	-1	1	20	2292	2311	UGACAGAAGAGAGUGAGCAC	::::::	:::::::::::::	GUGCUCUCUCUCUUCUGUCA	Cleavage	cdna	primary_assembly:OLEA9:15:13081887:13086863:1	gene:OE9A105269	gene_biotype:protein_coding	transcript_biotype:protein_coding	1
ClTster_148510	OE9A014142T8	1	-1	1	20	2461	2480	UGACAGAAGAGAGUGAGCAC	::::::	:::::::::::::	GUGCUCUCUCUCUUCUGUCA	Cleavage	cdna	primary_assembly:OLEA9:CACTIH010000070.1:56322:60672:1	gene:OE9A014142	gene_biotype:protein_coding	transcript_biotype:protein_coding	1
ClTster_148510	OE9A014142T6	1	-1	1	20	2498	2517	UGACAGAAGAGAGUGAGCAC	::::::	:::::::::::::	GUGCUCUCUCUCUUCUGUCA	Cleavage	cdna	primary_assembly:OLEA9:CACTIH010000070.1:55908:60672:1	gene:OE9A014142	gene_biotype:protein_coding	transcript_biotype:protein_coding	1
ClTster_148510	OE9A105269T6	1	-1	1	20	2421	2440	UGACAGAAGAGAGUGAGCAC	::::::	:::::::::::::	GUGCUCUCUCUCUUCUGUCA	Cleavage	cdna	primary_assembly:OLEA9:15:13081887:13086863:1	gene:OE9A105269	gene_biotype:protein_coding	transcript_biotype:protein_coding	1
ClTster_148510	OE9A014142T7	1	-1	1	20	2604	2623	UGACAGAAGAGAGUGAGCAC	::::::	:::::::::::::	GUGCUCUCUCUCUUCUGUCA	Cleavage	cdna	primary_assembly:OLEA9:CACTIH010000070.1:55947:60672:1	gene:OE9A014142	gene_biotype:protein_coding	transcript_biotype:protein_coding	1
ClTster_148510	OE9A105269T1	1	-1	1	20	2566	2585	UGACAGAAGAGAGUGAGCAC	::::::	:::::::::::::	GUGCUCUCUCUCUUCUGUCA	Cleavage	cdna	primary_assembly:OLEA9:15:13081810:13086863:1	gene:OE9A105269	gene_biotype:protein_coding	transcript_biotype:protein_coding	1
ClTster_148510	OE9A105269T9	1	-1	1	20	2587	2606	UGACAGAAGAGAGUGAGCAC	::::::	:::::::::::::	GUGCUCUCUCUCUUCUGUCA	Cleavage	cdna	primary_assembly:OLEA9:15:13081887:13086866:1	gene:OE9A105269	gene_biotype:protein_coding	transcript_biotype:protein_coding	1
ClTster_148510	OE9A014142T3	1	-1	1	20	2802	2821	UGACAGAAGAGAGUGAGCAC	::::::	:::::::::::::	GUGCUCUCUCUCUUCUGUCA	Cleavage	cdna	primary_assembly:OLEA9:CACTIH010000070.1:55597:60667:1	gene:OE9A014142	gene_biotype:protein_coding	transcript_biotype:protein_coding	1
ClTster_148510	OE9A049058T2	1	-1	1	20	2579	2598	UGACAGAAGAGAGUGAGCAC	::::::	:::::::::::::	GUGCUCUCUCUCUUCUGUCA	Cleavage	cdna	primary_assembly:OLEA9:11:88037:95464:1	gene:OE9A049058	gene_biotype:protein_coding	transcript_biotype:protein_coding	1
ClTster_148510	OE9A064503T2	1	-1	1	20	2101	2120	UGACAGAAGAGAGUGAGCAC	::::::	:::::::::::::	GUGCUCUCUCUCUUCUGUCA	Cleavage	cdna	primary_assembly:OLEA9:3:31288096:31300713:-1	gene:OE9A064503	gene_biotype:protein_coding	transcript_biotype:protein_coding	1
ClTster_148510	OE9A105269T4	1	-1	1	20	2775	2794	UGACAGAAGAGAGUGAGCAC	::::::	:::::::::::::	GUGCUCUCUCUCUUCUGUCA	Cleavage	cdna	primary_assembly:OLEA9:15:13081887:13086863:1	gene:OE9A105269	gene_biotype:protein_coding	transcript_biotype:protein_coding	1
ClTster_148510	OE9A105269T2	1	-1	1	20	3164	3183	UGACAGAAGAGAGUGAGCAC	::::::	:::::::::::::	GUGCUCUCUCUCUUCUGUCA	Cleavage	cdna	primary_assembly:OLEA9:15:13081887:13086863:1	gene:OE9A105269	gene_biotype:protein_coding	transcript_biotype:protein_coding	1
ClTster_148510	OE9A064503T1	1	-1	1	20	2706	2725	UGACAGAAGAGAGUGAGCAC	::::::	:::::::::::::	GUGCUCUCUCUCUUCUGUCA	Cleavage	cdna	primary_assembly:OLEA9:3:31287907:31301318:-1	gene:OE9A064503	gene_biotype:protein_coding	transcript_biotype:protein_coding	1
ClTster_148510	OE9A105269T11	1	-1	1	20	2873	2892	UGACAGAAGAGAGUGAGCAC	::::::	:::::::::::::	GUGCUCUCUCUCUUCUGUCA	Cleavage	cdna	primary_assembly:OLEA9:15:13081887:13087632:1	gene:OE9A105269	gene_biotype:protein_coding	transcript_biotype:protein_coding	1
ClTster_148510	OE9A000854T1	1	-1	1	20	661	680	UGACAGAAGAGAGUGAGCAC		:::::	:::::::::::::	UUGCUCCCUCUCUUCUGUCA	Cleavage	cdna	primary_assembly:OLEA9:CACTIH010003934.1:62752:64132:1	gene:OE9A000854	gene_biotype:protein_coding	transcript_biotype:protein_coding	1
ClTster_148510	OE9A030466T1	1	-1	1	20	661	680	UGACAGAAGAGAGUGAGCAC		:::::	:::::::::::::	UUGCUCCCUCUCUUCUGUCA	Cleavage	cdna	primary_assembly:OLEA9:CACTIH010000398.1:103649:105286:-1	gene:OE9A030466	gene_biotype:protein_coding	transcript_biotype:protein_coding	1
ClTster_148510	OE9A034411T1	1	-1	1	20	788	807	UGACAGAAGAGAGUGAGCAC		:::::	:::::::::::::	AUGCUCUCUCUCUUCUGUCA	Cleavage	cdna	primary_assembly:OLEA9:7:14155245:14157316:1	gene:OE9A034411	gene_biotype:protein_coding	transcript_biotype:protein_coding	1
ClTster_148510	OE9A034411T2	1	-1	1	20	842	861	UGACAGAAGAGAGUGAGCAC		:::::	:::::::::::::	AUGCUCUCUCUCUUCUGUCA	Cleavage	cdna	primary_assembly:OLEA9:7:14155245:14157316:1	gene:OE9A034411	gene_biotype:protein_coding	transcript_biotype:protein_coding	1
ClTster_148510	OE9A038130T1	1	-1	1	20	852	871	UGACAGAAGAGAGUGAGCAC		:::::	:::::::::::::	UUGCUCUCUCUCUUCUGUCA	Cleavage	cdna	primary_assembly:OLEA9:12:12108192:12110629:1	gene:OE9A038130	gene_biotype:protein_coding	transcript_biotype:protein_coding	1
ClTster_154607	OE9A105889T2	1	-1	1	21	1419	1439	UCGGACCAGGCUUCGUUCCUC			::::.:::::::::::::.	CUGGAAUGAAGCCUGGUCCGG	Cleavage	cdna	primary_assembly:OLEA9:CACTIH010009386.1:96132:106949:1	gene:OE9A105889	gene_biotype:protein_coding	transcript_biotype:protein_coding	1
ClTster_154607	OE9A105889T3	1	-1	1	21	1419	1439	UCGGACCAGGCUUCGUUCCUC			::::.:::::::::::::.	CUGGAAUGAAGCCUGGUCCGG	Cleavage	cdna	primary_assembly:OLEA9:CACTIH010009386.1:96132:136345:1	gene:OE9A105889	gene_biotype:protein_coding	transcript_biotype:protein_coding	1
ClTster_154607	OE9A105889T1	1	-1	1	21	1419	1439	UCGGACCAGGCUUCGUUCCUC			::::.:::::::::::::.	CUGGAAUGAAGCCUGGUCCGG	Cleavage	cdna	primary_assembly:OLEA9:CACTIH010009386.1:96132:106213:1	gene:OE9A105889	gene_biotype:protein_coding	transcript_biotype:protein_coding	1
ClTster_154607	OE9A107723T1	1	-1	1	21	1484	1504	UCGGACCAGGCUUCGUUCCUC			::::.:::::::::::::.	CUGGAAUGAAGCCUGGUCCGG	Cleavage	cdna	primary_assembly:OLEA9:9:15929369:15940275:-1	gene:OE9A107723	gene_biotype:protein_coding	transcript_biotype:protein_coding	1
ClTster_154607	OE9A107723T2	1	-1	1	21	1402	1422	UCGGACCAGGCUUCGUUCCUC			::::.:::::::::::::.	CUGGAAUGAAGCCUGGUCCGG	Cleavage	cdna	primary_assembly:OLEA9:9:15929369:15940275:-1	gene:OE9A107723	gene_biotype:protein_coding	transcript_biotype:protein_coding	1
ClTster_154607	OE9A011733T1	1	-1	1	21	560	580	UCGGACCAGGCUUCGUUCCUC			::::.:::::::::::::.	CUGGAAUGAAGCCUGGUCCGG	Cleavage	cdna	primary_assembly:OLEA9:3:655416:663607:-1	gene:OE9A011733	gene_biotype:protein_coding	transcript_biotype:protein_coding	1
ClTster_18366	OE9A029154T2	1	-1	1	21	1795	1815	UCGGACCAGGCUUCAUUCCCC			::.:::::::::::::::.	CUGGGAUGAAGCCUGGUCCGG	Cleavage	cdna	primary_assembly:OLEA9:CACTIH010002083.1:104263:113957:1	gene:OE9A029154	gene_biotype:protein_coding	transcript_biotype:protein_coding	1
ClTster_18366	OE9A029154T1	1	-1	1	21	1795	1815	UCGGACCAGGCUUCAUUCCCC			::.:::::::::::::::.	CUGGGAUGAAGCCUGGUCCGG	Cleavage	cdna	primary_assembly:OLEA9:CACTIH010002083.1:104263:113950:1	gene:OE9A029154	gene_biotype:protein_coding	transcript_biotype:protein_coding	1
ClTster_18366	OE9A094240T5	1	-1	1	21	950	970	UCGGACCAGGCUUCAUUCCCC			::.:::::::::::::::.	CUGGGAUGAAGCCUGGUCCGG	Cleavage	cdna	primary_assembly:OLEA9:CACTIH010009240.1:79717:87362:-1	gene:OE9A094240	gene_biotype:protein_coding	transcript_biotype:protein_coding	1
ClTster_18366	OE9A094240T3	1	-1	1	21	835	855	UCGGACCAGGCUUCAUUCCCC			::.:::::::::::::::.	CUGGGAUGAAGCCUGGUCCGG	Cleavage	cdna	primary_assembly:OLEA9:CACTIH010009240.1:79717:86864:-1	gene:OE9A094240	gene_biotype:protein_coding	transcript_biotype:protein_coding	1
ClTster_18366	OE9A032464T1	1	-1	1	21	879	899	UCGGACCAGGCUUCAUUCCCC			::.:::::::::::::::.	UAGGGAUGAAGCCUGGUCCGG	Cleavage	cdna	primary_assembly:OLEA9:CACTIH010007462.1:132043:138892:1	gene:OE9A032464	gene_biotype:protein_coding	transcript_biotype:protein_coding	1
ClTster_18366	OE9A094240T6	1	-1	1	21	950	970	UCGGACCAGGCUUCAUUCCCC			::.:::::::::::::::.	CUGGGAUGAAGCCUGGUCCGG	Cleavage	cdna	primary_assembly:OLEA9:CACTIH010009240.1:80381:87362:-1	gene:OE9A094240	gene_biotype:protein_coding	transcript_biotype:protein_coding	1
ClTster_18366	OE9A000736T3	1	-1	1	21	557	577	UCGGACCAGGCUUCAUUCCCC			::.:::::::::::::::.	CUGGGAUGAAGCCUGGUCCGG	Cleavage	cdna	primary_assembly:OLEA9:11:3290291:3297586:1	gene:OE9A000736	gene_biotype:protein_coding	transcript_biotype:protein_coding	1
ClTster_18366	OE9A032464T3	1	-1	1	21	584	604	UCGGACCAGGCUUCAUUCCCC			::.:::::::::::::::.	UAGGGAUGAAGCCUGGUCCGG	Cleavage	cdna	primary_assembly:OLEA9:CACTIH010007462.1:132338:150580:1	gene:OE9A032464	gene_biotype:protein_coding	transcript_biotype:protein_coding	1
ClTster_18366	OE9A094240T2	1	-1	1	21	356	376	UCGGACCAGGCUUCAUUCCCC			::.:::::::::::::::.	CUGGGAUGAAGCCUGGUCCGG	Cleavage	cdna	primary_assembly:OLEA9:CACTIH010009240.1:79717:85487:-1	gene:OE9A094240	gene_biotype:protein_coding	transcript_biotype:protein_coding	1
ClTster_18366	OE9A000736T4	1	-1	1	21	557	577	UCGGACCAGGCUUCAUUCCCC			::.:::::::::::::::.	CUGGGAUGAAGCCUGGUCCGG	Cleavage	cdna	primary_assembly:OLEA9:11:3290291:3318323:1	gene:OE9A000736	gene_biotype:protein_coding	transcript_biotype:protein_coding	1
ClTster_18366	OE9A000736T2	1	-1	1	21	557	577	UCGGACCAGGCUUCAUUCCCC			::.:::::::::::::::.	CUGGGAUGAAGCCUGGUCCGG	Cleavage	cdna	primary_assembly:OLEA9:11:3290291:3297397:1	gene:OE9A000736	gene_biotype:protein_coding	transcript_biotype:protein_coding	1
ClTster_18366	OE9A000736T1	1	-1	1	21	557	577	UCGGACCAGGCUUCAUUCCCC			::.:::::::::::::::.	CUGGGAUGAAGCCUGGUCCGG	Cleavage	cdna	primary_assembly:OLEA9:11:3290291:3297146:1	gene:OE9A000736	gene_biotype:protein_coding	transcript_biotype:protein_coding	1
ClTster_18366	OE9A056559T1	1	-1	1	21	557	577	UCGGACCAGGCUUCAUUCCCC			::.:::::::::::::::.	CUGGGAUGAAGCCUGGUCCGG	Cleavage	cdna	primary_assembly:OLEA9:CACTIH010006436.1:3701:6571:1	gene:OE9A056559	gene_biotype:protein_coding	transcript_biotype:protein_coding	1
ClTster_186617	OE9A116413T2	1	-1	1	20	2055	2074	UGACAGAAGAGAGUGAGCAC	:::::..:::::::::::::	GUGCUUGCUCUCUUCUGUCA	Cleavage	cdna	primary_assembly:OLEA9:CACTIH010000139.1:121733:125061:-1	gene:OE9A116413	gene_biotype:protein_coding	transcript_biotype:protein_coding	1
ClTster_186617	OE9A116413T1	1	-1	1	20	2345	2364	UGACAGAAGAGAGUGAGCAC	:::::..:::::::::::::	GUGCUUGCUCUCUUCUGUCA	Cleavage	cdna	primary_assembly:OLEA9:CACTIH010000139.1:121733:125061:-1	gene:OE9A116413	gene_biotype:protein_coding	transcript_biotype:protein_coding	1
ClTster_186617	OE9A000186T1	1	-1	1	20	820	839	UGACAGAAGAGAGUGAGCAC	::::::	:::::::::::::	GUGCUCUCUCUCUUCUGUCA	Cleavage	cdna	primary_assembly:OLEA9:CACTIH010009322.1:59166:61662:1	gene:OE9A000186	gene_biotype:protein_coding	transcript_biotype:protein_coding	1
ClTster_186617	OE9A009520T3	1	-1	1	20	825	844	UGACAGAAGAGAGUGAGCAC	::::::	:::::::::::::	GUGCUCUCUCUCUUCUGUCA	Cleavage	cdna	primary_assembly:OLEA9:CACTIH010004306.1:18881:22886:1	gene:OE9A009520	gene_biotype:protein_coding	transcript_biotype:protein_coding	1
ClTster_186617	OE9A009520T2	1	-1	1	20	901	920	UGACAGAAGAGAGUGAGCAC	::::::	:::::::::::::	GUGCUCUCUCUCUUCUGUCA	Cleavage	cdna	primary_assembly:OLEA9:CACTIH010004306.1:18844:22929:1	gene:OE9A009520	gene_biotype:protein_coding	transcript_biotype:protein_coding	1
ClTster_186617	OE9A061969T3	1	-1	1	20	928	947	UGACAGAAGAGAGUGAGCAC	::::::	:::::::::::::	GUGCUCUCUCUCUUCUGUCA	Cleavage	cdna	primary_assembly:OLEA9:CACTIH010009431.1:43749:47922:-1	gene:OE9A061969	gene_biotype:protein_coding	transcript_biotype:protein_coding	1
ClTster_186617	OE9A061969T2	1	-1	1	20	1020	1039	UGACAGAAGAGAGUGAGCAC	::::::	:::::::::::::	GUGCUCUCUCUCUUCUGUCA	Cleavage	cdna	primary_assembly:OLEA9:CACTIH010009431.1:43731:47985:-1	gene:OE9A061969	gene_biotype:protein_coding	transcript_biotype:protein_coding	1
ClTster_186617	OE9A009520T1	1	-1	1	20	1079	1098	UGACAGAAGAGAGUGAGCAC	::::::	:::::::::::::	GUGCUCUCUCUCUUCUGUCA	Cleavage	cdna	primary_assembly:OLEA9:CACTIH010004306.1:18822:22966:1	gene:OE9A009520	gene_biotype:protein_coding	transcript_biotype:protein_coding	1
ClTster_186617	OE9A105269T7	1	-1	1	20	1268	1287	UGACAGAAGAGAGUGAGCAC	::::::	:::::::::::::	GUGCUCUCUCUCUUCUGUCA	Cleavage	cdna	primary_assembly:OLEA9:15:13081887:13086863:1	gene:OE9A105269	gene_biotype:protein_coding	transcript_biotype:protein_coding	1
ClTster_186617	OE9A009520T4	1	-1	1	20	1402	1421	UGACAGAAGAGAGUGAGCAC	::::::	:::::::::::::	GUGCUCUCUCUCUUCUGUCA	Cleavage	cdna	primary_assembly:OLEA9:CACTIH010004306.1:20765:22929:1	gene:OE9A009520	gene_biotype:protein_coding	transcript_biotype:protein_coding	1
ClTster_186617	OE9A014142T1	1	-1	1	20	1512	1531	UGACAGAAGAGAGUGAGCAC	::::::	:::::::::::::	GUGCUCUCUCUCUUCUGUCA	Cleavage	cdna	primary_assembly:OLEA9:CACTIH010000070.1:55597:60654:1	gene:OE9A014142	gene_biotype:protein_coding	transcript_biotype:protein_coding	1
ClTster_186617	OE9A105269T12	1	-1	1	20	1448	1467	UGACAGAAGAGAGUGAGCAC	::::::	:::::::::::::	GUGCUCUCUCUCUUCUGUCA	Cleavage	cdna	primary_assembly:OLEA9:15:13083835:13086863:1	gene:OE9A105269	gene_biotype:protein_coding	transcript_biotype:protein_coding	1
ClTster_186617	OE9A014142T4	1	-1	1	20	1610	1629	UGACAGAAGAGAGUGAGCAC	::::::	:::::::::::::	GUGCUCUCUCUCUUCUGUCA	Cleavage	cdna	primary_assembly:OLEA9:CACTIH010000070.1:55597:60672:1	gene:OE9A014142	gene_biotype:protein_coding	transcript_biotype:protein_coding	1
ClTster_186617	OE9A105269T10	1	-1	1	20	1301	1320	UGACAGAAGAGAGUGAGCAC	::::::	:::::::::::::	GUGCUCUCUCUCUUCUGUCA	Cleavage	cdna	primary_assembly:OLEA9:15:13081887:13087090:1	gene:OE9A105269	gene_biotype:protein_coding	transcript_biotype:protein_coding	1
ClTster_186617	OE9A064503T3	1	-1	1	20	1286	1305	UGACAGAAGAGAGUGAGCAC	::::::	:::::::::::::	GUGCUCUCUCUCUUCUGUCA	Cleavage	cdna	primary_assembly:OLEA9:3:31288348:31299645:-1	gene:OE9A064503	gene_biotype:protein_coding	transcript_biotype:protein_coding	1
ClTster_186617	OE9A064503T5	1	-1	1	20	1330	1349	UGACAGAAGAGAGUGAGCAC	::::::	:::::::::::::	GUGCUCUCUCUCUUCUGUCA	Cleavage	cdna	primary_assembly:OLEA9:3:31288348:31300424:-1	gene:OE9A064503	gene_biotype:protein_coding	transcript_biotype:protein_coding	1
ClTster_186617	OE9A064503T7	1	-1	1	20	1384	1403	UGACAGAAGAGAGUGAGCAC	::::::	:::::::::::::	GUGCUCUCUCUCUUCUGUCA	Cleavage	cdna	primary_assembly:OLEA9:3:31288348:31301326:-1	gene:OE9A064503	gene_biotype:protein_coding	transcript_biotype:protein_coding	1
ClTster_186617	OE9A014142T2	1	-1	1	20	1798	1817	UGACAGAAGAGAGUGAGCAC	::::::	:::::::::::::	GUGCUCUCUCUCUUCUGUCA	Cleavage	cdna	primary_assembly:OLEA9:CACTIH010000070.1:55597:60667:1	gene:OE9A014142	gene_biotype:protein_coding	transcript_biotype:protein_coding	1
ClTster_186617	OE9A014142T5	1	-1	1	20	1852	1871	UGACAGAAGAGAGUGAGCAC	::::::	:::::::::::::	GUGCUCUCUCUCUUCUGUCA	Cleavage	cdna	primary_assembly:OLEA9:CACTIH010000070.1:55829:60654:1	gene:OE9A014142	gene_biotype:protein_coding	transcript_biotype:protein_coding	1
ClTster_186617	OE9A064503T4	1	-1	1	20	1524	1543	UGACAGAAGAGAGUGAGCAC	::::::	:::::::::::::	GUGCUCUCUCUCUUCUGUCA	Cleavage	cdna	primary_assembly:OLEA9:3:31288348:31300400:-1	gene:OE9A064503	gene_biotype:protein_coding	transcript_biotype:protein_coding	1
ClTster_186617	OE9A061969T1	1	-1	1	20	1921	1940	UGACAGAAGAGAGUGAGCAC	::::::	:::::::::::::	GUGCUCUCUCUCUUCUGUCA	Cleavage	cdna	primary_assembly:OLEA9:CACTIH010009431.1:43730:48008:-1	gene:OE9A061969	gene_biotype:protein_coding	transcript_biotype:protein_coding	1
ClTster_186617	OE9A064503T6	1	-1	1	20	1553	1572	UGACAGAAGAGAGUGAGCAC	::::::	:::::::::::::	GUGCUCUCUCUCUUCUGUCA	Cleavage	cdna	primary_assembly:OLEA9:3:31288348:31300429:-1	gene:OE9A064503	gene_biotype:protein_coding	transcript_biotype:protein_coding	1
ClTster_186617	OE9A105269T3	1	-1	1	20	2091	2110	UGACAGAAGAGAGUGAGCAC	::::::	:::::::::::::	GUGCUCUCUCUCUUCUGUCA	Cleavage	cdna	primary_assembly:OLEA9:15:13081887:13086863:1	gene:OE9A105269	gene_biotype:protein_coding	transcript_biotype:protein_coding	1
ClTster_186617	OE9A105269T5	1	-1	1	20	2189	2208	UGACAGAAGAGAGUGAGCAC	::::::	:::::::::::::	GUGCUCUCUCUCUUCUGUCA	Cleavage	cdna	primary_assembly:OLEA9:15:13081887:13086863:1	gene:OE9A105269	gene_biotype:protein_coding	transcript_biotype:protein_coding	1
ClTster_186617	OE9A105269T8	1	-1	1	20	2292	2311	UGACAGAAGAGAGUGAGCAC	::::::	:::::::::::::	GUGCUCUCUCUCUUCUGUCA	Cleavage	cdna	primary_assembly:OLEA9:15:13081887:13086863:1	gene:OE9A105269	gene_biotype:protein_coding	transcript_biotype:protein_coding	1
ClTster_186617	OE9A014142T8	1	-1	1	20	2461	2480	UGACAGAAGAGAGUGAGCAC	::::::	:::::::::::::	GUGCUCUCUCUCUUCUGUCA	Cleavage	cdna	primary_assembly:OLEA9:CACTIH010000070.1:56322:60672:1	gene:OE9A014142	gene_biotype:protein_coding	transcript_biotype:protein_coding	1
ClTster_186617	OE9A014142T6	1	-1	1	20	2498	2517	UGACAGAAGAGAGUGAGCAC	::::::	:::::::::::::	GUGCUCUCUCUCUUCUGUCA	Cleavage	cdna	primary_assembly:OLEA9:CACTIH010000070.1:55908:60672:1	gene:OE9A014142	gene_biotype:protein_coding	transcript_biotype:protein_coding	1
ClTster_186617	OE9A105269T6	1	-1	1	20	2421	2440	UGACAGAAGAGAGUGAGCAC	::::::	:::::::::::::	GUGCUCUCUCUCUUCUGUCA	Cleavage	cdna	primary_assembly:OLEA9:15:13081887:13086863:1	gene:OE9A105269	gene_biotype:protein_coding	transcript_biotype:protein_coding	1
ClTster_186617	OE9A014142T7	1	-1	1	20	2604	2623	UGACAGAAGAGAGUGAGCAC	::::::	:::::::::::::	GUGCUCUCUCUCUUCUGUCA	Cleavage	cdna	primary_assembly:OLEA9:CACTIH010000070.1:55947:60672:1	gene:OE9A014142	gene_biotype:protein_coding	transcript_biotype:protein_coding	1
ClTster_186617	OE9A105269T1	1	-1	1	20	2566	2585	UGACAGAAGAGAGUGAGCAC	::::::	:::::::::::::	GUGCUCUCUCUCUUCUGUCA	Cleavage	cdna	primary_assembly:OLEA9:15:13081810:13086863:1	gene:OE9A105269	gene_biotype:protein_coding	transcript_biotype:protein_coding	1
ClTster_186617	OE9A105269T9	1	-1	1	20	2587	2606	UGACAGAAGAGAGUGAGCAC	::::::	:::::::::::::	GUGCUCUCUCUCUUCUGUCA	Cleavage	cdna	primary_assembly:OLEA9:15:13081887:13086866:1	gene:OE9A105269	gene_biotype:protein_coding	transcript_biotype:protein_coding	1
ClTster_186617	OE9A014142T3	1	-1	1	20	2802	2821	UGACAGAAGAGAGUGAGCAC	::::::	:::::::::::::	GUGCUCUCUCUCUUCUGUCA	Cleavage	cdna	primary_assembly:OLEA9:CACTIH010000070.1:55597:60667:1	gene:OE9A014142	gene_biotype:protein_coding	transcript_biotype:protein_coding	1
ClTster_186617	OE9A049058T2	1	-1	1	20	2579	2598	UGACAGAAGAGAGUGAGCAC	::::::	:::::::::::::	GUGCUCUCUCUCUUCUGUCA	Cleavage	cdna	primary_assembly:OLEA9:11:88037:95464:1	gene:OE9A049058	gene_biotype:protein_coding	transcript_biotype:protein_coding	1
ClTster_186617	OE9A064503T2	1	-1	1	20	2101	2120	UGACAGAAGAGAGUGAGCAC	::::::	:::::::::::::	GUGCUCUCUCUCUUCUGUCA	Cleavage	cdna	primary_assembly:OLEA9:3:31288096:31300713:-1	gene:OE9A064503	gene_biotype:protein_coding	transcript_biotype:protein_coding	1
ClTster_186617	OE9A105269T4	1	-1	1	20	2775	2794	UGACAGAAGAGAGUGAGCAC	::::::	:::::::::::::	GUGCUCUCUCUCUUCUGUCA	Cleavage	cdna	primary_assembly:OLEA9:15:13081887:13086863:1	gene:OE9A105269	gene_biotype:protein_coding	transcript_biotype:protein_coding	1
ClTster_186617	OE9A105269T2	1	-1	1	20	3164	3183	UGACAGAAGAGAGUGAGCAC	::::::	:::::::::::::	GUGCUCUCUCUCUUCUGUCA	Cleavage	cdna	primary_assembly:OLEA9:15:13081887:13086863:1	gene:OE9A105269	gene_biotype:protein_coding	transcript_biotype:protein_coding	1
ClTster_186617	OE9A064503T1	1	-1	1	20	2706	2725	UGACAGAAGAGAGUGAGCAC	::::::	:::::::::::::	GUGCUCUCUCUCUUCUGUCA	Cleavage	cdna	primary_assembly:OLEA9:3:31287907:31301318:-1	gene:OE9A064503	gene_biotype:protein_coding	transcript_biotype:protein_coding	1
ClTster_186617	OE9A105269T11	1	-1	1	20	2873	2892	UGACAGAAGAGAGUGAGCAC	::::::	:::::::::::::	GUGCUCUCUCUCUUCUGUCA	Cleavage	cdna	primary_assembly:OLEA9:15:13081887:13087632:1	gene:OE9A105269	gene_biotype:protein_coding	transcript_biotype:protein_coding	1
ClTster_186617	OE9A000854T1	1	-1	1	20	661	680	UGACAGAAGAGAGUGAGCAC		:::::	:::::::::::::	UUGCUCCCUCUCUUCUGUCA	Cleavage	cdna	primary_assembly:OLEA9:CACTIH010003934.1:62752:64132:1	gene:OE9A000854	gene_biotype:protein_coding	transcript_biotype:protein_coding	1
ClTster_186617	OE9A030466T1	1	-1	1	20	661	680	UGACAGAAGAGAGUGAGCAC		:::::	:::::::::::::	UUGCUCCCUCUCUUCUGUCA	Cleavage	cdna	primary_assembly:OLEA9:CACTIH010000398.1:103649:105286:-1	gene:OE9A030466	gene_biotype:protein_coding	transcript_biotype:protein_coding	1
ClTster_186617	OE9A034411T1	1	-1	1	20	788	807	UGACAGAAGAGAGUGAGCAC		:::::	:::::::::::::	AUGCUCUCUCUCUUCUGUCA	Cleavage	cdna	primary_assembly:OLEA9:7:14155245:14157316:1	gene:OE9A034411	gene_biotype:protein_coding	transcript_biotype:protein_coding	1
ClTster_186617	OE9A034411T2	1	-1	1	20	842	861	UGACAGAAGAGAGUGAGCAC		:::::	:::::::::::::	AUGCUCUCUCUCUUCUGUCA	Cleavage	cdna	primary_assembly:OLEA9:7:14155245:14157316:1	gene:OE9A034411	gene_biotype:protein_coding	transcript_biotype:protein_coding	1
ClTster_186617	OE9A038130T1	1	-1	1	20	852	871	UGACAGAAGAGAGUGAGCAC		:::::	:::::::::::::	UUGCUCUCUCUCUUCUGUCA	Cleavage	cdna	primary_assembly:OLEA9:12:12108192:12110629:1	gene:OE9A038130	gene_biotype:protein_coding	transcript_biotype:protein_coding	1
ClTster_186629	OE9A116413T2	1	-1	1	20	2055	2074	UGACAGAAGAGAGUGAGCAC	:::::..:::::::::::::	GUGCUUGCUCUCUUCUGUCA	Cleavage	cdna	primary_assembly:OLEA9:CACTIH010000139.1:121733:125061:-1	gene:OE9A116413	gene_biotype:protein_coding	transcript_biotype:protein_coding	1
ClTster_186629	OE9A116413T1	1	-1	1	20	2345	2364	UGACAGAAGAGAGUGAGCAC	:::::..:::::::::::::	GUGCUUGCUCUCUUCUGUCA	Cleavage	cdna	primary_assembly:OLEA9:CACTIH010000139.1:121733:125061:-1	gene:OE9A116413	gene_biotype:protein_coding	transcript_biotype:protein_coding	1
ClTster_186629	OE9A000186T1	1	-1	1	20	820	839	UGACAGAAGAGAGUGAGCAC	::::::	:::::::::::::	GUGCUCUCUCUCUUCUGUCA	Cleavage	cdna	primary_assembly:OLEA9:CACTIH010009322.1:59166:61662:1	gene:OE9A000186	gene_biotype:protein_coding	transcript_biotype:protein_coding	1
ClTster_186629	OE9A009520T3	1	-1	1	20	825	844	UGACAGAAGAGAGUGAGCAC	::::::	:::::::::::::	GUGCUCUCUCUCUUCUGUCA	Cleavage	cdna	primary_assembly:OLEA9:CACTIH010004306.1:18881:22886:1	gene:OE9A009520	gene_biotype:protein_coding	transcript_biotype:protein_coding	1
ClTster_186629	OE9A009520T2	1	-1	1	20	901	920	UGACAGAAGAGAGUGAGCAC	::::::	:::::::::::::	GUGCUCUCUCUCUUCUGUCA	Cleavage	cdna	primary_assembly:OLEA9:CACTIH010004306.1:18844:22929:1	gene:OE9A009520	gene_biotype:protein_coding	transcript_biotype:protein_coding	1
ClTster_186629	OE9A061969T3	1	-1	1	20	928	947	UGACAGAAGAGAGUGAGCAC	::::::	:::::::::::::	GUGCUCUCUCUCUUCUGUCA	Cleavage	cdna	primary_assembly:OLEA9:CACTIH010009431.1:43749:47922:-1	gene:OE9A061969	gene_biotype:protein_coding	transcript_biotype:protein_coding	1
ClTster_186629	OE9A061969T2	1	-1	1	20	1020	1039	UGACAGAAGAGAGUGAGCAC	::::::	:::::::::::::	GUGCUCUCUCUCUUCUGUCA	Cleavage	cdna	primary_assembly:OLEA9:CACTIH010009431.1:43731:47985:-1	gene:OE9A061969	gene_biotype:protein_coding	transcript_biotype:protein_coding	1
ClTster_186629	OE9A009520T1	1	-1	1	20	1079	1098	UGACAGAAGAGAGUGAGCAC	::::::	:::::::::::::	GUGCUCUCUCUCUUCUGUCA	Cleavage	cdna	primary_assembly:OLEA9:CACTIH010004306.1:18822:22966:1	gene:OE9A009520	gene_biotype:protein_coding	transcript_biotype:protein_coding	1
ClTster_186629	OE9A105269T7	1	-1	1	20	1268	1287	UGACAGAAGAGAGUGAGCAC	::::::	:::::::::::::	GUGCUCUCUCUCUUCUGUCA	Cleavage	cdna	primary_assembly:OLEA9:15:13081887:13086863:1	gene:OE9A105269	gene_biotype:protein_coding	transcript_biotype:protein_coding	1
ClTster_186629	OE9A009520T4	1	-1	1	20	1402	1421	UGACAGAAGAGAGUGAGCAC	::::::	:::::::::::::	GUGCUCUCUCUCUUCUGUCA	Cleavage	cdna	primary_assembly:OLEA9:CACTIH010004306.1:20765:22929:1	gene:OE9A009520	gene_biotype:protein_coding	transcript_biotype:protein_coding	1
ClTster_186629	OE9A014142T1	1	-1	1	20	1512	1531	UGACAGAAGAGAGUGAGCAC	::::::	:::::::::::::	GUGCUCUCUCUCUUCUGUCA	Cleavage	cdna	primary_assembly:OLEA9:CACTIH010000070.1:55597:60654:1	gene:OE9A014142	gene_biotype:protein_coding	transcript_biotype:protein_coding	1
ClTster_186629	OE9A105269T12	1	-1	1	20	1448	1467	UGACAGAAGAGAGUGAGCAC	::::::	:::::::::::::	GUGCUCUCUCUCUUCUGUCA	Cleavage	cdna	primary_assembly:OLEA9:15:13083835:13086863:1	gene:OE9A105269	gene_biotype:protein_coding	transcript_biotype:protein_coding	1
ClTster_186629	OE9A014142T4	1	-1	1	20	1610	1629	UGACAGAAGAGAGUGAGCAC	::::::	:::::::::::::	GUGCUCUCUCUCUUCUGUCA	Cleavage	cdna	primary_assembly:OLEA9:CACTIH010000070.1:55597:60672:1	gene:OE9A014142	gene_biotype:protein_coding	transcript_biotype:protein_coding	1
ClTster_186629	OE9A105269T10	1	-1	1	20	1301	1320	UGACAGAAGAGAGUGAGCAC	::::::	:::::::::::::	GUGCUCUCUCUCUUCUGUCA	Cleavage	cdna	primary_assembly:OLEA9:15:13081887:13087090:1	gene:OE9A105269	gene_biotype:protein_coding	transcript_biotype:protein_coding	1
ClTster_186629	OE9A064503T3	1	-1	1	20	1286	1305	UGACAGAAGAGAGUGAGCAC	::::::	:::::::::::::	GUGCUCUCUCUCUUCUGUCA	Cleavage	cdna	primary_assembly:OLEA9:3:31288348:31299645:-1	gene:OE9A064503	gene_biotype:protein_coding	transcript_biotype:protein_coding	1
ClTster_186629	OE9A064503T5	1	-1	1	20	1330	1349	UGACAGAAGAGAGUGAGCAC	::::::	:::::::::::::	GUGCUCUCUCUCUUCUGUCA	Cleavage	cdna	primary_assembly:OLEA9:3:31288348:31300424:-1	gene:OE9A064503	gene_biotype:protein_coding	transcript_biotype:protein_coding	1
ClTster_186629	OE9A064503T7	1	-1	1	20	1384	1403	UGACAGAAGAGAGUGAGCAC	::::::	:::::::::::::	GUGCUCUCUCUCUUCUGUCA	Cleavage	cdna	primary_assembly:OLEA9:3:31288348:31301326:-1	gene:OE9A064503	gene_biotype:protein_coding	transcript_biotype:protein_coding	1
ClTster_186629	OE9A014142T2	1	-1	1	20	1798	1817	UGACAGAAGAGAGUGAGCAC	::::::	:::::::::::::	GUGCUCUCUCUCUUCUGUCA	Cleavage	cdna	primary_assembly:OLEA9:CACTIH010000070.1:55597:60667:1	gene:OE9A014142	gene_biotype:protein_coding	transcript_biotype:protein_coding	1
ClTster_186629	OE9A014142T5	1	-1	1	20	1852	1871	UGACAGAAGAGAGUGAGCAC	::::::	:::::::::::::	GUGCUCUCUCUCUUCUGUCA	Cleavage	cdna	primary_assembly:OLEA9:CACTIH010000070.1:55829:60654:1	gene:OE9A014142	gene_biotype:protein_coding	transcript_biotype:protein_coding	1
ClTster_186629	OE9A064503T4	1	-1	1	20	1524	1543	UGACAGAAGAGAGUGAGCAC	::::::	:::::::::::::	GUGCUCUCUCUCUUCUGUCA	Cleavage	cdna	primary_assembly:OLEA9:3:31288348:31300400:-1	gene:OE9A064503	gene_biotype:protein_coding	transcript_biotype:protein_coding	1
ClTster_186629	OE9A061969T1	1	-1	1	20	1921	1940	UGACAGAAGAGAGUGAGCAC	::::::	:::::::::::::	GUGCUCUCUCUCUUCUGUCA	Cleavage	cdna	primary_assembly:OLEA9:CACTIH010009431.1:43730:48008:-1	gene:OE9A061969	gene_biotype:protein_coding	transcript_biotype:protein_coding	1
ClTster_186629	OE9A064503T6	1	-1	1	20	1553	1572	UGACAGAAGAGAGUGAGCAC	::::::	:::::::::::::	GUGCUCUCUCUCUUCUGUCA	Cleavage	cdna	primary_assembly:OLEA9:3:31288348:31300429:-1	gene:OE9A064503	gene_biotype:protein_coding	transcript_biotype:protein_coding	1
ClTster_186629	OE9A105269T3	1	-1	1	20	2091	2110	UGACAGAAGAGAGUGAGCAC	::::::	:::::::::::::	GUGCUCUCUCUCUUCUGUCA	Cleavage	cdna	primary_assembly:OLEA9:15:13081887:13086863:1	gene:OE9A105269	gene_biotype:protein_coding	transcript_biotype:protein_coding	1
ClTster_186629	OE9A105269T5	1	-1	1	20	2189	2208	UGACAGAAGAGAGUGAGCAC	::::::	:::::::::::::	GUGCUCUCUCUCUUCUGUCA	Cleavage	cdna	primary_assembly:OLEA9:15:13081887:13086863:1	gene:OE9A105269	gene_biotype:protein_coding	transcript_biotype:protein_coding	1
ClTster_186629	OE9A105269T8	1	-1	1	20	2292	2311	UGACAGAAGAGAGUGAGCAC	::::::	:::::::::::::	GUGCUCUCUCUCUUCUGUCA	Cleavage	cdna	primary_assembly:OLEA9:15:13081887:13086863:1	gene:OE9A105269	gene_biotype:protein_coding	transcript_biotype:protein_coding	1
ClTster_186629	OE9A014142T8	1	-1	1	20	2461	2480	UGACAGAAGAGAGUGAGCAC	::::::	:::::::::::::	GUGCUCUCUCUCUUCUGUCA	Cleavage	cdna	primary_assembly:OLEA9:CACTIH010000070.1:56322:60672:1	gene:OE9A014142	gene_biotype:protein_coding	transcript_biotype:protein_coding	1
ClTster_186629	OE9A014142T6	1	-1	1	20	2498	2517	UGACAGAAGAGAGUGAGCAC	::::::	:::::::::::::	GUGCUCUCUCUCUUCUGUCA	Cleavage	cdna	primary_assembly:OLEA9:CACTIH010000070.1:55908:60672:1	gene:OE9A014142	gene_biotype:protein_coding	transcript_biotype:protein_coding	1
ClTster_186629	OE9A105269T6	1	-1	1	20	2421	2440	UGACAGAAGAGAGUGAGCAC	::::::	:::::::::::::	GUGCUCUCUCUCUUCUGUCA	Cleavage	cdna	primary_assembly:OLEA9:15:13081887:13086863:1	gene:OE9A105269	gene_biotype:protein_coding	transcript_biotype:protein_coding	1
ClTster_186629	OE9A014142T7	1	-1	1	20	2604	2623	UGACAGAAGAGAGUGAGCAC	::::::	:::::::::::::	GUGCUCUCUCUCUUCUGUCA	Cleavage	cdna	primary_assembly:OLEA9:CACTIH010000070.1:55947:60672:1	gene:OE9A014142	gene_biotype:protein_coding	transcript_biotype:protein_coding	1
ClTster_186629	OE9A105269T1	1	-1	1	20	2566	2585	UGACAGAAGAGAGUGAGCAC	::::::	:::::::::::::	GUGCUCUCUCUCUUCUGUCA	Cleavage	cdna	primary_assembly:OLEA9:15:13081810:13086863:1	gene:OE9A105269	gene_biotype:protein_coding	transcript_biotype:protein_coding	1
ClTster_186629	OE9A105269T9	1	-1	1	20	2587	2606	UGACAGAAGAGAGUGAGCAC	::::::	:::::::::::::	GUGCUCUCUCUCUUCUGUCA	Cleavage	cdna	primary_assembly:OLEA9:15:13081887:13086866:1	gene:OE9A105269	gene_biotype:protein_coding	transcript_biotype:protein_coding	1
ClTster_186629	OE9A014142T3	1	-1	1	20	2802	2821	UGACAGAAGAGAGUGAGCAC	::::::	:::::::::::::	GUGCUCUCUCUCUUCUGUCA	Cleavage	cdna	primary_assembly:OLEA9:CACTIH010000070.1:55597:60667:1	gene:OE9A014142	gene_biotype:protein_coding	transcript_biotype:protein_coding	1
ClTster_186629	OE9A049058T2	1	-1	1	20	2579	2598	UGACAGAAGAGAGUGAGCAC	::::::	:::::::::::::	GUGCUCUCUCUCUUCUGUCA	Cleavage	cdna	primary_assembly:OLEA9:11:88037:95464:1	gene:OE9A049058	gene_biotype:protein_coding	transcript_biotype:protein_coding	1
ClTster_186629	OE9A064503T2	1	-1	1	20	2101	2120	UGACAGAAGAGAGUGAGCAC	::::::	:::::::::::::	GUGCUCUCUCUCUUCUGUCA	Cleavage	cdna	primary_assembly:OLEA9:3:31288096:31300713:-1	gene:OE9A064503	gene_biotype:protein_coding	transcript_biotype:protein_coding	1
ClTster_186629	OE9A105269T4	1	-1	1	20	2775	2794	UGACAGAAGAGAGUGAGCAC	::::::	:::::::::::::	GUGCUCUCUCUCUUCUGUCA	Cleavage	cdna	primary_assembly:OLEA9:15:13081887:13086863:1	gene:OE9A105269	gene_biotype:protein_coding	transcript_biotype:protein_coding	1
ClTster_186629	OE9A105269T2	1	-1	1	20	3164	3183	UGACAGAAGAGAGUGAGCAC	::::::	:::::::::::::	GUGCUCUCUCUCUUCUGUCA	Cleavage	cdna	primary_assembly:OLEA9:15:13081887:13086863:1	gene:OE9A105269	gene_biotype:protein_coding	transcript_biotype:protein_coding	1
ClTster_186629	OE9A064503T1	1	-1	1	20	2706	2725	UGACAGAAGAGAGUGAGCAC	::::::	:::::::::::::	GUGCUCUCUCUCUUCUGUCA	Cleavage	cdna	primary_assembly:OLEA9:3:31287907:31301318:-1	gene:OE9A064503	gene_biotype:protein_coding	transcript_biotype:protein_coding	1
ClTster_186629	OE9A105269T11	1	-1	1	20	2873	2892	UGACAGAAGAGAGUGAGCAC	::::::	:::::::::::::	GUGCUCUCUCUCUUCUGUCA	Cleavage	cdna	primary_assembly:OLEA9:15:13081887:13087632:1	gene:OE9A105269	gene_biotype:protein_coding	transcript_biotype:protein_coding	1
ClTster_186629	OE9A000854T1	1	-1	1	20	661	680	UGACAGAAGAGAGUGAGCAC		:::::	:::::::::::::	UUGCUCCCUCUCUUCUGUCA	Cleavage	cdna	primary_assembly:OLEA9:CACTIH010003934.1:62752:64132:1	gene:OE9A000854	gene_biotype:protein_coding	transcript_biotype:protein_coding	1
ClTster_186629	OE9A030466T1	1	-1	1	20	661	680	UGACAGAAGAGAGUGAGCAC		:::::	:::::::::::::	UUGCUCCCUCUCUUCUGUCA	Cleavage	cdna	primary_assembly:OLEA9:CACTIH010000398.1:103649:105286:-1	gene:OE9A030466	gene_biotype:protein_coding	transcript_biotype:protein_coding	1
ClTster_186629	OE9A034411T1	1	-1	1	20	788	807	UGACAGAAGAGAGUGAGCAC		:::::	:::::::::::::	AUGCUCUCUCUCUUCUGUCA	Cleavage	cdna	primary_assembly:OLEA9:7:14155245:14157316:1	gene:OE9A034411	gene_biotype:protein_coding	transcript_biotype:protein_coding	1
ClTster_186629	OE9A034411T2	1	-1	1	20	842	861	UGACAGAAGAGAGUGAGCAC		:::::	:::::::::::::	AUGCUCUCUCUCUUCUGUCA	Cleavage	cdna	primary_assembly:OLEA9:7:14155245:14157316:1	gene:OE9A034411	gene_biotype:protein_coding	transcript_biotype:protein_coding	1
ClTster_186629	OE9A038130T1	1	-1	1	20	852	871	UGACAGAAGAGAGUGAGCAC		:::::	:::::::::::::	UUGCUCUCUCUCUUCUGUCA	Cleavage	cdna	primary_assembly:OLEA9:12:12108192:12110629:1	gene:OE9A038130	gene_biotype:protein_coding	transcript_biotype:protein_coding	1
ClTster_188817	OE9A114998T1	1	-1	1	21	726	746	UGGAGAAGCAGGGCACGUGCA		:::	::::::::::::::::	AGCAAGUGCCCUGCUUCUCCA	Cleavage	cdna	primary_assembly:OLEA9:21:6474003:6477374:-1	gene:OE9A114998	gene_biotype:protein_coding	transcript_biotype:protein_coding	1
ClTster_188817	OE9A114998T2	1	-1	1	21	732	752	UGGAGAAGCAGGGCACGUGCA		:::	::::::::::::::::	AGCAAGUGCCCUGCUUCUCCA	Cleavage	cdna	primary_assembly:OLEA9:21:6474003:6477374:-1	gene:OE9A114998	gene_biotype:protein_coding	transcript_biotype:protein_coding	1
ClTster_188817	OE9A007286T1	1	-1	1	21	914	934	UGGAGAAGCAGGGCACGUGCA		:::	::::::::::::::::	AGCAAGUGCCCUGCUUCUCCA	Cleavage	cdna	primary_assembly:OLEA9:CACTIH010001986.1:34534:37827:1	gene:OE9A007286	gene_biotype:protein_coding	transcript_biotype:protein_coding	1
ClTster_188817	OE9A017345T2	1	-1	1	21	671	691	UGGAGAAGCAGGGCACGUGCA			:	:::::::::::::::::	CACCCGUGCCCUGCUUCUCCA	Cleavage	cdna	primary_assembly:OLEA9:CACTIH010007307.1:342908:344292:1	gene:OE9A017345	gene_biotype:protein_coding	transcript_biotype:protein_coding	1
ClTster_188817	OE9A017345T1	1	-1	1	21	802	822	UGGAGAAGCAGGGCACGUGCA			:	:::::::::::::::::	CACCCGUGCCCUGCUUCUCCA	Cleavage	cdna	primary_assembly:OLEA9:CACTIH010007307.1:342907:344292:1	gene:OE9A017345	gene_biotype:protein_coding	transcript_biotype:protein_coding	1
ClTster_194554	OE9A034411T1	1	-1	1	20	788	807	UGACAGAAGAGAGUGAGCAU	::::::	:::::::::::::	AUGCUCUCUCUCUUCUGUCA	Cleavage	cdna	primary_assembly:OLEA9:7:14155245:14157316:1	gene:OE9A034411	gene_biotype:protein_coding	transcript_biotype:protein_coding	1
ClTster_194554	OE9A034411T2	1	-1	1	20	842	861	UGACAGAAGAGAGUGAGCAU	::::::	:::::::::::::	AUGCUCUCUCUCUUCUGUCA	Cleavage	cdna	primary_assembly:OLEA9:7:14155245:14157316:1	gene:OE9A034411	gene_biotype:protein_coding	transcript_biotype:protein_coding	1
ClTster_194554	OE9A116413T2	1	-1	1	20	2055	2074	UGACAGAAGAGAGUGAGCAU	.::::..:::::::::::::	GUGCUUGCUCUCUUCUGUCA	Cleavage	cdna	primary_assembly:OLEA9:CACTIH010000139.1:121733:125061:-1	gene:OE9A116413	gene_biotype:protein_coding	transcript_biotype:protein_coding	1
ClTster_194554	OE9A116413T1	1	-1	1	20	2345	2364	UGACAGAAGAGAGUGAGCAU	.::::..:::::::::::::	GUGCUUGCUCUCUUCUGUCA	Cleavage	cdna	primary_assembly:OLEA9:CACTIH010000139.1:121733:125061:-1	gene:OE9A116413	gene_biotype:protein_coding	transcript_biotype:protein_coding	1
ClTster_194554	OE9A000186T1	1	-1	1	20	820	839	UGACAGAAGAGAGUGAGCAU	.:::::	:::::::::::::	GUGCUCUCUCUCUUCUGUCA	Cleavage	cdna	primary_assembly:OLEA9:CACTIH010009322.1:59166:61662:1	gene:OE9A000186	gene_biotype:protein_coding	transcript_biotype:protein_coding	1
ClTster_194554	OE9A009520T3	1	-1	1	20	825	844	UGACAGAAGAGAGUGAGCAU	.:::::	:::::::::::::	GUGCUCUCUCUCUUCUGUCA	Cleavage	cdna	primary_assembly:OLEA9:CACTIH010004306.1:18881:22886:1	gene:OE9A009520	gene_biotype:protein_coding	transcript_biotype:protein_coding	1
ClTster_194554	OE9A009520T2	1	-1	1	20	901	920	UGACAGAAGAGAGUGAGCAU	.:::::	:::::::::::::	GUGCUCUCUCUCUUCUGUCA	Cleavage	cdna	primary_assembly:OLEA9:CACTIH010004306.1:18844:22929:1	gene:OE9A009520	gene_biotype:protein_coding	transcript_biotype:protein_coding	1
ClTster_194554	OE9A061969T3	1	-1	1	20	928	947	UGACAGAAGAGAGUGAGCAU	.:::::	:::::::::::::	GUGCUCUCUCUCUUCUGUCA	Cleavage	cdna	primary_assembly:OLEA9:CACTIH010009431.1:43749:47922:-1	gene:OE9A061969	gene_biotype:protein_coding	transcript_biotype:protein_coding	1
ClTster_194554	OE9A061969T2	1	-1	1	20	1020	1039	UGACAGAAGAGAGUGAGCAU	.:::::	:::::::::::::	GUGCUCUCUCUCUUCUGUCA	Cleavage	cdna	primary_assembly:OLEA9:CACTIH010009431.1:43731:47985:-1	gene:OE9A061969	gene_biotype:protein_coding	transcript_biotype:protein_coding	1
ClTster_194554	OE9A009520T1	1	-1	1	20	1079	1098	UGACAGAAGAGAGUGAGCAU	.:::::	:::::::::::::	GUGCUCUCUCUCUUCUGUCA	Cleavage	cdna	primary_assembly:OLEA9:CACTIH010004306.1:18822:22966:1	gene:OE9A009520	gene_biotype:protein_coding	transcript_biotype:protein_coding	1
ClTster_194554	OE9A105269T7	1	-1	1	20	1268	1287	UGACAGAAGAGAGUGAGCAU	.:::::	:::::::::::::	GUGCUCUCUCUCUUCUGUCA	Cleavage	cdna	primary_assembly:OLEA9:15:13081887:13086863:1	gene:OE9A105269	gene_biotype:protein_coding	transcript_biotype:protein_coding	1
ClTster_194554	OE9A009520T4	1	-1	1	20	1402	1421	UGACAGAAGAGAGUGAGCAU	.:::::	:::::::::::::	GUGCUCUCUCUCUUCUGUCA	Cleavage	cdna	primary_assembly:OLEA9:CACTIH010004306.1:20765:22929:1	gene:OE9A009520	gene_biotype:protein_coding	transcript_biotype:protein_coding	1
ClTster_194554	OE9A014142T1	1	-1	1	20	1512	1531	UGACAGAAGAGAGUGAGCAU	.:::::	:::::::::::::	GUGCUCUCUCUCUUCUGUCA	Cleavage	cdna	primary_assembly:OLEA9:CACTIH010000070.1:55597:60654:1	gene:OE9A014142	gene_biotype:protein_coding	transcript_biotype:protein_coding	1
ClTster_194554	OE9A105269T12	1	-1	1	20	1448	1467	UGACAGAAGAGAGUGAGCAU	.:::::	:::::::::::::	GUGCUCUCUCUCUUCUGUCA	Cleavage	cdna	primary_assembly:OLEA9:15:13083835:13086863:1	gene:OE9A105269	gene_biotype:protein_coding	transcript_biotype:protein_coding	1
ClTster_194554	OE9A014142T4	1	-1	1	20	1610	1629	UGACAGAAGAGAGUGAGCAU	.:::::	:::::::::::::	GUGCUCUCUCUCUUCUGUCA	Cleavage	cdna	primary_assembly:OLEA9:CACTIH010000070.1:55597:60672:1	gene:OE9A014142	gene_biotype:protein_coding	transcript_biotype:protein_coding	1
ClTster_194554	OE9A105269T10	1	-1	1	20	1301	1320	UGACAGAAGAGAGUGAGCAU	.:::::	:::::::::::::	GUGCUCUCUCUCUUCUGUCA	Cleavage	cdna	primary_assembly:OLEA9:15:13081887:13087090:1	gene:OE9A105269	gene_biotype:protein_coding	transcript_biotype:protein_coding	1
ClTster_194554	OE9A064503T3	1	-1	1	20	1286	1305	UGACAGAAGAGAGUGAGCAU	.:::::	:::::::::::::	GUGCUCUCUCUCUUCUGUCA	Cleavage	cdna	primary_assembly:OLEA9:3:31288348:31299645:-1	gene:OE9A064503	gene_biotype:protein_coding	transcript_biotype:protein_coding	1
ClTster_194554	OE9A064503T5	1	-1	1	20	1330	1349	UGACAGAAGAGAGUGAGCAU	.:::::	:::::::::::::	GUGCUCUCUCUCUUCUGUCA	Cleavage	cdna	primary_assembly:OLEA9:3:31288348:31300424:-1	gene:OE9A064503	gene_biotype:protein_coding	transcript_biotype:protein_coding	1
ClTster_194554	OE9A064503T7	1	-1	1	20	1384	1403	UGACAGAAGAGAGUGAGCAU	.:::::	:::::::::::::	GUGCUCUCUCUCUUCUGUCA	Cleavage	cdna	primary_assembly:OLEA9:3:31288348:31301326:-1	gene:OE9A064503	gene_biotype:protein_coding	transcript_biotype:protein_coding	1
ClTster_194554	OE9A014142T2	1	-1	1	20	1798	1817	UGACAGAAGAGAGUGAGCAU	.:::::	:::::::::::::	GUGCUCUCUCUCUUCUGUCA	Cleavage	cdna	primary_assembly:OLEA9:CACTIH010000070.1:55597:60667:1	gene:OE9A014142	gene_biotype:protein_coding	transcript_biotype:protein_coding	1
ClTster_194554	OE9A014142T5	1	-1	1	20	1852	1871	UGACAGAAGAGAGUGAGCAU	.:::::	:::::::::::::	GUGCUCUCUCUCUUCUGUCA	Cleavage	cdna	primary_assembly:OLEA9:CACTIH010000070.1:55829:60654:1	gene:OE9A014142	gene_biotype:protein_coding	transcript_biotype:protein_coding	1
ClTster_194554	OE9A064503T4	1	-1	1	20	1524	1543	UGACAGAAGAGAGUGAGCAU	.:::::	:::::::::::::	GUGCUCUCUCUCUUCUGUCA	Cleavage	cdna	primary_assembly:OLEA9:3:31288348:31300400:-1	gene:OE9A064503	gene_biotype:protein_coding	transcript_biotype:protein_coding	1
ClTster_194554	OE9A061969T1	1	-1	1	20	1921	1940	UGACAGAAGAGAGUGAGCAU	.:::::	:::::::::::::	GUGCUCUCUCUCUUCUGUCA	Cleavage	cdna	primary_assembly:OLEA9:CACTIH010009431.1:43730:48008:-1	gene:OE9A061969	gene_biotype:protein_coding	transcript_biotype:protein_coding	1
ClTster_194554	OE9A064503T6	1	-1	1	20	1553	1572	UGACAGAAGAGAGUGAGCAU	.:::::	:::::::::::::	GUGCUCUCUCUCUUCUGUCA	Cleavage	cdna	primary_assembly:OLEA9:3:31288348:31300429:-1	gene:OE9A064503	gene_biotype:protein_coding	transcript_biotype:protein_coding	1
ClTster_194554	OE9A105269T3	1	-1	1	20	2091	2110	UGACAGAAGAGAGUGAGCAU	.:::::	:::::::::::::	GUGCUCUCUCUCUUCUGUCA	Cleavage	cdna	primary_assembly:OLEA9:15:13081887:13086863:1	gene:OE9A105269	gene_biotype:protein_coding	transcript_biotype:protein_coding	1
ClTster_194554	OE9A105269T5	1	-1	1	20	2189	2208	UGACAGAAGAGAGUGAGCAU	.:::::	:::::::::::::	GUGCUCUCUCUCUUCUGUCA	Cleavage	cdna	primary_assembly:OLEA9:15:13081887:13086863:1	gene:OE9A105269	gene_biotype:protein_coding	transcript_biotype:protein_coding	1
ClTster_194554	OE9A105269T8	1	-1	1	20	2292	2311	UGACAGAAGAGAGUGAGCAU	.:::::	:::::::::::::	GUGCUCUCUCUCUUCUGUCA	Cleavage	cdna	primary_assembly:OLEA9:15:13081887:13086863:1	gene:OE9A105269	gene_biotype:protein_coding	transcript_biotype:protein_coding	1
ClTster_194554	OE9A014142T8	1	-1	1	20	2461	2480	UGACAGAAGAGAGUGAGCAU	.:::::	:::::::::::::	GUGCUCUCUCUCUUCUGUCA	Cleavage	cdna	primary_assembly:OLEA9:CACTIH010000070.1:56322:60672:1	gene:OE9A014142	gene_biotype:protein_coding	transcript_biotype:protein_coding	1
ClTster_194554	OE9A014142T6	1	-1	1	20	2498	2517	UGACAGAAGAGAGUGAGCAU	.:::::	:::::::::::::	GUGCUCUCUCUCUUCUGUCA	Cleavage	cdna	primary_assembly:OLEA9:CACTIH010000070.1:55908:60672:1	gene:OE9A014142	gene_biotype:protein_coding	transcript_biotype:protein_coding	1
ClTster_194554	OE9A105269T6	1	-1	1	20	2421	2440	UGACAGAAGAGAGUGAGCAU	.:::::	:::::::::::::	GUGCUCUCUCUCUUCUGUCA	Cleavage	cdna	primary_assembly:OLEA9:15:13081887:13086863:1	gene:OE9A105269	gene_biotype:protein_coding	transcript_biotype:protein_coding	1
ClTster_194554	OE9A014142T7	1	-1	1	20	2604	2623	UGACAGAAGAGAGUGAGCAU	.:::::	:::::::::::::	GUGCUCUCUCUCUUCUGUCA	Cleavage	cdna	primary_assembly:OLEA9:CACTIH010000070.1:55947:60672:1	gene:OE9A014142	gene_biotype:protein_coding	transcript_biotype:protein_coding	1
ClTster_194554	OE9A105269T1	1	-1	1	20	2566	2585	UGACAGAAGAGAGUGAGCAU	.:::::	:::::::::::::	GUGCUCUCUCUCUUCUGUCA	Cleavage	cdna	primary_assembly:OLEA9:15:13081810:13086863:1	gene:OE9A105269	gene_biotype:protein_coding	transcript_biotype:protein_coding	1
ClTster_194554	OE9A105269T9	1	-1	1	20	2587	2606	UGACAGAAGAGAGUGAGCAU	.:::::	:::::::::::::	GUGCUCUCUCUCUUCUGUCA	Cleavage	cdna	primary_assembly:OLEA9:15:13081887:13086866:1	gene:OE9A105269	gene_biotype:protein_coding	transcript_biotype:protein_coding	1
ClTster_194554	OE9A014142T3	1	-1	1	20	2802	2821	UGACAGAAGAGAGUGAGCAU	.:::::	:::::::::::::	GUGCUCUCUCUCUUCUGUCA	Cleavage	cdna	primary_assembly:OLEA9:CACTIH010000070.1:55597:60667:1	gene:OE9A014142	gene_biotype:protein_coding	transcript_biotype:protein_coding	1
ClTster_194554	OE9A049058T2	1	-1	1	20	2579	2598	UGACAGAAGAGAGUGAGCAU	.:::::	:::::::::::::	GUGCUCUCUCUCUUCUGUCA	Cleavage	cdna	primary_assembly:OLEA9:11:88037:95464:1	gene:OE9A049058	gene_biotype:protein_coding	transcript_biotype:protein_coding	1
ClTster_194554	OE9A064503T2	1	-1	1	20	2101	2120	UGACAGAAGAGAGUGAGCAU	.:::::	:::::::::::::	GUGCUCUCUCUCUUCUGUCA	Cleavage	cdna	primary_assembly:OLEA9:3:31288096:31300713:-1	gene:OE9A064503	gene_biotype:protein_coding	transcript_biotype:protein_coding	1
ClTster_194554	OE9A105269T4	1	-1	1	20	2775	2794	UGACAGAAGAGAGUGAGCAU	.:::::	:::::::::::::	GUGCUCUCUCUCUUCUGUCA	Cleavage	cdna	primary_assembly:OLEA9:15:13081887:13086863:1	gene:OE9A105269	gene_biotype:protein_coding	transcript_biotype:protein_coding	1
ClTster_194554	OE9A000854T1	1	-1	1	20	661	680	UGACAGAAGAGAGUGAGCAU		:::::	:::::::::::::	UUGCUCCCUCUCUUCUGUCA	Cleavage	cdna	primary_assembly:OLEA9:CACTIH010003934.1:62752:64132:1	gene:OE9A000854	gene_biotype:protein_coding	transcript_biotype:protein_coding	1
ClTster_194554	OE9A030466T1	1	-1	1	20	661	680	UGACAGAAGAGAGUGAGCAU		:::::	:::::::::::::	UUGCUCCCUCUCUUCUGUCA	Cleavage	cdna	primary_assembly:OLEA9:CACTIH010000398.1:103649:105286:-1	gene:OE9A030466	gene_biotype:protein_coding	transcript_biotype:protein_coding	1
ClTster_194554	OE9A105269T2	1	-1	1	20	3164	3183	UGACAGAAGAGAGUGAGCAU	.:::::	:::::::::::::	GUGCUCUCUCUCUUCUGUCA	Cleavage	cdna	primary_assembly:OLEA9:15:13081887:13086863:1	gene:OE9A105269	gene_biotype:protein_coding	transcript_biotype:protein_coding	1
ClTster_194554	OE9A064503T1	1	-1	1	20	2706	2725	UGACAGAAGAGAGUGAGCAU	.:::::	:::::::::::::	GUGCUCUCUCUCUUCUGUCA	Cleavage	cdna	primary_assembly:OLEA9:3:31287907:31301318:-1	gene:OE9A064503	gene_biotype:protein_coding	transcript_biotype:protein_coding	1
ClTster_194554	OE9A105269T11	1	-1	1	20	2873	2892	UGACAGAAGAGAGUGAGCAU	.:::::	:::::::::::::	GUGCUCUCUCUCUUCUGUCA	Cleavage	cdna	primary_assembly:OLEA9:15:13081887:13087632:1	gene:OE9A105269	gene_biotype:protein_coding	transcript_biotype:protein_coding	1
ClTster_194554	OE9A038130T1	1	-1	1	20	852	871	UGACAGAAGAGAGUGAGCAU		:::::	:::::::::::::	UUGCUCUCUCUCUUCUGUCA	Cleavage	cdna	primary_assembly:OLEA9:12:12108192:12110629:1	gene:OE9A038130	gene_biotype:protein_coding	transcript_biotype:protein_coding	1
ClTster_195604	OE9A116413T2	1	-1	1	20	2055	2074	UGACAGAAGAGAGUGAGCAC	:::::..:::::::::::::	GUGCUUGCUCUCUUCUGUCA	Cleavage	cdna	primary_assembly:OLEA9:CACTIH010000139.1:121733:125061:-1	gene:OE9A116413	gene_biotype:protein_coding	transcript_biotype:protein_coding	1
ClTster_195604	OE9A116413T1	1	-1	1	20	2345	2364	UGACAGAAGAGAGUGAGCAC	:::::..:::::::::::::	GUGCUUGCUCUCUUCUGUCA	Cleavage	cdna	primary_assembly:OLEA9:CACTIH010000139.1:121733:125061:-1	gene:OE9A116413	gene_biotype:protein_coding	transcript_biotype:protein_coding	1
ClTster_195604	OE9A000186T1	1	-1	1	20	820	839	UGACAGAAGAGAGUGAGCAC	::::::	:::::::::::::	GUGCUCUCUCUCUUCUGUCA	Cleavage	cdna	primary_assembly:OLEA9:CACTIH010009322.1:59166:61662:1	gene:OE9A000186	gene_biotype:protein_coding	transcript_biotype:protein_coding	1
ClTster_195604	OE9A009520T3	1	-1	1	20	825	844	UGACAGAAGAGAGUGAGCAC	::::::	:::::::::::::	GUGCUCUCUCUCUUCUGUCA	Cleavage	cdna	primary_assembly:OLEA9:CACTIH010004306.1:18881:22886:1	gene:OE9A009520	gene_biotype:protein_coding	transcript_biotype:protein_coding	1
ClTster_195604	OE9A009520T2	1	-1	1	20	901	920	UGACAGAAGAGAGUGAGCAC	::::::	:::::::::::::	GUGCUCUCUCUCUUCUGUCA	Cleavage	cdna	primary_assembly:OLEA9:CACTIH010004306.1:18844:22929:1	gene:OE9A009520	gene_biotype:protein_coding	transcript_biotype:protein_coding	1
ClTster_195604	OE9A061969T3	1	-1	1	20	928	947	UGACAGAAGAGAGUGAGCAC	::::::	:::::::::::::	GUGCUCUCUCUCUUCUGUCA	Cleavage	cdna	primary_assembly:OLEA9:CACTIH010009431.1:43749:47922:-1	gene:OE9A061969	gene_biotype:protein_coding	transcript_biotype:protein_coding	1
ClTster_195604	OE9A061969T2	1	-1	1	20	1020	1039	UGACAGAAGAGAGUGAGCAC	::::::	:::::::::::::	GUGCUCUCUCUCUUCUGUCA	Cleavage	cdna	primary_assembly:OLEA9:CACTIH010009431.1:43731:47985:-1	gene:OE9A061969	gene_biotype:protein_coding	transcript_biotype:protein_coding	1
ClTster_195604	OE9A009520T1	1	-1	1	20	1079	1098	UGACAGAAGAGAGUGAGCAC	::::::	:::::::::::::	GUGCUCUCUCUCUUCUGUCA	Cleavage	cdna	primary_assembly:OLEA9:CACTIH010004306.1:18822:22966:1	gene:OE9A009520	gene_biotype:protein_coding	transcript_biotype:protein_coding	1
ClTster_195604	OE9A105269T7	1	-1	1	20	1268	1287	UGACAGAAGAGAGUGAGCAC	::::::	:::::::::::::	GUGCUCUCUCUCUUCUGUCA	Cleavage	cdna	primary_assembly:OLEA9:15:13081887:13086863:1	gene:OE9A105269	gene_biotype:protein_coding	transcript_biotype:protein_coding	1
ClTster_195604	OE9A009520T4	1	-1	1	20	1402	1421	UGACAGAAGAGAGUGAGCAC	::::::	:::::::::::::	GUGCUCUCUCUCUUCUGUCA	Cleavage	cdna	primary_assembly:OLEA9:CACTIH010004306.1:20765:22929:1	gene:OE9A009520	gene_biotype:protein_coding	transcript_biotype:protein_coding	1
ClTster_195604	OE9A014142T1	1	-1	1	20	1512	1531	UGACAGAAGAGAGUGAGCAC	::::::	:::::::::::::	GUGCUCUCUCUCUUCUGUCA	Cleavage	cdna	primary_assembly:OLEA9:CACTIH010000070.1:55597:60654:1	gene:OE9A014142	gene_biotype:protein_coding	transcript_biotype:protein_coding	1
ClTster_195604	OE9A105269T12	1	-1	1	20	1448	1467	UGACAGAAGAGAGUGAGCAC	::::::	:::::::::::::	GUGCUCUCUCUCUUCUGUCA	Cleavage	cdna	primary_assembly:OLEA9:15:13083835:13086863:1	gene:OE9A105269	gene_biotype:protein_coding	transcript_biotype:protein_coding	1
ClTster_195604	OE9A014142T4	1	-1	1	20	1610	1629	UGACAGAAGAGAGUGAGCAC	::::::	:::::::::::::	GUGCUCUCUCUCUUCUGUCA	Cleavage	cdna	primary_assembly:OLEA9:CACTIH010000070.1:55597:60672:1	gene:OE9A014142	gene_biotype:protein_coding	transcript_biotype:protein_coding	1
ClTster_195604	OE9A105269T10	1	-1	1	20	1301	1320	UGACAGAAGAGAGUGAGCAC	::::::	:::::::::::::	GUGCUCUCUCUCUUCUGUCA	Cleavage	cdna	primary_assembly:OLEA9:15:13081887:13087090:1	gene:OE9A105269	gene_biotype:protein_coding	transcript_biotype:protein_coding	1
ClTster_195604	OE9A064503T3	1	-1	1	20	1286	1305	UGACAGAAGAGAGUGAGCAC	::::::	:::::::::::::	GUGCUCUCUCUCUUCUGUCA	Cleavage	cdna	primary_assembly:OLEA9:3:31288348:31299645:-1	gene:OE9A064503	gene_biotype:protein_coding	transcript_biotype:protein_coding	1
ClTster_195604	OE9A064503T5	1	-1	1	20	1330	1349	UGACAGAAGAGAGUGAGCAC	::::::	:::::::::::::	GUGCUCUCUCUCUUCUGUCA	Cleavage	cdna	primary_assembly:OLEA9:3:31288348:31300424:-1	gene:OE9A064503	gene_biotype:protein_coding	transcript_biotype:protein_coding	1
ClTster_195604	OE9A064503T7	1	-1	1	20	1384	1403	UGACAGAAGAGAGUGAGCAC	::::::	:::::::::::::	GUGCUCUCUCUCUUCUGUCA	Cleavage	cdna	primary_assembly:OLEA9:3:31288348:31301326:-1	gene:OE9A064503	gene_biotype:protein_coding	transcript_biotype:protein_coding	1
ClTster_195604	OE9A014142T2	1	-1	1	20	1798	1817	UGACAGAAGAGAGUGAGCAC	::::::	:::::::::::::	GUGCUCUCUCUCUUCUGUCA	Cleavage	cdna	primary_assembly:OLEA9:CACTIH010000070.1:55597:60667:1	gene:OE9A014142	gene_biotype:protein_coding	transcript_biotype:protein_coding	1
ClTster_195604	OE9A014142T5	1	-1	1	20	1852	1871	UGACAGAAGAGAGUGAGCAC	::::::	:::::::::::::	GUGCUCUCUCUCUUCUGUCA	Cleavage	cdna	primary_assembly:OLEA9:CACTIH010000070.1:55829:60654:1	gene:OE9A014142	gene_biotype:protein_coding	transcript_biotype:protein_coding	1
ClTster_195604	OE9A064503T4	1	-1	1	20	1524	1543	UGACAGAAGAGAGUGAGCAC	::::::	:::::::::::::	GUGCUCUCUCUCUUCUGUCA	Cleavage	cdna	primary_assembly:OLEA9:3:31288348:31300400:-1	gene:OE9A064503	gene_biotype:protein_coding	transcript_biotype:protein_coding	1
ClTster_195604	OE9A061969T1	1	-1	1	20	1921	1940	UGACAGAAGAGAGUGAGCAC	::::::	:::::::::::::	GUGCUCUCUCUCUUCUGUCA	Cleavage	cdna	primary_assembly:OLEA9:CACTIH010009431.1:43730:48008:-1	gene:OE9A061969	gene_biotype:protein_coding	transcript_biotype:protein_coding	1
ClTster_195604	OE9A064503T6	1	-1	1	20	1553	1572	UGACAGAAGAGAGUGAGCAC	::::::	:::::::::::::	GUGCUCUCUCUCUUCUGUCA	Cleavage	cdna	primary_assembly:OLEA9:3:31288348:31300429:-1	gene:OE9A064503	gene_biotype:protein_coding	transcript_biotype:protein_coding	1
ClTster_195604	OE9A105269T3	1	-1	1	20	2091	2110	UGACAGAAGAGAGUGAGCAC	::::::	:::::::::::::	GUGCUCUCUCUCUUCUGUCA	Cleavage	cdna	primary_assembly:OLEA9:15:13081887:13086863:1	gene:OE9A105269	gene_biotype:protein_coding	transcript_biotype:protein_coding	1
ClTster_195604	OE9A105269T5	1	-1	1	20	2189	2208	UGACAGAAGAGAGUGAGCAC	::::::	:::::::::::::	GUGCUCUCUCUCUUCUGUCA	Cleavage	cdna	primary_assembly:OLEA9:15:13081887:13086863:1	gene:OE9A105269	gene_biotype:protein_coding	transcript_biotype:protein_coding	1
ClTster_195604	OE9A105269T8	1	-1	1	20	2292	2311	UGACAGAAGAGAGUGAGCAC	::::::	:::::::::::::	GUGCUCUCUCUCUUCUGUCA	Cleavage	cdna	primary_assembly:OLEA9:15:13081887:13086863:1	gene:OE9A105269	gene_biotype:protein_coding	transcript_biotype:protein_coding	1
ClTster_195604	OE9A014142T8	1	-1	1	20	2461	2480	UGACAGAAGAGAGUGAGCAC	::::::	:::::::::::::	GUGCUCUCUCUCUUCUGUCA	Cleavage	cdna	primary_assembly:OLEA9:CACTIH010000070.1:56322:60672:1	gene:OE9A014142	gene_biotype:protein_coding	transcript_biotype:protein_coding	1
ClTster_195604	OE9A014142T6	1	-1	1	20	2498	2517	UGACAGAAGAGAGUGAGCAC	::::::	:::::::::::::	GUGCUCUCUCUCUUCUGUCA	Cleavage	cdna	primary_assembly:OLEA9:CACTIH010000070.1:55908:60672:1	gene:OE9A014142	gene_biotype:protein_coding	transcript_biotype:protein_coding	1
ClTster_195604	OE9A105269T6	1	-1	1	20	2421	2440	UGACAGAAGAGAGUGAGCAC	::::::	:::::::::::::	GUGCUCUCUCUCUUCUGUCA	Cleavage	cdna	primary_assembly:OLEA9:15:13081887:13086863:1	gene:OE9A105269	gene_biotype:protein_coding	transcript_biotype:protein_coding	1
ClTster_195604	OE9A014142T7	1	-1	1	20	2604	2623	UGACAGAAGAGAGUGAGCAC	::::::	:::::::::::::	GUGCUCUCUCUCUUCUGUCA	Cleavage	cdna	primary_assembly:OLEA9:CACTIH010000070.1:55947:60672:1	gene:OE9A014142	gene_biotype:protein_coding	transcript_biotype:protein_coding	1
ClTster_195604	OE9A105269T1	1	-1	1	20	2566	2585	UGACAGAAGAGAGUGAGCAC	::::::	:::::::::::::	GUGCUCUCUCUCUUCUGUCA	Cleavage	cdna	primary_assembly:OLEA9:15:13081810:13086863:1	gene:OE9A105269	gene_biotype:protein_coding	transcript_biotype:protein_coding	1
ClTster_195604	OE9A105269T9	1	-1	1	20	2587	2606	UGACAGAAGAGAGUGAGCAC	::::::	:::::::::::::	GUGCUCUCUCUCUUCUGUCA	Cleavage	cdna	primary_assembly:OLEA9:15:13081887:13086866:1	gene:OE9A105269	gene_biotype:protein_coding	transcript_biotype:protein_coding	1
ClTster_195604	OE9A014142T3	1	-1	1	20	2802	2821	UGACAGAAGAGAGUGAGCAC	::::::	:::::::::::::	GUGCUCUCUCUCUUCUGUCA	Cleavage	cdna	primary_assembly:OLEA9:CACTIH010000070.1:55597:60667:1	gene:OE9A014142	gene_biotype:protein_coding	transcript_biotype:protein_coding	1
ClTster_195604	OE9A049058T2	1	-1	1	20	2579	2598	UGACAGAAGAGAGUGAGCAC	::::::	:::::::::::::	GUGCUCUCUCUCUUCUGUCA	Cleavage	cdna	primary_assembly:OLEA9:11:88037:95464:1	gene:OE9A049058	gene_biotype:protein_coding	transcript_biotype:protein_coding	1
ClTster_195604	OE9A064503T2	1	-1	1	20	2101	2120	UGACAGAAGAGAGUGAGCAC	::::::	:::::::::::::	GUGCUCUCUCUCUUCUGUCA	Cleavage	cdna	primary_assembly:OLEA9:3:31288096:31300713:-1	gene:OE9A064503	gene_biotype:protein_coding	transcript_biotype:protein_coding	1
ClTster_195604	OE9A105269T4	1	-1	1	20	2775	2794	UGACAGAAGAGAGUGAGCAC	::::::	:::::::::::::	GUGCUCUCUCUCUUCUGUCA	Cleavage	cdna	primary_assembly:OLEA9:15:13081887:13086863:1	gene:OE9A105269	gene_biotype:protein_coding	transcript_biotype:protein_coding	1
ClTster_195604	OE9A105269T2	1	-1	1	20	3164	3183	UGACAGAAGAGAGUGAGCAC	::::::	:::::::::::::	GUGCUCUCUCUCUUCUGUCA	Cleavage	cdna	primary_assembly:OLEA9:15:13081887:13086863:1	gene:OE9A105269	gene_biotype:protein_coding	transcript_biotype:protein_coding	1
ClTster_195604	OE9A064503T1	1	-1	1	20	2706	2725	UGACAGAAGAGAGUGAGCAC	::::::	:::::::::::::	GUGCUCUCUCUCUUCUGUCA	Cleavage	cdna	primary_assembly:OLEA9:3:31287907:31301318:-1	gene:OE9A064503	gene_biotype:protein_coding	transcript_biotype:protein_coding	1
ClTster_195604	OE9A105269T11	1	-1	1	20	2873	2892	UGACAGAAGAGAGUGAGCAC	::::::	:::::::::::::	GUGCUCUCUCUCUUCUGUCA	Cleavage	cdna	primary_assembly:OLEA9:15:13081887:13087632:1	gene:OE9A105269	gene_biotype:protein_coding	transcript_biotype:protein_coding	1
ClTster_195604	OE9A000854T1	1	-1	1	20	661	680	UGACAGAAGAGAGUGAGCAC		:::::	:::::::::::::	UUGCUCCCUCUCUUCUGUCA	Cleavage	cdna	primary_assembly:OLEA9:CACTIH010003934.1:62752:64132:1	gene:OE9A000854	gene_biotype:protein_coding	transcript_biotype:protein_coding	1
ClTster_195604	OE9A030466T1	1	-1	1	20	661	680	UGACAGAAGAGAGUGAGCAC		:::::	:::::::::::::	UUGCUCCCUCUCUUCUGUCA	Cleavage	cdna	primary_assembly:OLEA9:CACTIH010000398.1:103649:105286:-1	gene:OE9A030466	gene_biotype:protein_coding	transcript_biotype:protein_coding	1
ClTster_195604	OE9A034411T1	1	-1	1	20	788	807	UGACAGAAGAGAGUGAGCAC		:::::	:::::::::::::	AUGCUCUCUCUCUUCUGUCA	Cleavage	cdna	primary_assembly:OLEA9:7:14155245:14157316:1	gene:OE9A034411	gene_biotype:protein_coding	transcript_biotype:protein_coding	1
ClTster_195604	OE9A034411T2	1	-1	1	20	842	861	UGACAGAAGAGAGUGAGCAC		:::::	:::::::::::::	AUGCUCUCUCUCUUCUGUCA	Cleavage	cdna	primary_assembly:OLEA9:7:14155245:14157316:1	gene:OE9A034411	gene_biotype:protein_coding	transcript_biotype:protein_coding	1
ClTster_195604	OE9A038130T1	1	-1	1	20	852	871	UGACAGAAGAGAGUGAGCAC		:::::	:::::::::::::	UUGCUCUCUCUCUUCUGUCA	Cleavage	cdna	primary_assembly:OLEA9:12:12108192:12110629:1	gene:OE9A038130	gene_biotype:protein_coding	transcript_biotype:protein_coding	1
ClTster_24578	OE9A082830T1	1	-1	1	22	56	77	UUCCAAAGGGAUCGCAUUGAUC				::::::::::::::::::		AGACAAUGCGAUCCCUUUGGAU	Cleavage	cdna	primary_assembly:OLEA9:CACTIH010010227.1:2672:2958:-1	gene:OE9A082830	gene_biotype:protein_coding	transcript_biotype:protein_coding	1
ClTster_24578	OE9A109513T1	1	-1	1	22	2582	2603	UUCCAAAGGGAUCGCAUUGAUC		:	::::::::::::::::::		AAACAAUGCGAUCCCUUUGGAU	Cleavage	cdna	primary_assembly:OLEA9:CACTIH010007249.1:664674:668549:1	gene:OE9A109513	gene_biotype:protein_coding	transcript_biotype:protein_coding	1
ClTster_24578	OE9A004207T3	1	-1	1	22	1505	1526	UUCCAAAGGGAUCGCAUUGAUC				::::::::::::::::::		AGACAAUGCGAUCCCUUUGGAU	Cleavage	cdna	primary_assembly:OLEA9:CACTIH010003634.1:205619:208837:-1	gene:OE9A004207	gene_biotype:protein_coding	transcript_biotype:protein_coding	1
ClTster_24578	OE9A043912T1	1	-1	1	22	1751	1772	UUCCAAAGGGAUCGCAUUGAUC				::::::::::::::::::		AGACAAUGCGAUCCCUUUGGAU	Cleavage	cdna	primary_assembly:OLEA9:9:5257775:5261435:-1	gene:OE9A043912	gene_biotype:protein_coding	transcript_biotype:protein_coding	1
ClTster_24578	OE9A004207T2	1	-1	1	22	1935	1956	UUCCAAAGGGAUCGCAUUGAUC				::::::::::::::::::		AGACAAUGCGAUCCCUUUGGAU	Cleavage	cdna	primary_assembly:OLEA9:CACTIH010003634.1:205122:209267:-1	gene:OE9A004207	gene_biotype:protein_coding	transcript_biotype:protein_coding	1
ClTster_29465	OE9A116413T2	1	-1	1	20	2055	2074	UGACAGAAGAGAGUGAGCAC	:::::..:::::::::::::	GUGCUUGCUCUCUUCUGUCA	Cleavage	cdna	primary_assembly:OLEA9:CACTIH010000139.1:121733:125061:-1	gene:OE9A116413	gene_biotype:protein_coding	transcript_biotype:protein_coding	1
ClTster_29465	OE9A116413T1	1	-1	1	20	2345	2364	UGACAGAAGAGAGUGAGCAC	:::::..:::::::::::::	GUGCUUGCUCUCUUCUGUCA	Cleavage	cdna	primary_assembly:OLEA9:CACTIH010000139.1:121733:125061:-1	gene:OE9A116413	gene_biotype:protein_coding	transcript_biotype:protein_coding	1
ClTster_29465	OE9A000186T1	1	-1	1	20	820	839	UGACAGAAGAGAGUGAGCAC	::::::	:::::::::::::	GUGCUCUCUCUCUUCUGUCA	Cleavage	cdna	primary_assembly:OLEA9:CACTIH010009322.1:59166:61662:1	gene:OE9A000186	gene_biotype:protein_coding	transcript_biotype:protein_coding	1
ClTster_29465	OE9A009520T3	1	-1	1	20	825	844	UGACAGAAGAGAGUGAGCAC	::::::	:::::::::::::	GUGCUCUCUCUCUUCUGUCA	Cleavage	cdna	primary_assembly:OLEA9:CACTIH010004306.1:18881:22886:1	gene:OE9A009520	gene_biotype:protein_coding	transcript_biotype:protein_coding	1
ClTster_29465	OE9A009520T2	1	-1	1	20	901	920	UGACAGAAGAGAGUGAGCAC	::::::	:::::::::::::	GUGCUCUCUCUCUUCUGUCA	Cleavage	cdna	primary_assembly:OLEA9:CACTIH010004306.1:18844:22929:1	gene:OE9A009520	gene_biotype:protein_coding	transcript_biotype:protein_coding	1
ClTster_29465	OE9A061969T3	1	-1	1	20	928	947	UGACAGAAGAGAGUGAGCAC	::::::	:::::::::::::	GUGCUCUCUCUCUUCUGUCA	Cleavage	cdna	primary_assembly:OLEA9:CACTIH010009431.1:43749:47922:-1	gene:OE9A061969	gene_biotype:protein_coding	transcript_biotype:protein_coding	1
ClTster_29465	OE9A061969T2	1	-1	1	20	1020	1039	UGACAGAAGAGAGUGAGCAC	::::::	:::::::::::::	GUGCUCUCUCUCUUCUGUCA	Cleavage	cdna	primary_assembly:OLEA9:CACTIH010009431.1:43731:47985:-1	gene:OE9A061969	gene_biotype:protein_coding	transcript_biotype:protein_coding	1
ClTster_29465	OE9A009520T1	1	-1	1	20	1079	1098	UGACAGAAGAGAGUGAGCAC	::::::	:::::::::::::	GUGCUCUCUCUCUUCUGUCA	Cleavage	cdna	primary_assembly:OLEA9:CACTIH010004306.1:18822:22966:1	gene:OE9A009520	gene_biotype:protein_coding	transcript_biotype:protein_coding	1
ClTster_29465	OE9A105269T7	1	-1	1	20	1268	1287	UGACAGAAGAGAGUGAGCAC	::::::	:::::::::::::	GUGCUCUCUCUCUUCUGUCA	Cleavage	cdna	primary_assembly:OLEA9:15:13081887:13086863:1	gene:OE9A105269	gene_biotype:protein_coding	transcript_biotype:protein_coding	1
ClTster_29465	OE9A009520T4	1	-1	1	20	1402	1421	UGACAGAAGAGAGUGAGCAC	::::::	:::::::::::::	GUGCUCUCUCUCUUCUGUCA	Cleavage	cdna	primary_assembly:OLEA9:CACTIH010004306.1:20765:22929:1	gene:OE9A009520	gene_biotype:protein_coding	transcript_biotype:protein_coding	1
ClTster_29465	OE9A014142T1	1	-1	1	20	1512	1531	UGACAGAAGAGAGUGAGCAC	::::::	:::::::::::::	GUGCUCUCUCUCUUCUGUCA	Cleavage	cdna	primary_assembly:OLEA9:CACTIH010000070.1:55597:60654:1	gene:OE9A014142	gene_biotype:protein_coding	transcript_biotype:protein_coding	1
ClTster_29465	OE9A105269T12	1	-1	1	20	1448	1467	UGACAGAAGAGAGUGAGCAC	::::::	:::::::::::::	GUGCUCUCUCUCUUCUGUCA	Cleavage	cdna	primary_assembly:OLEA9:15:13083835:13086863:1	gene:OE9A105269	gene_biotype:protein_coding	transcript_biotype:protein_coding	1
ClTster_29465	OE9A014142T4	1	-1	1	20	1610	1629	UGACAGAAGAGAGUGAGCAC	::::::	:::::::::::::	GUGCUCUCUCUCUUCUGUCA	Cleavage	cdna	primary_assembly:OLEA9:CACTIH010000070.1:55597:60672:1	gene:OE9A014142	gene_biotype:protein_coding	transcript_biotype:protein_coding	1
ClTster_29465	OE9A105269T10	1	-1	1	20	1301	1320	UGACAGAAGAGAGUGAGCAC	::::::	:::::::::::::	GUGCUCUCUCUCUUCUGUCA	Cleavage	cdna	primary_assembly:OLEA9:15:13081887:13087090:1	gene:OE9A105269	gene_biotype:protein_coding	transcript_biotype:protein_coding	1
ClTster_29465	OE9A064503T3	1	-1	1	20	1286	1305	UGACAGAAGAGAGUGAGCAC	::::::	:::::::::::::	GUGCUCUCUCUCUUCUGUCA	Cleavage	cdna	primary_assembly:OLEA9:3:31288348:31299645:-1	gene:OE9A064503	gene_biotype:protein_coding	transcript_biotype:protein_coding	1
ClTster_29465	OE9A064503T5	1	-1	1	20	1330	1349	UGACAGAAGAGAGUGAGCAC	::::::	:::::::::::::	GUGCUCUCUCUCUUCUGUCA	Cleavage	cdna	primary_assembly:OLEA9:3:31288348:31300424:-1	gene:OE9A064503	gene_biotype:protein_coding	transcript_biotype:protein_coding	1
ClTster_29465	OE9A064503T7	1	-1	1	20	1384	1403	UGACAGAAGAGAGUGAGCAC	::::::	:::::::::::::	GUGCUCUCUCUCUUCUGUCA	Cleavage	cdna	primary_assembly:OLEA9:3:31288348:31301326:-1	gene:OE9A064503	gene_biotype:protein_coding	transcript_biotype:protein_coding	1
ClTster_29465	OE9A014142T2	1	-1	1	20	1798	1817	UGACAGAAGAGAGUGAGCAC	::::::	:::::::::::::	GUGCUCUCUCUCUUCUGUCA	Cleavage	cdna	primary_assembly:OLEA9:CACTIH010000070.1:55597:60667:1	gene:OE9A014142	gene_biotype:protein_coding	transcript_biotype:protein_coding	1
ClTster_29465	OE9A014142T5	1	-1	1	20	1852	1871	UGACAGAAGAGAGUGAGCAC	::::::	:::::::::::::	GUGCUCUCUCUCUUCUGUCA	Cleavage	cdna	primary_assembly:OLEA9:CACTIH010000070.1:55829:60654:1	gene:OE9A014142	gene_biotype:protein_coding	transcript_biotype:protein_coding	1
ClTster_29465	OE9A064503T4	1	-1	1	20	1524	1543	UGACAGAAGAGAGUGAGCAC	::::::	:::::::::::::	GUGCUCUCUCUCUUCUGUCA	Cleavage	cdna	primary_assembly:OLEA9:3:31288348:31300400:-1	gene:OE9A064503	gene_biotype:protein_coding	transcript_biotype:protein_coding	1
ClTster_29465	OE9A061969T1	1	-1	1	20	1921	1940	UGACAGAAGAGAGUGAGCAC	::::::	:::::::::::::	GUGCUCUCUCUCUUCUGUCA	Cleavage	cdna	primary_assembly:OLEA9:CACTIH010009431.1:43730:48008:-1	gene:OE9A061969	gene_biotype:protein_coding	transcript_biotype:protein_coding	1
ClTster_29465	OE9A064503T6	1	-1	1	20	1553	1572	UGACAGAAGAGAGUGAGCAC	::::::	:::::::::::::	GUGCUCUCUCUCUUCUGUCA	Cleavage	cdna	primary_assembly:OLEA9:3:31288348:31300429:-1	gene:OE9A064503	gene_biotype:protein_coding	transcript_biotype:protein_coding	1
ClTster_29465	OE9A105269T3	1	-1	1	20	2091	2110	UGACAGAAGAGAGUGAGCAC	::::::	:::::::::::::	GUGCUCUCUCUCUUCUGUCA	Cleavage	cdna	primary_assembly:OLEA9:15:13081887:13086863:1	gene:OE9A105269	gene_biotype:protein_coding	transcript_biotype:protein_coding	1
ClTster_29465	OE9A105269T5	1	-1	1	20	2189	2208	UGACAGAAGAGAGUGAGCAC	::::::	:::::::::::::	GUGCUCUCUCUCUUCUGUCA	Cleavage	cdna	primary_assembly:OLEA9:15:13081887:13086863:1	gene:OE9A105269	gene_biotype:protein_coding	transcript_biotype:protein_coding	1
ClTster_29465	OE9A105269T8	1	-1	1	20	2292	2311	UGACAGAAGAGAGUGAGCAC	::::::	:::::::::::::	GUGCUCUCUCUCUUCUGUCA	Cleavage	cdna	primary_assembly:OLEA9:15:13081887:13086863:1	gene:OE9A105269	gene_biotype:protein_coding	transcript_biotype:protein_coding	1
ClTster_29465	OE9A014142T8	1	-1	1	20	2461	2480	UGACAGAAGAGAGUGAGCAC	::::::	:::::::::::::	GUGCUCUCUCUCUUCUGUCA	Cleavage	cdna	primary_assembly:OLEA9:CACTIH010000070.1:56322:60672:1	gene:OE9A014142	gene_biotype:protein_coding	transcript_biotype:protein_coding	1
ClTster_29465	OE9A014142T6	1	-1	1	20	2498	2517	UGACAGAAGAGAGUGAGCAC	::::::	:::::::::::::	GUGCUCUCUCUCUUCUGUCA	Cleavage	cdna	primary_assembly:OLEA9:CACTIH010000070.1:55908:60672:1	gene:OE9A014142	gene_biotype:protein_coding	transcript_biotype:protein_coding	1
ClTster_29465	OE9A105269T6	1	-1	1	20	2421	2440	UGACAGAAGAGAGUGAGCAC	::::::	:::::::::::::	GUGCUCUCUCUCUUCUGUCA	Cleavage	cdna	primary_assembly:OLEA9:15:13081887:13086863:1	gene:OE9A105269	gene_biotype:protein_coding	transcript_biotype:protein_coding	1
ClTster_29465	OE9A014142T7	1	-1	1	20	2604	2623	UGACAGAAGAGAGUGAGCAC	::::::	:::::::::::::	GUGCUCUCUCUCUUCUGUCA	Cleavage	cdna	primary_assembly:OLEA9:CACTIH010000070.1:55947:60672:1	gene:OE9A014142	gene_biotype:protein_coding	transcript_biotype:protein_coding	1
ClTster_29465	OE9A105269T1	1	-1	1	20	2566	2585	UGACAGAAGAGAGUGAGCAC	::::::	:::::::::::::	GUGCUCUCUCUCUUCUGUCA	Cleavage	cdna	primary_assembly:OLEA9:15:13081810:13086863:1	gene:OE9A105269	gene_biotype:protein_coding	transcript_biotype:protein_coding	1
ClTster_29465	OE9A105269T9	1	-1	1	20	2587	2606	UGACAGAAGAGAGUGAGCAC	::::::	:::::::::::::	GUGCUCUCUCUCUUCUGUCA	Cleavage	cdna	primary_assembly:OLEA9:15:13081887:13086866:1	gene:OE9A105269	gene_biotype:protein_coding	transcript_biotype:protein_coding	1
ClTster_29465	OE9A014142T3	1	-1	1	20	2802	2821	UGACAGAAGAGAGUGAGCAC	::::::	:::::::::::::	GUGCUCUCUCUCUUCUGUCA	Cleavage	cdna	primary_assembly:OLEA9:CACTIH010000070.1:55597:60667:1	gene:OE9A014142	gene_biotype:protein_coding	transcript_biotype:protein_coding	1
ClTster_29465	OE9A049058T2	1	-1	1	20	2579	2598	UGACAGAAGAGAGUGAGCAC	::::::	:::::::::::::	GUGCUCUCUCUCUUCUGUCA	Cleavage	cdna	primary_assembly:OLEA9:11:88037:95464:1	gene:OE9A049058	gene_biotype:protein_coding	transcript_biotype:protein_coding	1
ClTster_29465	OE9A064503T2	1	-1	1	20	2101	2120	UGACAGAAGAGAGUGAGCAC	::::::	:::::::::::::	GUGCUCUCUCUCUUCUGUCA	Cleavage	cdna	primary_assembly:OLEA9:3:31288096:31300713:-1	gene:OE9A064503	gene_biotype:protein_coding	transcript_biotype:protein_coding	1
ClTster_29465	OE9A105269T4	1	-1	1	20	2775	2794	UGACAGAAGAGAGUGAGCAC	::::::	:::::::::::::	GUGCUCUCUCUCUUCUGUCA	Cleavage	cdna	primary_assembly:OLEA9:15:13081887:13086863:1	gene:OE9A105269	gene_biotype:protein_coding	transcript_biotype:protein_coding	1
ClTster_29465	OE9A105269T2	1	-1	1	20	3164	3183	UGACAGAAGAGAGUGAGCAC	::::::	:::::::::::::	GUGCUCUCUCUCUUCUGUCA	Cleavage	cdna	primary_assembly:OLEA9:15:13081887:13086863:1	gene:OE9A105269	gene_biotype:protein_coding	transcript_biotype:protein_coding	1
ClTster_29465	OE9A064503T1	1	-1	1	20	2706	2725	UGACAGAAGAGAGUGAGCAC	::::::	:::::::::::::	GUGCUCUCUCUCUUCUGUCA	Cleavage	cdna	primary_assembly:OLEA9:3:31287907:31301318:-1	gene:OE9A064503	gene_biotype:protein_coding	transcript_biotype:protein_coding	1
ClTster_29465	OE9A105269T11	1	-1	1	20	2873	2892	UGACAGAAGAGAGUGAGCAC	::::::	:::::::::::::	GUGCUCUCUCUCUUCUGUCA	Cleavage	cdna	primary_assembly:OLEA9:15:13081887:13087632:1	gene:OE9A105269	gene_biotype:protein_coding	transcript_biotype:protein_coding	1
ClTster_29465	OE9A000854T1	1	-1	1	20	661	680	UGACAGAAGAGAGUGAGCAC		:::::	:::::::::::::	UUGCUCCCUCUCUUCUGUCA	Cleavage	cdna	primary_assembly:OLEA9:CACTIH010003934.1:62752:64132:1	gene:OE9A000854	gene_biotype:protein_coding	transcript_biotype:protein_coding	1
ClTster_29465	OE9A030466T1	1	-1	1	20	661	680	UGACAGAAGAGAGUGAGCAC		:::::	:::::::::::::	UUGCUCCCUCUCUUCUGUCA	Cleavage	cdna	primary_assembly:OLEA9:CACTIH010000398.1:103649:105286:-1	gene:OE9A030466	gene_biotype:protein_coding	transcript_biotype:protein_coding	1
ClTster_29465	OE9A034411T1	1	-1	1	20	788	807	UGACAGAAGAGAGUGAGCAC		:::::	:::::::::::::	AUGCUCUCUCUCUUCUGUCA	Cleavage	cdna	primary_assembly:OLEA9:7:14155245:14157316:1	gene:OE9A034411	gene_biotype:protein_coding	transcript_biotype:protein_coding	1
ClTster_29465	OE9A034411T2	1	-1	1	20	842	861	UGACAGAAGAGAGUGAGCAC		:::::	:::::::::::::	AUGCUCUCUCUCUUCUGUCA	Cleavage	cdna	primary_assembly:OLEA9:7:14155245:14157316:1	gene:OE9A034411	gene_biotype:protein_coding	transcript_biotype:protein_coding	1
ClTster_29465	OE9A038130T1	1	-1	1	20	852	871	UGACAGAAGAGAGUGAGCAC		:::::	:::::::::::::	UUGCUCUCUCUCUUCUGUCA	Cleavage	cdna	primary_assembly:OLEA9:12:12108192:12110629:1	gene:OE9A038130	gene_biotype:protein_coding	transcript_biotype:protein_coding	1
ClTster_29647	OE9A114998T1	1	-1	1	21	726	746	UGGAGAAGCAGGGCACGUGCA		:::	::::::::::::::::	AGCAAGUGCCCUGCUUCUCCA	Cleavage	cdna	primary_assembly:OLEA9:21:6474003:6477374:-1	gene:OE9A114998	gene_biotype:protein_coding	transcript_biotype:protein_coding	1
ClTster_29647	OE9A114998T2	1	-1	1	21	732	752	UGGAGAAGCAGGGCACGUGCA		:::	::::::::::::::::	AGCAAGUGCCCUGCUUCUCCA	Cleavage	cdna	primary_assembly:OLEA9:21:6474003:6477374:-1	gene:OE9A114998	gene_biotype:protein_coding	transcript_biotype:protein_coding	1
ClTster_29647	OE9A007286T1	1	-1	1	21	914	934	UGGAGAAGCAGGGCACGUGCA		:::	::::::::::::::::	AGCAAGUGCCCUGCUUCUCCA	Cleavage	cdna	primary_assembly:OLEA9:CACTIH010001986.1:34534:37827:1	gene:OE9A007286	gene_biotype:protein_coding	transcript_biotype:protein_coding	1
ClTster_29647	OE9A017345T2	1	-1	1	21	671	691	UGGAGAAGCAGGGCACGUGCA			:	:::::::::::::::::	CACCCGUGCCCUGCUUCUCCA	Cleavage	cdna	primary_assembly:OLEA9:CACTIH010007307.1:342908:344292:1	gene:OE9A017345	gene_biotype:protein_coding	transcript_biotype:protein_coding	1
ClTster_29647	OE9A017345T1	1	-1	1	21	802	822	UGGAGAAGCAGGGCACGUGCA			:	:::::::::::::::::	CACCCGUGCCCUGCUUCUCCA	Cleavage	cdna	primary_assembly:OLEA9:CACTIH010007307.1:342907:344292:1	gene:OE9A017345	gene_biotype:protein_coding	transcript_biotype:protein_coding	1
ClTster_31381	OE9A114998T1	1	-1	1	21	726	746	UGGAGAAGCAGGGCACGUGCA		:::	::::::::::::::::	AGCAAGUGCCCUGCUUCUCCA	Cleavage	cdna	primary_assembly:OLEA9:21:6474003:6477374:-1	gene:OE9A114998	gene_biotype:protein_coding	transcript_biotype:protein_coding	1
ClTster_31381	OE9A114998T2	1	-1	1	21	732	752	UGGAGAAGCAGGGCACGUGCA		:::	::::::::::::::::	AGCAAGUGCCCUGCUUCUCCA	Cleavage	cdna	primary_assembly:OLEA9:21:6474003:6477374:-1	gene:OE9A114998	gene_biotype:protein_coding	transcript_biotype:protein_coding	1
ClTster_31381	OE9A007286T1	1	-1	1	21	914	934	UGGAGAAGCAGGGCACGUGCA		:::	::::::::::::::::	AGCAAGUGCCCUGCUUCUCCA	Cleavage	cdna	primary_assembly:OLEA9:CACTIH010001986.1:34534:37827:1	gene:OE9A007286	gene_biotype:protein_coding	transcript_biotype:protein_coding	1
ClTster_31381	OE9A017345T2	1	-1	1	21	671	691	UGGAGAAGCAGGGCACGUGCA			:	:::::::::::::::::	CACCCGUGCCCUGCUUCUCCA	Cleavage	cdna	primary_assembly:OLEA9:CACTIH010007307.1:342908:344292:1	gene:OE9A017345	gene_biotype:protein_coding	transcript_biotype:protein_coding	1
ClTster_31381	OE9A017345T1	1	-1	1	21	802	822	UGGAGAAGCAGGGCACGUGCA			:	:::::::::::::::::	CACCCGUGCCCUGCUUCUCCA	Cleavage	cdna	primary_assembly:OLEA9:CACTIH010007307.1:342907:344292:1	gene:OE9A017345	gene_biotype:protein_coding	transcript_biotype:protein_coding	1
ClTster_37492	OE9A029154T2	1	-1	1	21	1795	1815	UCGGACCAGGCUUCAUUCCCC			::.:::::::::::::::.	CUGGGAUGAAGCCUGGUCCGG	Cleavage	cdna	primary_assembly:OLEA9:CACTIH010002083.1:104263:113957:1	gene:OE9A029154	gene_biotype:protein_coding	transcript_biotype:protein_coding	1
ClTster_37492	OE9A029154T1	1	-1	1	21	1795	1815	UCGGACCAGGCUUCAUUCCCC			::.:::::::::::::::.	CUGGGAUGAAGCCUGGUCCGG	Cleavage	cdna	primary_assembly:OLEA9:CACTIH010002083.1:104263:113950:1	gene:OE9A029154	gene_biotype:protein_coding	transcript_biotype:protein_coding	1
ClTster_37492	OE9A094240T5	1	-1	1	21	950	970	UCGGACCAGGCUUCAUUCCCC			::.:::::::::::::::.	CUGGGAUGAAGCCUGGUCCGG	Cleavage	cdna	primary_assembly:OLEA9:CACTIH010009240.1:79717:87362:-1	gene:OE9A094240	gene_biotype:protein_coding	transcript_biotype:protein_coding	1
ClTster_37492	OE9A094240T3	1	-1	1	21	835	855	UCGGACCAGGCUUCAUUCCCC			::.:::::::::::::::.	CUGGGAUGAAGCCUGGUCCGG	Cleavage	cdna	primary_assembly:OLEA9:CACTIH010009240.1:79717:86864:-1	gene:OE9A094240	gene_biotype:protein_coding	transcript_biotype:protein_coding	1
ClTster_37492	OE9A032464T1	1	-1	1	21	879	899	UCGGACCAGGCUUCAUUCCCC			::.:::::::::::::::.	UAGGGAUGAAGCCUGGUCCGG	Cleavage	cdna	primary_assembly:OLEA9:CACTIH010007462.1:132043:138892:1	gene:OE9A032464	gene_biotype:protein_coding	transcript_biotype:protein_coding	1
ClTster_37492	OE9A094240T6	1	-1	1	21	950	970	UCGGACCAGGCUUCAUUCCCC			::.:::::::::::::::.	CUGGGAUGAAGCCUGGUCCGG	Cleavage	cdna	primary_assembly:OLEA9:CACTIH010009240.1:80381:87362:-1	gene:OE9A094240	gene_biotype:protein_coding	transcript_biotype:protein_coding	1
ClTster_37492	OE9A000736T3	1	-1	1	21	557	577	UCGGACCAGGCUUCAUUCCCC			::.:::::::::::::::.	CUGGGAUGAAGCCUGGUCCGG	Cleavage	cdna	primary_assembly:OLEA9:11:3290291:3297586:1	gene:OE9A000736	gene_biotype:protein_coding	transcript_biotype:protein_coding	1
ClTster_37492	OE9A032464T3	1	-1	1	21	584	604	UCGGACCAGGCUUCAUUCCCC			::.:::::::::::::::.	UAGGGAUGAAGCCUGGUCCGG	Cleavage	cdna	primary_assembly:OLEA9:CACTIH010007462.1:132338:150580:1	gene:OE9A032464	gene_biotype:protein_coding	transcript_biotype:protein_coding	1
ClTster_37492	OE9A094240T2	1	-1	1	21	356	376	UCGGACCAGGCUUCAUUCCCC			::.:::::::::::::::.	CUGGGAUGAAGCCUGGUCCGG	Cleavage	cdna	primary_assembly:OLEA9:CACTIH010009240.1:79717:85487:-1	gene:OE9A094240	gene_biotype:protein_coding	transcript_biotype:protein_coding	1
ClTster_37492	OE9A000736T4	1	-1	1	21	557	577	UCGGACCAGGCUUCAUUCCCC			::.:::::::::::::::.	CUGGGAUGAAGCCUGGUCCGG	Cleavage	cdna	primary_assembly:OLEA9:11:3290291:3318323:1	gene:OE9A000736	gene_biotype:protein_coding	transcript_biotype:protein_coding	1
ClTster_37492	OE9A000736T2	1	-1	1	21	557	577	UCGGACCAGGCUUCAUUCCCC			::.:::::::::::::::.	CUGGGAUGAAGCCUGGUCCGG	Cleavage	cdna	primary_assembly:OLEA9:11:3290291:3297397:1	gene:OE9A000736	gene_biotype:protein_coding	transcript_biotype:protein_coding	1
ClTster_37492	OE9A000736T1	1	-1	1	21	557	577	UCGGACCAGGCUUCAUUCCCC			::.:::::::::::::::.	CUGGGAUGAAGCCUGGUCCGG	Cleavage	cdna	primary_assembly:OLEA9:11:3290291:3297146:1	gene:OE9A000736	gene_biotype:protein_coding	transcript_biotype:protein_coding	1
ClTster_37492	OE9A056559T1	1	-1	1	21	557	577	UCGGACCAGGCUUCAUUCCCC			::.:::::::::::::::.	CUGGGAUGAAGCCUGGUCCGG	Cleavage	cdna	primary_assembly:OLEA9:CACTIH010006436.1:3701:6571:1	gene:OE9A056559	gene_biotype:protein_coding	transcript_biotype:protein_coding	1
ClTster_38941	OE9A093560T1	1	-1	1	24	1308	1331	UGUCAUGAUUUGAAUAGUUCGGAG						:::::::::::::.:::.:	GAAGAAACUAUUCAAAUCGUGAUA	Cleavage	cdna	primary_assembly:OLEA9:CACTIH010000733.1:11927:13378:1	gene:OE9A093560	gene_biotype:protein_coding	transcript_biotype:protein_coding	1
ClTster_38941	OE9A095149T1	1	-1	1	24	1269	1292	UGUCAUGAUUUGAAUAGUUCGGAG						:::::::::::::.:::.:	GAAGAAACUAUUCAAAUCGUGAUA	Cleavage	cdna	primary_assembly:OLEA9:4:23183376:23184843:-1	gene:OE9A095149	gene_biotype:protein_coding	transcript_biotype:protein_coding	1
ClTster_48697	OE9A071621T1	1	-1	1	21	627	647	UGAUUGAGCCGUGCCAAUAUC				::::::::::::::::::	UUCAUUGGCACGGCUCAAUCA	Cleavage	cdna	primary_assembly:OLEA9:13:11040459:11042111:1	gene:OE9A071621	gene_biotype:protein_coding	transcript_biotype:protein_coding	1
ClTster_54325	OE9A029154T2	1	-1	1	21	1795	1815	UCGGACCAGGCUUCAUUCCCC			::.:::::::::::::::.	CUGGGAUGAAGCCUGGUCCGG	Cleavage	cdna	primary_assembly:OLEA9:CACTIH010002083.1:104263:113957:1	gene:OE9A029154	gene_biotype:protein_coding	transcript_biotype:protein_coding	1
ClTster_54325	OE9A029154T1	1	-1	1	21	1795	1815	UCGGACCAGGCUUCAUUCCCC			::.:::::::::::::::.	CUGGGAUGAAGCCUGGUCCGG	Cleavage	cdna	primary_assembly:OLEA9:CACTIH010002083.1:104263:113950:1	gene:OE9A029154	gene_biotype:protein_coding	transcript_biotype:protein_coding	1
ClTster_54325	OE9A094240T5	1	-1	1	21	950	970	UCGGACCAGGCUUCAUUCCCC			::.:::::::::::::::.	CUGGGAUGAAGCCUGGUCCGG	Cleavage	cdna	primary_assembly:OLEA9:CACTIH010009240.1:79717:87362:-1	gene:OE9A094240	gene_biotype:protein_coding	transcript_biotype:protein_coding	1
ClTster_54325	OE9A094240T3	1	-1	1	21	835	855	UCGGACCAGGCUUCAUUCCCC			::.:::::::::::::::.	CUGGGAUGAAGCCUGGUCCGG	Cleavage	cdna	primary_assembly:OLEA9:CACTIH010009240.1:79717:86864:-1	gene:OE9A094240	gene_biotype:protein_coding	transcript_biotype:protein_coding	1
ClTster_54325	OE9A032464T1	1	-1	1	21	879	899	UCGGACCAGGCUUCAUUCCCC			::.:::::::::::::::.	UAGGGAUGAAGCCUGGUCCGG	Cleavage	cdna	primary_assembly:OLEA9:CACTIH010007462.1:132043:138892:1	gene:OE9A032464	gene_biotype:protein_coding	transcript_biotype:protein_coding	1
ClTster_54325	OE9A094240T6	1	-1	1	21	950	970	UCGGACCAGGCUUCAUUCCCC			::.:::::::::::::::.	CUGGGAUGAAGCCUGGUCCGG	Cleavage	cdna	primary_assembly:OLEA9:CACTIH010009240.1:80381:87362:-1	gene:OE9A094240	gene_biotype:protein_coding	transcript_biotype:protein_coding	1
ClTster_54325	OE9A000736T3	1	-1	1	21	557	577	UCGGACCAGGCUUCAUUCCCC			::.:::::::::::::::.	CUGGGAUGAAGCCUGGUCCGG	Cleavage	cdna	primary_assembly:OLEA9:11:3290291:3297586:1	gene:OE9A000736	gene_biotype:protein_coding	transcript_biotype:protein_coding	1
ClTster_54325	OE9A032464T3	1	-1	1	21	584	604	UCGGACCAGGCUUCAUUCCCC			::.:::::::::::::::.	UAGGGAUGAAGCCUGGUCCGG	Cleavage	cdna	primary_assembly:OLEA9:CACTIH010007462.1:132338:150580:1	gene:OE9A032464	gene_biotype:protein_coding	transcript_biotype:protein_coding	1
ClTster_54325	OE9A094240T2	1	-1	1	21	356	376	UCGGACCAGGCUUCAUUCCCC			::.:::::::::::::::.	CUGGGAUGAAGCCUGGUCCGG	Cleavage	cdna	primary_assembly:OLEA9:CACTIH010009240.1:79717:85487:-1	gene:OE9A094240	gene_biotype:protein_coding	transcript_biotype:protein_coding	1
ClTster_54325	OE9A000736T4	1	-1	1	21	557	577	UCGGACCAGGCUUCAUUCCCC			::.:::::::::::::::.	CUGGGAUGAAGCCUGGUCCGG	Cleavage	cdna	primary_assembly:OLEA9:11:3290291:3318323:1	gene:OE9A000736	gene_biotype:protein_coding	transcript_biotype:protein_coding	1
ClTster_54325	OE9A000736T2	1	-1	1	21	557	577	UCGGACCAGGCUUCAUUCCCC			::.:::::::::::::::.	CUGGGAUGAAGCCUGGUCCGG	Cleavage	cdna	primary_assembly:OLEA9:11:3290291:3297397:1	gene:OE9A000736	gene_biotype:protein_coding	transcript_biotype:protein_coding	1
ClTster_54325	OE9A000736T1	1	-1	1	21	557	577	UCGGACCAGGCUUCAUUCCCC			::.:::::::::::::::.	CUGGGAUGAAGCCUGGUCCGG	Cleavage	cdna	primary_assembly:OLEA9:11:3290291:3297146:1	gene:OE9A000736	gene_biotype:protein_coding	transcript_biotype:protein_coding	1
ClTster_54325	OE9A056559T1	1	-1	1	21	557	577	UCGGACCAGGCUUCAUUCCCC			::.:::::::::::::::.	CUGGGAUGAAGCCUGGUCCGG	Cleavage	cdna	primary_assembly:OLEA9:CACTIH010006436.1:3701:6571:1	gene:OE9A056559	gene_biotype:protein_coding	transcript_biotype:protein_coding	1
ClTster_56140	OE9A114998T1	1	-1	1	21	726	746	UGGAGAAGCAGGGCACGUGCA		:::	::::::::::::::::	AGCAAGUGCCCUGCUUCUCCA	Cleavage	cdna	primary_assembly:OLEA9:21:6474003:6477374:-1	gene:OE9A114998	gene_biotype:protein_coding	transcript_biotype:protein_coding	1
ClTster_56140	OE9A114998T2	1	-1	1	21	732	752	UGGAGAAGCAGGGCACGUGCA		:::	::::::::::::::::	AGCAAGUGCCCUGCUUCUCCA	Cleavage	cdna	primary_assembly:OLEA9:21:6474003:6477374:-1	gene:OE9A114998	gene_biotype:protein_coding	transcript_biotype:protein_coding	1
ClTster_56140	OE9A007286T1	1	-1	1	21	914	934	UGGAGAAGCAGGGCACGUGCA		:::	::::::::::::::::	AGCAAGUGCCCUGCUUCUCCA	Cleavage	cdna	primary_assembly:OLEA9:CACTIH010001986.1:34534:37827:1	gene:OE9A007286	gene_biotype:protein_coding	transcript_biotype:protein_coding	1
ClTster_56140	OE9A017345T2	1	-1	1	21	671	691	UGGAGAAGCAGGGCACGUGCA			:	:::::::::::::::::	CACCCGUGCCCUGCUUCUCCA	Cleavage	cdna	primary_assembly:OLEA9:CACTIH010007307.1:342908:344292:1	gene:OE9A017345	gene_biotype:protein_coding	transcript_biotype:protein_coding	1
ClTster_56140	OE9A017345T1	1	-1	1	21	802	822	UGGAGAAGCAGGGCACGUGCA			:	:::::::::::::::::	CACCCGUGCCCUGCUUCUCCA	Cleavage	cdna	primary_assembly:OLEA9:CACTIH010007307.1:342907:344292:1	gene:OE9A017345	gene_biotype:protein_coding	transcript_biotype:protein_coding	1
ClTster_59577	OE9A079258T3	1	-1	1	21	845	865	UGAAUCUUGAUGAUGCUGCAG	::::::::::::::.:::::.	CUGCAGCAUCAUCAGGAUUCG	Cleavage	cdna	primary_assembly:OLEA9:1:5534828:5536504:-1	gene:OE9A079258	gene_biotype:protein_coding	transcript_biotype:protein_coding	1
ClTster_59577	OE9A079258T4	1	-1	1	21	1071	1091	UGAAUCUUGAUGAUGCUGCAG	::::::::::::::.:::::.	CUGCAGCAUCAUCAGGAUUCG	Cleavage	cdna	primary_assembly:OLEA9:1:5535018:5545620:-1	gene:OE9A079258	gene_biotype:protein_coding	transcript_biotype:protein_coding	1
ClTster_59577	OE9A079258T2	1	-1	1	21	848	868	UGAAUCUUGAUGAUGCUGCAG	::::::::::::::.:::::.	CUGCAGCAUCAUCAGGAUUCG	Cleavage	cdna	primary_assembly:OLEA9:1:5534694:5536504:-1	gene:OE9A079258	gene_biotype:protein_coding	transcript_biotype:protein_coding	1
ClTster_59577	OE9A037406T2	1	-1	1	21	1280	1300	UGAAUCUUGAUGAUGCUGCAG	::::::::::::::.:::::.	CUGCAGCAUCAUCAGGAUUCG	Cleavage	cdna	primary_assembly:OLEA9:CACTIH010007430.1:212475:215375:-1	gene:OE9A037406	gene_biotype:protein_coding	transcript_biotype:protein_coding	1
ClTster_59577	OE9A079258T1	1	-1	1	21	872	892	UGAAUCUUGAUGAUGCUGCAG	::::::::::::::.:::::.	CUGCAGCAUCAUCAGGAUUCG	Cleavage	cdna	primary_assembly:OLEA9:1:5534544:5536510:-1	gene:OE9A079258	gene_biotype:protein_coding	transcript_biotype:protein_coding	1
ClTster_59577	OE9A105872T1	1	-1	1	21	1407	1427	UGAAUCUUGAUGAUGCUGCAG	::::::::::::::.:::::.	CUGCAGCAUCAUCAGGAUUCG	Cleavage	cdna	primary_assembly:OLEA9:CACTIH010002046.1:13112:16286:1	gene:OE9A105872	gene_biotype:protein_coding	transcript_biotype:protein_coding	1
ClTster_59577	OE9A031451T1	1	-1	1	21	1665	1685	UGAAUCUUGAUGAUGCUGCAG	::::::::::::::.:::::.	CUGCAGCAUCAUCAGGAUUCG	Cleavage	cdna	primary_assembly:OLEA9:CACTIH010009533.1:67593:71241:1	gene:OE9A031451	gene_biotype:protein_coding	transcript_biotype:protein_coding	1
ClTster_59577	OE9A031451T2	1	-1	1	21	1682	1702	UGAAUCUUGAUGAUGCUGCAG	::::::::::::::.:::::.	CUGCAGCAUCAUCAGGAUUCG	Cleavage	cdna	primary_assembly:OLEA9:CACTIH010009533.1:67593:71241:1	gene:OE9A031451	gene_biotype:protein_coding	transcript_biotype:protein_coding	1
ClTster_66921	OE9A054730T1	1	-1	1	22	3913	3934	UGAAGCUGCCAGCUUGAUCUAA			::::::	:::::::::::::	CCAGAUCAUGCUGGCAGCUUCA	Cleavage	cdna	primary_assembly:OLEA9:12:14273647:14280139:-1	gene:OE9A054730	gene_biotype:protein_coding	transcript_biotype:protein_coding	1
ClTster_70034	OE9A029154T2	1	-1	1	21	1795	1815	UCGGACCAGGCUUCAUUCCCC			::.:::::::::::::::.	CUGGGAUGAAGCCUGGUCCGG	Cleavage	cdna	primary_assembly:OLEA9:CACTIH010002083.1:104263:113957:1	gene:OE9A029154	gene_biotype:protein_coding	transcript_biotype:protein_coding	1
ClTster_70034	OE9A029154T1	1	-1	1	21	1795	1815	UCGGACCAGGCUUCAUUCCCC			::.:::::::::::::::.	CUGGGAUGAAGCCUGGUCCGG	Cleavage	cdna	primary_assembly:OLEA9:CACTIH010002083.1:104263:113950:1	gene:OE9A029154	gene_biotype:protein_coding	transcript_biotype:protein_coding	1
ClTster_70034	OE9A094240T5	1	-1	1	21	950	970	UCGGACCAGGCUUCAUUCCCC			::.:::::::::::::::.	CUGGGAUGAAGCCUGGUCCGG	Cleavage	cdna	primary_assembly:OLEA9:CACTIH010009240.1:79717:87362:-1	gene:OE9A094240	gene_biotype:protein_coding	transcript_biotype:protein_coding	1
ClTster_70034	OE9A094240T3	1	-1	1	21	835	855	UCGGACCAGGCUUCAUUCCCC			::.:::::::::::::::.	CUGGGAUGAAGCCUGGUCCGG	Cleavage	cdna	primary_assembly:OLEA9:CACTIH010009240.1:79717:86864:-1	gene:OE9A094240	gene_biotype:protein_coding	transcript_biotype:protein_coding	1
ClTster_70034	OE9A032464T1	1	-1	1	21	879	899	UCGGACCAGGCUUCAUUCCCC			::.:::::::::::::::.	UAGGGAUGAAGCCUGGUCCGG	Cleavage	cdna	primary_assembly:OLEA9:CACTIH010007462.1:132043:138892:1	gene:OE9A032464	gene_biotype:protein_coding	transcript_biotype:protein_coding	1
ClTster_70034	OE9A094240T6	1	-1	1	21	950	970	UCGGACCAGGCUUCAUUCCCC			::.:::::::::::::::.	CUGGGAUGAAGCCUGGUCCGG	Cleavage	cdna	primary_assembly:OLEA9:CACTIH010009240.1:80381:87362:-1	gene:OE9A094240	gene_biotype:protein_coding	transcript_biotype:protein_coding	1
ClTster_70034	OE9A000736T3	1	-1	1	21	557	577	UCGGACCAGGCUUCAUUCCCC			::.:::::::::::::::.	CUGGGAUGAAGCCUGGUCCGG	Cleavage	cdna	primary_assembly:OLEA9:11:3290291:3297586:1	gene:OE9A000736	gene_biotype:protein_coding	transcript_biotype:protein_coding	1
ClTster_70034	OE9A032464T3	1	-1	1	21	584	604	UCGGACCAGGCUUCAUUCCCC			::.:::::::::::::::.	UAGGGAUGAAGCCUGGUCCGG	Cleavage	cdna	primary_assembly:OLEA9:CACTIH010007462.1:132338:150580:1	gene:OE9A032464	gene_biotype:protein_coding	transcript_biotype:protein_coding	1
ClTster_70034	OE9A094240T2	1	-1	1	21	356	376	UCGGACCAGGCUUCAUUCCCC			::.:::::::::::::::.	CUGGGAUGAAGCCUGGUCCGG	Cleavage	cdna	primary_assembly:OLEA9:CACTIH010009240.1:79717:85487:-1	gene:OE9A094240	gene_biotype:protein_coding	transcript_biotype:protein_coding	1
ClTster_70034	OE9A000736T4	1	-1	1	21	557	577	UCGGACCAGGCUUCAUUCCCC			::.:::::::::::::::.	CUGGGAUGAAGCCUGGUCCGG	Cleavage	cdna	primary_assembly:OLEA9:11:3290291:3318323:1	gene:OE9A000736	gene_biotype:protein_coding	transcript_biotype:protein_coding	1
ClTster_70034	OE9A000736T2	1	-1	1	21	557	577	UCGGACCAGGCUUCAUUCCCC			::.:::::::::::::::.	CUGGGAUGAAGCCUGGUCCGG	Cleavage	cdna	primary_assembly:OLEA9:11:3290291:3297397:1	gene:OE9A000736	gene_biotype:protein_coding	transcript_biotype:protein_coding	1
ClTster_70034	OE9A000736T1	1	-1	1	21	557	577	UCGGACCAGGCUUCAUUCCCC			::.:::::::::::::::.	CUGGGAUGAAGCCUGGUCCGG	Cleavage	cdna	primary_assembly:OLEA9:11:3290291:3297146:1	gene:OE9A000736	gene_biotype:protein_coding	transcript_biotype:protein_coding	1
ClTster_70034	OE9A056559T1	1	-1	1	21	557	577	UCGGACCAGGCUUCAUUCCCC			::.:::::::::::::::.	CUGGGAUGAAGCCUGGUCCGG	Cleavage	cdna	primary_assembly:OLEA9:CACTIH010006436.1:3701:6571:1	gene:OE9A056559	gene_biotype:protein_coding	transcript_biotype:protein_coding	1
ClTster_78636	OE9A034411T1	1	-1	1	20	788	807	UGACAGAAGAGAGUGAGCAU	::::::	:::::::::::::	AUGCUCUCUCUCUUCUGUCA	Cleavage	cdna	primary_assembly:OLEA9:7:14155245:14157316:1	gene:OE9A034411	gene_biotype:protein_coding	transcript_biotype:protein_coding	1
ClTster_78636	OE9A034411T2	1	-1	1	20	842	861	UGACAGAAGAGAGUGAGCAU	::::::	:::::::::::::	AUGCUCUCUCUCUUCUGUCA	Cleavage	cdna	primary_assembly:OLEA9:7:14155245:14157316:1	gene:OE9A034411	gene_biotype:protein_coding	transcript_biotype:protein_coding	1
ClTster_78636	OE9A116413T2	1	-1	1	20	2055	2074	UGACAGAAGAGAGUGAGCAU	.::::..:::::::::::::	GUGCUUGCUCUCUUCUGUCA	Cleavage	cdna	primary_assembly:OLEA9:CACTIH010000139.1:121733:125061:-1	gene:OE9A116413	gene_biotype:protein_coding	transcript_biotype:protein_coding	1
ClTster_78636	OE9A116413T1	1	-1	1	20	2345	2364	UGACAGAAGAGAGUGAGCAU	.::::..:::::::::::::	GUGCUUGCUCUCUUCUGUCA	Cleavage	cdna	primary_assembly:OLEA9:CACTIH010000139.1:121733:125061:-1	gene:OE9A116413	gene_biotype:protein_coding	transcript_biotype:protein_coding	1
ClTster_78636	OE9A000186T1	1	-1	1	20	820	839	UGACAGAAGAGAGUGAGCAU	.:::::	:::::::::::::	GUGCUCUCUCUCUUCUGUCA	Cleavage	cdna	primary_assembly:OLEA9:CACTIH010009322.1:59166:61662:1	gene:OE9A000186	gene_biotype:protein_coding	transcript_biotype:protein_coding	1
ClTster_78636	OE9A009520T3	1	-1	1	20	825	844	UGACAGAAGAGAGUGAGCAU	.:::::	:::::::::::::	GUGCUCUCUCUCUUCUGUCA	Cleavage	cdna	primary_assembly:OLEA9:CACTIH010004306.1:18881:22886:1	gene:OE9A009520	gene_biotype:protein_coding	transcript_biotype:protein_coding	1
ClTster_78636	OE9A009520T2	1	-1	1	20	901	920	UGACAGAAGAGAGUGAGCAU	.:::::	:::::::::::::	GUGCUCUCUCUCUUCUGUCA	Cleavage	cdna	primary_assembly:OLEA9:CACTIH010004306.1:18844:22929:1	gene:OE9A009520	gene_biotype:protein_coding	transcript_biotype:protein_coding	1
ClTster_78636	OE9A061969T3	1	-1	1	20	928	947	UGACAGAAGAGAGUGAGCAU	.:::::	:::::::::::::	GUGCUCUCUCUCUUCUGUCA	Cleavage	cdna	primary_assembly:OLEA9:CACTIH010009431.1:43749:47922:-1	gene:OE9A061969	gene_biotype:protein_coding	transcript_biotype:protein_coding	1
ClTster_78636	OE9A061969T2	1	-1	1	20	1020	1039	UGACAGAAGAGAGUGAGCAU	.:::::	:::::::::::::	GUGCUCUCUCUCUUCUGUCA	Cleavage	cdna	primary_assembly:OLEA9:CACTIH010009431.1:43731:47985:-1	gene:OE9A061969	gene_biotype:protein_coding	transcript_biotype:protein_coding	1
ClTster_78636	OE9A009520T1	1	-1	1	20	1079	1098	UGACAGAAGAGAGUGAGCAU	.:::::	:::::::::::::	GUGCUCUCUCUCUUCUGUCA	Cleavage	cdna	primary_assembly:OLEA9:CACTIH010004306.1:18822:22966:1	gene:OE9A009520	gene_biotype:protein_coding	transcript_biotype:protein_coding	1
ClTster_78636	OE9A105269T7	1	-1	1	20	1268	1287	UGACAGAAGAGAGUGAGCAU	.:::::	:::::::::::::	GUGCUCUCUCUCUUCUGUCA	Cleavage	cdna	primary_assembly:OLEA9:15:13081887:13086863:1	gene:OE9A105269	gene_biotype:protein_coding	transcript_biotype:protein_coding	1
ClTster_78636	OE9A009520T4	1	-1	1	20	1402	1421	UGACAGAAGAGAGUGAGCAU	.:::::	:::::::::::::	GUGCUCUCUCUCUUCUGUCA	Cleavage	cdna	primary_assembly:OLEA9:CACTIH010004306.1:20765:22929:1	gene:OE9A009520	gene_biotype:protein_coding	transcript_biotype:protein_coding	1
ClTster_78636	OE9A014142T1	1	-1	1	20	1512	1531	UGACAGAAGAGAGUGAGCAU	.:::::	:::::::::::::	GUGCUCUCUCUCUUCUGUCA	Cleavage	cdna	primary_assembly:OLEA9:CACTIH010000070.1:55597:60654:1	gene:OE9A014142	gene_biotype:protein_coding	transcript_biotype:protein_coding	1
ClTster_78636	OE9A105269T12	1	-1	1	20	1448	1467	UGACAGAAGAGAGUGAGCAU	.:::::	:::::::::::::	GUGCUCUCUCUCUUCUGUCA	Cleavage	cdna	primary_assembly:OLEA9:15:13083835:13086863:1	gene:OE9A105269	gene_biotype:protein_coding	transcript_biotype:protein_coding	1
ClTster_78636	OE9A014142T4	1	-1	1	20	1610	1629	UGACAGAAGAGAGUGAGCAU	.:::::	:::::::::::::	GUGCUCUCUCUCUUCUGUCA	Cleavage	cdna	primary_assembly:OLEA9:CACTIH010000070.1:55597:60672:1	gene:OE9A014142	gene_biotype:protein_coding	transcript_biotype:protein_coding	1
ClTster_78636	OE9A105269T10	1	-1	1	20	1301	1320	UGACAGAAGAGAGUGAGCAU	.:::::	:::::::::::::	GUGCUCUCUCUCUUCUGUCA	Cleavage	cdna	primary_assembly:OLEA9:15:13081887:13087090:1	gene:OE9A105269	gene_biotype:protein_coding	transcript_biotype:protein_coding	1
ClTster_78636	OE9A064503T3	1	-1	1	20	1286	1305	UGACAGAAGAGAGUGAGCAU	.:::::	:::::::::::::	GUGCUCUCUCUCUUCUGUCA	Cleavage	cdna	primary_assembly:OLEA9:3:31288348:31299645:-1	gene:OE9A064503	gene_biotype:protein_coding	transcript_biotype:protein_coding	1
ClTster_78636	OE9A064503T5	1	-1	1	20	1330	1349	UGACAGAAGAGAGUGAGCAU	.:::::	:::::::::::::	GUGCUCUCUCUCUUCUGUCA	Cleavage	cdna	primary_assembly:OLEA9:3:31288348:31300424:-1	gene:OE9A064503	gene_biotype:protein_coding	transcript_biotype:protein_coding	1
ClTster_78636	OE9A064503T7	1	-1	1	20	1384	1403	UGACAGAAGAGAGUGAGCAU	.:::::	:::::::::::::	GUGCUCUCUCUCUUCUGUCA	Cleavage	cdna	primary_assembly:OLEA9:3:31288348:31301326:-1	gene:OE9A064503	gene_biotype:protein_coding	transcript_biotype:protein_coding	1
ClTster_78636	OE9A014142T2	1	-1	1	20	1798	1817	UGACAGAAGAGAGUGAGCAU	.:::::	:::::::::::::	GUGCUCUCUCUCUUCUGUCA	Cleavage	cdna	primary_assembly:OLEA9:CACTIH010000070.1:55597:60667:1	gene:OE9A014142	gene_biotype:protein_coding	transcript_biotype:protein_coding	1
ClTster_78636	OE9A014142T5	1	-1	1	20	1852	1871	UGACAGAAGAGAGUGAGCAU	.:::::	:::::::::::::	GUGCUCUCUCUCUUCUGUCA	Cleavage	cdna	primary_assembly:OLEA9:CACTIH010000070.1:55829:60654:1	gene:OE9A014142	gene_biotype:protein_coding	transcript_biotype:protein_coding	1
ClTster_78636	OE9A064503T4	1	-1	1	20	1524	1543	UGACAGAAGAGAGUGAGCAU	.:::::	:::::::::::::	GUGCUCUCUCUCUUCUGUCA	Cleavage	cdna	primary_assembly:OLEA9:3:31288348:31300400:-1	gene:OE9A064503	gene_biotype:protein_coding	transcript_biotype:protein_coding	1
ClTster_78636	OE9A061969T1	1	-1	1	20	1921	1940	UGACAGAAGAGAGUGAGCAU	.:::::	:::::::::::::	GUGCUCUCUCUCUUCUGUCA	Cleavage	cdna	primary_assembly:OLEA9:CACTIH010009431.1:43730:48008:-1	gene:OE9A061969	gene_biotype:protein_coding	transcript_biotype:protein_coding	1
ClTster_78636	OE9A064503T6	1	-1	1	20	1553	1572	UGACAGAAGAGAGUGAGCAU	.:::::	:::::::::::::	GUGCUCUCUCUCUUCUGUCA	Cleavage	cdna	primary_assembly:OLEA9:3:31288348:31300429:-1	gene:OE9A064503	gene_biotype:protein_coding	transcript_biotype:protein_coding	1
ClTster_78636	OE9A105269T3	1	-1	1	20	2091	2110	UGACAGAAGAGAGUGAGCAU	.:::::	:::::::::::::	GUGCUCUCUCUCUUCUGUCA	Cleavage	cdna	primary_assembly:OLEA9:15:13081887:13086863:1	gene:OE9A105269	gene_biotype:protein_coding	transcript_biotype:protein_coding	1
ClTster_78636	OE9A105269T5	1	-1	1	20	2189	2208	UGACAGAAGAGAGUGAGCAU	.:::::	:::::::::::::	GUGCUCUCUCUCUUCUGUCA	Cleavage	cdna	primary_assembly:OLEA9:15:13081887:13086863:1	gene:OE9A105269	gene_biotype:protein_coding	transcript_biotype:protein_coding	1
ClTster_78636	OE9A105269T8	1	-1	1	20	2292	2311	UGACAGAAGAGAGUGAGCAU	.:::::	:::::::::::::	GUGCUCUCUCUCUUCUGUCA	Cleavage	cdna	primary_assembly:OLEA9:15:13081887:13086863:1	gene:OE9A105269	gene_biotype:protein_coding	transcript_biotype:protein_coding	1
ClTster_78636	OE9A014142T8	1	-1	1	20	2461	2480	UGACAGAAGAGAGUGAGCAU	.:::::	:::::::::::::	GUGCUCUCUCUCUUCUGUCA	Cleavage	cdna	primary_assembly:OLEA9:CACTIH010000070.1:56322:60672:1	gene:OE9A014142	gene_biotype:protein_coding	transcript_biotype:protein_coding	1
ClTster_78636	OE9A014142T6	1	-1	1	20	2498	2517	UGACAGAAGAGAGUGAGCAU	.:::::	:::::::::::::	GUGCUCUCUCUCUUCUGUCA	Cleavage	cdna	primary_assembly:OLEA9:CACTIH010000070.1:55908:60672:1	gene:OE9A014142	gene_biotype:protein_coding	transcript_biotype:protein_coding	1
ClTster_78636	OE9A105269T6	1	-1	1	20	2421	2440	UGACAGAAGAGAGUGAGCAU	.:::::	:::::::::::::	GUGCUCUCUCUCUUCUGUCA	Cleavage	cdna	primary_assembly:OLEA9:15:13081887:13086863:1	gene:OE9A105269	gene_biotype:protein_coding	transcript_biotype:protein_coding	1
ClTster_78636	OE9A014142T7	1	-1	1	20	2604	2623	UGACAGAAGAGAGUGAGCAU	.:::::	:::::::::::::	GUGCUCUCUCUCUUCUGUCA	Cleavage	cdna	primary_assembly:OLEA9:CACTIH010000070.1:55947:60672:1	gene:OE9A014142	gene_biotype:protein_coding	transcript_biotype:protein_coding	1
ClTster_78636	OE9A105269T1	1	-1	1	20	2566	2585	UGACAGAAGAGAGUGAGCAU	.:::::	:::::::::::::	GUGCUCUCUCUCUUCUGUCA	Cleavage	cdna	primary_assembly:OLEA9:15:13081810:13086863:1	gene:OE9A105269	gene_biotype:protein_coding	transcript_biotype:protein_coding	1
ClTster_78636	OE9A105269T9	1	-1	1	20	2587	2606	UGACAGAAGAGAGUGAGCAU	.:::::	:::::::::::::	GUGCUCUCUCUCUUCUGUCA	Cleavage	cdna	primary_assembly:OLEA9:15:13081887:13086866:1	gene:OE9A105269	gene_biotype:protein_coding	transcript_biotype:protein_coding	1
ClTster_78636	OE9A014142T3	1	-1	1	20	2802	2821	UGACAGAAGAGAGUGAGCAU	.:::::	:::::::::::::	GUGCUCUCUCUCUUCUGUCA	Cleavage	cdna	primary_assembly:OLEA9:CACTIH010000070.1:55597:60667:1	gene:OE9A014142	gene_biotype:protein_coding	transcript_biotype:protein_coding	1
ClTster_78636	OE9A049058T2	1	-1	1	20	2579	2598	UGACAGAAGAGAGUGAGCAU	.:::::	:::::::::::::	GUGCUCUCUCUCUUCUGUCA	Cleavage	cdna	primary_assembly:OLEA9:11:88037:95464:1	gene:OE9A049058	gene_biotype:protein_coding	transcript_biotype:protein_coding	1
ClTster_78636	OE9A064503T2	1	-1	1	20	2101	2120	UGACAGAAGAGAGUGAGCAU	.:::::	:::::::::::::	GUGCUCUCUCUCUUCUGUCA	Cleavage	cdna	primary_assembly:OLEA9:3:31288096:31300713:-1	gene:OE9A064503	gene_biotype:protein_coding	transcript_biotype:protein_coding	1
ClTster_78636	OE9A105269T4	1	-1	1	20	2775	2794	UGACAGAAGAGAGUGAGCAU	.:::::	:::::::::::::	GUGCUCUCUCUCUUCUGUCA	Cleavage	cdna	primary_assembly:OLEA9:15:13081887:13086863:1	gene:OE9A105269	gene_biotype:protein_coding	transcript_biotype:protein_coding	1
ClTster_78636	OE9A000854T1	1	-1	1	20	661	680	UGACAGAAGAGAGUGAGCAU		:::::	:::::::::::::	UUGCUCCCUCUCUUCUGUCA	Cleavage	cdna	primary_assembly:OLEA9:CACTIH010003934.1:62752:64132:1	gene:OE9A000854	gene_biotype:protein_coding	transcript_biotype:protein_coding	1
ClTster_78636	OE9A030466T1	1	-1	1	20	661	680	UGACAGAAGAGAGUGAGCAU		:::::	:::::::::::::	UUGCUCCCUCUCUUCUGUCA	Cleavage	cdna	primary_assembly:OLEA9:CACTIH010000398.1:103649:105286:-1	gene:OE9A030466	gene_biotype:protein_coding	transcript_biotype:protein_coding	1
ClTster_78636	OE9A105269T2	1	-1	1	20	3164	3183	UGACAGAAGAGAGUGAGCAU	.:::::	:::::::::::::	GUGCUCUCUCUCUUCUGUCA	Cleavage	cdna	primary_assembly:OLEA9:15:13081887:13086863:1	gene:OE9A105269	gene_biotype:protein_coding	transcript_biotype:protein_coding	1
ClTster_78636	OE9A064503T1	1	-1	1	20	2706	2725	UGACAGAAGAGAGUGAGCAU	.:::::	:::::::::::::	GUGCUCUCUCUCUUCUGUCA	Cleavage	cdna	primary_assembly:OLEA9:3:31287907:31301318:-1	gene:OE9A064503	gene_biotype:protein_coding	transcript_biotype:protein_coding	1
ClTster_78636	OE9A105269T11	1	-1	1	20	2873	2892	UGACAGAAGAGAGUGAGCAU	.:::::	:::::::::::::	GUGCUCUCUCUCUUCUGUCA	Cleavage	cdna	primary_assembly:OLEA9:15:13081887:13087632:1	gene:OE9A105269	gene_biotype:protein_coding	transcript_biotype:protein_coding	1
ClTster_78636	OE9A038130T1	1	-1	1	20	852	871	UGACAGAAGAGAGUGAGCAU		:::::	:::::::::::::	UUGCUCUCUCUCUUCUGUCA	Cleavage	cdna	primary_assembly:OLEA9:12:12108192:12110629:1	gene:OE9A038130	gene_biotype:protein_coding	transcript_biotype:protein_coding	1
ClTster_82436	OE9A079258T3	1	-1	1	21	845	865	AGAAUCCUGAUGAUGCUGCAU		:::::::::::::::::::		CUGCAGCAUCAUCAGGAUUCG	Cleavage	cdna	primary_assembly:OLEA9:1:5534828:5536504:-1	gene:OE9A079258	gene_biotype:protein_coding	transcript_biotype:protein_coding	1
ClTster_82436	OE9A079258T4	1	-1	1	21	1071	1091	AGAAUCCUGAUGAUGCUGCAU		:::::::::::::::::::		CUGCAGCAUCAUCAGGAUUCG	Cleavage	cdna	primary_assembly:OLEA9:1:5535018:5545620:-1	gene:OE9A079258	gene_biotype:protein_coding	transcript_biotype:protein_coding	1
ClTster_82436	OE9A079258T2	1	-1	1	21	848	868	AGAAUCCUGAUGAUGCUGCAU		:::::::::::::::::::		CUGCAGCAUCAUCAGGAUUCG	Cleavage	cdna	primary_assembly:OLEA9:1:5534694:5536504:-1	gene:OE9A079258	gene_biotype:protein_coding	transcript_biotype:protein_coding	1
ClTster_82436	OE9A037406T2	1	-1	1	21	1280	1300	AGAAUCCUGAUGAUGCUGCAU		:::::::::::::::::::		CUGCAGCAUCAUCAGGAUUCG	Cleavage	cdna	primary_assembly:OLEA9:CACTIH010007430.1:212475:215375:-1	gene:OE9A037406	gene_biotype:protein_coding	transcript_biotype:protein_coding	1
ClTster_82436	OE9A079258T1	1	-1	1	21	872	892	AGAAUCCUGAUGAUGCUGCAU		:::::::::::::::::::		CUGCAGCAUCAUCAGGAUUCG	Cleavage	cdna	primary_assembly:OLEA9:1:5534544:5536510:-1	gene:OE9A079258	gene_biotype:protein_coding	transcript_biotype:protein_coding	1
ClTster_82436	OE9A105872T1	1	-1	1	21	1407	1427	AGAAUCCUGAUGAUGCUGCAU		:::::::::::::::::::		CUGCAGCAUCAUCAGGAUUCG	Cleavage	cdna	primary_assembly:OLEA9:CACTIH010002046.1:13112:16286:1	gene:OE9A105872	gene_biotype:protein_coding	transcript_biotype:protein_coding	1
ClTster_82436	OE9A031451T1	1	-1	1	21	1665	1685	AGAAUCCUGAUGAUGCUGCAU		:::::::::::::::::::		CUGCAGCAUCAUCAGGAUUCG	Cleavage	cdna	primary_assembly:OLEA9:CACTIH010009533.1:67593:71241:1	gene:OE9A031451	gene_biotype:protein_coding	transcript_biotype:protein_coding	1
ClTster_82436	OE9A031451T2	1	-1	1	21	1682	1702	AGAAUCCUGAUGAUGCUGCAU		:::::::::::::::::::		CUGCAGCAUCAUCAGGAUUCG	Cleavage	cdna	primary_assembly:OLEA9:CACTIH010009533.1:67593:71241:1	gene:OE9A031451	gene_biotype:protein_coding	transcript_biotype:protein_coding	1
ClTster_82436	OE9A121142T2	1	-1	1	21	1306	1326	AGAAUCCUGAUGAUGCUGCAU			::::::::::::::::::		GAGCAGCAUCAUCAGGAUUCC	Cleavage	cdna	primary_assembly:OLEA9:CACTIH010003712.1:308257:310491:-1	gene:OE9A121142	gene_biotype:protein_coding	transcript_biotype:protein_coding	1
ClTster_82436	OE9A121142T1	1	-1	1	21	1384	1404	AGAAUCCUGAUGAUGCUGCAU			::::::::::::::::::		GAGCAGCAUCAUCAGGAUUCC	Cleavage	cdna	primary_assembly:OLEA9:CACTIH010003712.1:308257:310491:-1	gene:OE9A121142	gene_biotype:protein_coding	transcript_biotype:protein_coding	1
ClTster_82436	OE9A068128T1	1	-1	1	21	1838	1858	AGAAUCCUGAUGAUGCUGCAU			::::::::::::::::::		UAGCAGCAUCAUCAGGAUUCC	Cleavage	cdna	primary_assembly:OLEA9:CACTIH010000159.1:388403:391655:1	gene:OE9A068128	gene_biotype:protein_coding	transcript_biotype:protein_coding	1
ClTster_82436	OE9A099997T2	1	-1	1	21	2085	2105	AGAAUCCUGAUGAUGCUGCAU			::::::::::::::::::		UAGCAGCAUCAUCAGGAUUCC	Cleavage	cdna	primary_assembly:OLEA9:1:8605257:8609085:1	gene:OE9A099997	gene_biotype:protein_coding	transcript_biotype:protein_coding	1
ClTster_92325	OE9A000186T1	1	-1	1	21	820	840	UUGACAGAAGAGAGAGAGCAC	::::::::::::::::::::		GUGCUCUCUCUCUUCUGUCAU	Cleavage	cdna	primary_assembly:OLEA9:CACTIH010009322.1:59166:61662:1	gene:OE9A000186	gene_biotype:protein_coding	transcript_biotype:protein_coding	1
ClTster_92325	OE9A061969T3	1	-1	1	21	928	948	UUGACAGAAGAGAGAGAGCAC	::::::::::::::::::::		GUGCUCUCUCUCUUCUGUCAU	Cleavage	cdna	primary_assembly:OLEA9:CACTIH010009431.1:43749:47922:-1	gene:OE9A061969	gene_biotype:protein_coding	transcript_biotype:protein_coding	1
ClTster_92325	OE9A061969T2	1	-1	1	21	1020	1040	UUGACAGAAGAGAGAGAGCAC	::::::::::::::::::::		GUGCUCUCUCUCUUCUGUCAU	Cleavage	cdna	primary_assembly:OLEA9:CACTIH010009431.1:43731:47985:-1	gene:OE9A061969	gene_biotype:protein_coding	transcript_biotype:protein_coding	1
ClTster_92325	OE9A061969T1	1	-1	1	21	1921	1941	UUGACAGAAGAGAGAGAGCAC	::::::::::::::::::::		GUGCUCUCUCUCUUCUGUCAU	Cleavage	cdna	primary_assembly:OLEA9:CACTIH010009431.1:43730:48008:-1	gene:OE9A061969	gene_biotype:protein_coding	transcript_biotype:protein_coding	1
ClTster_92325	OE9A110924T1	1	-1	1	21	1511	1531	UUGACAGAAGAGAGAGAGCAC	::::::	::::::::::::::	GUGCUCGCUCUCUUCUGUCAA	Cleavage	cdna	primary_assembly:OLEA9:CACTIH010005462.1:69580:82174:-1	gene:OE9A110924	gene_biotype:protein_coding	transcript_biotype:protein_coding	1
ClTster_92325	OE9A000854T1	1	-1	1	21	661	681	UUGACAGAAGAGAGAGAGCAC		:::::	::::::::::::::	UUGCUCCCUCUCUUCUGUCAA	Cleavage	cdna	primary_assembly:OLEA9:CACTIH010003934.1:62752:64132:1	gene:OE9A000854	gene_biotype:protein_coding	transcript_biotype:protein_coding	1
ClTster_92325	OE9A030466T1	1	-1	1	21	661	681	UUGACAGAAGAGAGAGAGCAC		:::::	::::::::::::::	UUGCUCCCUCUCUUCUGUCAA	Cleavage	cdna	primary_assembly:OLEA9:CACTIH010000398.1:103649:105286:-1	gene:OE9A030466	gene_biotype:protein_coding	transcript_biotype:protein_coding	1
ClTster_98202	OE9A054730T1	1	-1	1	21	3914	3934	UGAAGCUGCCAGCCUGAUCUU		::::::	:::::::::::::	CAGAUCAUGCUGGCAGCUUCA	Cleavage	cdna	primary_assembly:OLEA9:12:14273647:14280139:-1	gene:OE9A054730	gene_biotype:protein_coding	transcript_biotype:protein_coding	1
ClTster_104436	OE9A114006T5	1	-1	1	21	924	944	UCGGACCAGGCUUCAUUCCCC	::.:::::::::::::::.	UUGGGAUGAAGCCUGGUCCGG	Cleavage	cdna primary_assembly:OLEA9:CACTIH010000014.1:518418:525933:1 gene:OE9A114006 gene_biotype:protein_coding transcript_biotype:protein_coding	1
ClTster_104436	OE9A100792T1	1	-1	1	21	947	967	UCGGACCAGGCUUCAUUCCCC	::.:::::::::::::::.	CUGGGAUGAAGCCUGGUCCGG	Cleavage	cdna primary_assembly:OLEA9:18:12988458:12996786:-1 gene:OE9A100792 gene_biotype:protein_coding transcript_biotype:protein_coding	1
ClTster_104436	OE9A114006T3	1	-1	1	21	924	944	UCGGACCAGGCUUCAUUCCCC	::.:::::::::::::::.	UUGGGAUGAAGCCUGGUCCGG	Cleavage	cdna primary_assembly:OLEA9:CACTIH010000014.1:518418:525933:1 gene:OE9A114006 gene_biotype:protein_coding transcript_biotype:protein_coding	1
ClTster_104436	OE9A100792T2	1	-1	1	21	947	967	UCGGACCAGGCUUCAUUCCCC	::.:::::::::::::::.	CUGGGAUGAAGCCUGGUCCGG	Cleavage	cdna primary_assembly:OLEA9:18:12990493:12996786:-1 gene:OE9A100792 gene_biotype:protein_coding transcript_biotype:protein_coding	1
ClTster_104436	OE9A098545T2	1	-1	1	21	1791	1811	UCGGACCAGGCUUCAUUCCCC	::.:::::::::::::::.	CUGGGAUGAAGCCUGGUCCGG	Cleavage	cdna primary_assembly:OLEA9:CACTIH010005583.1:367001:371843:1 gene:OE9A098545 gene_biotype:protein_coding transcript_biotype:protein_coding	1
ClTster_104436	OE9A098545T1	1	-1	1	21	1779	1799	UCGGACCAGGCUUCAUUCCCC	::.:::::::::::::::.	CUGGGAUGAAGCCUGGUCCGG	Cleavage	cdna primary_assembly:OLEA9:CACTIH010005583.1:367001:371843:1 gene:OE9A098545 gene_biotype:protein_coding transcript_biotype:protein_coding	1
ClTster_105048	OE9A114006T5	1	-1	1	21	924	944	UCGGACCAGGCUUCAUUCCUC	::.:::::::::::::::.	UUGGGAUGAAGCCUGGUCCGG	Cleavage	cdna primary_assembly:OLEA9:CACTIH010000014.1:518418:525933:1 gene:OE9A114006 gene_biotype:protein_coding transcript_biotype:protein_coding	1
ClTster_105048	OE9A100792T1	1	-1	1	21	947	967	UCGGACCAGGCUUCAUUCCUC	::.:::::::::::::::.	CUGGGAUGAAGCCUGGUCCGG	Cleavage	cdna primary_assembly:OLEA9:18:12988458:12996786:-1 gene:OE9A100792 gene_biotype:protein_coding transcript_biotype:protein_coding	1
ClTster_105048	OE9A114006T3	1	-1	1	21	924	944	UCGGACCAGGCUUCAUUCCUC	::.:::::::::::::::.	UUGGGAUGAAGCCUGGUCCGG	Cleavage	cdna primary_assembly:OLEA9:CACTIH010000014.1:518418:525933:1 gene:OE9A114006 gene_biotype:protein_coding transcript_biotype:protein_coding	1
ClTster_105048	OE9A100792T2	1	-1	1	21	947	967	UCGGACCAGGCUUCAUUCCUC	::.:::::::::::::::.	CUGGGAUGAAGCCUGGUCCGG	Cleavage	cdna primary_assembly:OLEA9:18:12990493:12996786:-1 gene:OE9A100792 gene_biotype:protein_coding transcript_biotype:protein_coding	1
ClTster_105048	OE9A098545T2	1	-1	1	21	1791	1811	UCGGACCAGGCUUCAUUCCUC	::.:::::::::::::::.	CUGGGAUGAAGCCUGGUCCGG	Cleavage	cdna primary_assembly:OLEA9:CACTIH010005583.1:367001:371843:1 gene:OE9A098545 gene_biotype:protein_coding transcript_biotype:protein_coding	1
ClTster_105048	OE9A098545T1	1	-1	1	21	1779	1799	UCGGACCAGGCUUCAUUCCUC	::.:::::::::::::::.	CUGGGAUGAAGCCUGGUCCGG	Cleavage	cdna primary_assembly:OLEA9:CACTIH010005583.1:367001:371843:1 gene:OE9A098545 gene_biotype:protein_coding transcript_biotype:protein_coding	1
ClTster_11784	OE9A077935T1	1	-1	1	20	674	693	UGACAGAAGAGAGUGAGCAC	:::::: :::::::::::::	GUGCUCUCUCUCUUCUGUCA	Cleavage	cdna primary_assembly:OLEA9:15:12832774:12834646:1 gene:OE9A077935 gene_biotype:protein_coding transcript_biotype:protein_coding	1
ClTster_11784	OE9A035286T2	1	-1	1	20	889	908	UGACAGAAGAGAGUGAGCAC	:::::: :::::::::::::	GUGCUCUCUCUCUUCUGUCA	Cleavage	cdna primary_assembly:OLEA9:10:523076:526821:-1 gene:OE9A035286 gene_biotype:protein_coding transcript_biotype:protein_coding	1
ClTster_11784	OE9A035286T3	1	-1	1	20	1141	1160	UGACAGAAGAGAGUGAGCAC	:::::: :::::::::::::	GUGCUCUCUCUCUUCUGUCA	Cleavage	cdna primary_assembly:OLEA9:10:523076:526886:-1 gene:OE9A035286 gene_biotype:protein_coding transcript_biotype:protein_coding	1
ClTster_11784	OE9A035286T4	1	-1	1	20	1156	1175	UGACAGAAGAGAGUGAGCAC	:::::: :::::::::::::	GUGCUCUCUCUCUUCUGUCA	Cleavage	cdna primary_assembly:OLEA9:10:523076:526898:-1 gene:OE9A035286 gene_biotype:protein_coding transcript_biotype:protein_coding	1
ClTster_11784	OE9A035286T1	1	-1	1	20	1325	1344	UGACAGAAGAGAGUGAGCAC	:::::: :::::::::::::	GUGCUCUCUCUCUUCUGUCA	Cleavage	cdna primary_assembly:OLEA9:10:523076:525184:-1 gene:OE9A035286 gene_biotype:protein_coding transcript_biotype:protein_coding	1
ClTster_11784	OE9A032830T1	1	-1	1	20	1124	1143	UGACAGAAGAGAGUGAGCAC	:::::: :::::::::::::	GUGCUCUCUCUCUUCUGUCA	Cleavage	cdna primary_assembly:OLEA9:20:2407356:2412408:1 gene:OE9A032830 gene_biotype:protein_coding transcript_biotype:protein_coding	1
ClTster_133899	OE9A114006T5	1	-1	1	21	924	944	UCGGACCAGGCUUCAUUCCCC	::.:::::::::::::::.	UUGGGAUGAAGCCUGGUCCGG	Cleavage	cdna primary_assembly:OLEA9:CACTIH010000014.1:518418:525933:1 gene:OE9A114006 gene_biotype:protein_coding transcript_biotype:protein_coding	1
ClTster_133899	OE9A100792T1	1	-1	1	21	947	967	UCGGACCAGGCUUCAUUCCCC	::.:::::::::::::::.	CUGGGAUGAAGCCUGGUCCGG	Cleavage	cdna primary_assembly:OLEA9:18:12988458:12996786:-1 gene:OE9A100792 gene_biotype:protein_coding transcript_biotype:protein_coding	1
ClTster_133899	OE9A114006T3	1	-1	1	21	924	944	UCGGACCAGGCUUCAUUCCCC	::.:::::::::::::::.	UUGGGAUGAAGCCUGGUCCGG	Cleavage	cdna primary_assembly:OLEA9:CACTIH010000014.1:518418:525933:1 gene:OE9A114006 gene_biotype:protein_coding transcript_biotype:protein_coding	1
ClTster_133899	OE9A100792T2	1	-1	1	21	947	967	UCGGACCAGGCUUCAUUCCCC	::.:::::::::::::::.	CUGGGAUGAAGCCUGGUCCGG	Cleavage	cdna primary_assembly:OLEA9:18:12990493:12996786:-1 gene:OE9A100792 gene_biotype:protein_coding transcript_biotype:protein_coding	1
ClTster_133899	OE9A098545T2	1	-1	1	21	1791	1811	UCGGACCAGGCUUCAUUCCCC	::.:::::::::::::::.	CUGGGAUGAAGCCUGGUCCGG	Cleavage	cdna primary_assembly:OLEA9:CACTIH010005583.1:367001:371843:1 gene:OE9A098545 gene_biotype:protein_coding transcript_biotype:protein_coding	1
ClTster_133899	OE9A098545T1	1	-1	1	21	1779	1799	UCGGACCAGGCUUCAUUCCCC	::.:::::::::::::::.	CUGGGAUGAAGCCUGGUCCGG	Cleavage	cdna primary_assembly:OLEA9:CACTIH010005583.1:367001:371843:1 gene:OE9A098545 gene_biotype:protein_coding transcript_biotype:protein_coding	1
ClTster_135264	OE9A069358T1	1	-1	1	21	1035	1055	UGGAGAAGCAGGGUACGUGGA	:::::.:::::.:::::::	AGCACGUGCCCUGUUUCUCCA	Cleavage	cdna primary_assembly:OLEA9:13:3346092:3348352:1 gene:OE9A069358 gene_biotype:protein_coding transcript_biotype:protein_coding	1
ClTster_143700	OE9A114006T5	1	-1	1	21	924	944	UCGGACCAGGCUUCAUUCCCC	::.:::::::::::::::.	UUGGGAUGAAGCCUGGUCCGG	Cleavage	cdna primary_assembly:OLEA9:CACTIH010000014.1:518418:525933:1 gene:OE9A114006 gene_biotype:protein_coding transcript_biotype:protein_coding	1
ClTster_143700	OE9A100792T1	1	-1	1	21	947	967	UCGGACCAGGCUUCAUUCCCC	::.:::::::::::::::.	CUGGGAUGAAGCCUGGUCCGG	Cleavage	cdna primary_assembly:OLEA9:18:12988458:12996786:-1 gene:OE9A100792 gene_biotype:protein_coding transcript_biotype:protein_coding	1
ClTster_143700	OE9A114006T3	1	-1	1	21	924	944	UCGGACCAGGCUUCAUUCCCC	::.:::::::::::::::.	UUGGGAUGAAGCCUGGUCCGG	Cleavage	cdna primary_assembly:OLEA9:CACTIH010000014.1:518418:525933:1 gene:OE9A114006 gene_biotype:protein_coding transcript_biotype:protein_coding	1
ClTster_143700	OE9A100792T2	1	-1	1	21	947	967	UCGGACCAGGCUUCAUUCCCC	::.:::::::::::::::.	CUGGGAUGAAGCCUGGUCCGG	Cleavage	cdna primary_assembly:OLEA9:18:12990493:12996786:-1 gene:OE9A100792 gene_biotype:protein_coding transcript_biotype:protein_coding	1
ClTster_143700	OE9A098545T2	1	-1	1	21	1791	1811	UCGGACCAGGCUUCAUUCCCC	::.:::::::::::::::.	CUGGGAUGAAGCCUGGUCCGG	Cleavage	cdna primary_assembly:OLEA9:CACTIH010005583.1:367001:371843:1 gene:OE9A098545 gene_biotype:protein_coding transcript_biotype:protein_coding	1
ClTster_143700	OE9A098545T1	1	-1	1	21	1779	1799	UCGGACCAGGCUUCAUUCCCC	::.:::::::::::::::.	CUGGGAUGAAGCCUGGUCCGG	Cleavage	cdna primary_assembly:OLEA9:CACTIH010005583.1:367001:371843:1 gene:OE9A098545 gene_biotype:protein_coding transcript_biotype:protein_coding	1
ClTster_14755	OE9A020381T1	1	-1	1	22	2190	2211	UUCCAAAGGGAUCGCAUUGAUC	: ::::::::::::::::::	AAACAAUGCGAUCCCUUUGGAU	Cleavage	cdna primary_assembly:OLEA9:CACTIH010003707.1:499946:503707:-1 gene:OE9A020381 gene_biotype:protein_coding transcript_biotype:protein_coding	1
ClTster_14755	OE9A020381T2	1	-1	1	22	2557	2578	UUCCAAAGGGAUCGCAUUGAUC	: ::::::::::::::::::	AAACAAUGCGAUCCCUUUGGAU	Cleavage	cdna primary_assembly:OLEA9:CACTIH010003707.1:499946:503707:-1 gene:OE9A020381 gene_biotype:protein_coding transcript_biotype:protein_coding	1
ClTster_14755	OE9A061933T1	1	-1	1	22	1686	1707	UUCCAAAGGGAUCGCAUUGAUC	::::::::::::::::::	AGACAAUGCGAUCCCUUUGGAU	Cleavage	cdna primary_assembly:OLEA9:16:15857894:15862135:-1 gene:OE9A061933 gene_biotype:protein_coding transcript_biotype:protein_coding	2
ClTster_148510	OE9A077935T1	1	-1	1	20	674	693	UGACAGAAGAGAGUGAGCAC	:::::: :::::::::::::	GUGCUCUCUCUCUUCUGUCA	Cleavage	cdna primary_assembly:OLEA9:15:12832774:12834646:1 gene:OE9A077935 gene_biotype:protein_coding transcript_biotype:protein_coding	1
ClTster_148510	OE9A035286T2	1	-1	1	20	889	908	UGACAGAAGAGAGUGAGCAC	:::::: :::::::::::::	GUGCUCUCUCUCUUCUGUCA	Cleavage	cdna primary_assembly:OLEA9:10:523076:526821:-1 gene:OE9A035286 gene_biotype:protein_coding transcript_biotype:protein_coding	1
ClTster_148510	OE9A035286T3	1	-1	1	20	1141	1160	UGACAGAAGAGAGUGAGCAC	:::::: :::::::::::::	GUGCUCUCUCUCUUCUGUCA	Cleavage	cdna primary_assembly:OLEA9:10:523076:526886:-1 gene:OE9A035286 gene_biotype:protein_coding transcript_biotype:protein_coding	1
ClTster_148510	OE9A035286T4	1	-1	1	20	1156	1175	UGACAGAAGAGAGUGAGCAC	:::::: :::::::::::::	GUGCUCUCUCUCUUCUGUCA	Cleavage	cdna primary_assembly:OLEA9:10:523076:526898:-1 gene:OE9A035286 gene_biotype:protein_coding transcript_biotype:protein_coding	1
ClTster_148510	OE9A035286T1	1	-1	1	20	1325	1344	UGACAGAAGAGAGUGAGCAC	:::::: :::::::::::::	GUGCUCUCUCUCUUCUGUCA	Cleavage	cdna primary_assembly:OLEA9:10:523076:525184:-1 gene:OE9A035286 gene_biotype:protein_coding transcript_biotype:protein_coding	1
ClTster_148510	OE9A032830T1	1	-1	1	20	1124	1143	UGACAGAAGAGAGUGAGCAC	:::::: :::::::::::::	GUGCUCUCUCUCUUCUGUCA	Cleavage	cdna primary_assembly:OLEA9:20:2407356:2412408:1 gene:OE9A032830 gene_biotype:protein_coding transcript_biotype:protein_coding	1
ClTster_18366	OE9A114006T5	1	-1	1	21	924	944	UCGGACCAGGCUUCAUUCCCC	::.:::::::::::::::.	UUGGGAUGAAGCCUGGUCCGG	Cleavage	cdna primary_assembly:OLEA9:CACTIH010000014.1:518418:525933:1 gene:OE9A114006 gene_biotype:protein_coding transcript_biotype:protein_coding	1
ClTster_18366	OE9A100792T1	1	-1	1	21	947	967	UCGGACCAGGCUUCAUUCCCC	::.:::::::::::::::.	CUGGGAUGAAGCCUGGUCCGG	Cleavage	cdna primary_assembly:OLEA9:18:12988458:12996786:-1 gene:OE9A100792 gene_biotype:protein_coding transcript_biotype:protein_coding	1
ClTster_18366	OE9A114006T3	1	-1	1	21	924	944	UCGGACCAGGCUUCAUUCCCC	::.:::::::::::::::.	UUGGGAUGAAGCCUGGUCCGG	Cleavage	cdna primary_assembly:OLEA9:CACTIH010000014.1:518418:525933:1 gene:OE9A114006 gene_biotype:protein_coding transcript_biotype:protein_coding	1
ClTster_18366	OE9A100792T2	1	-1	1	21	947	967	UCGGACCAGGCUUCAUUCCCC	::.:::::::::::::::.	CUGGGAUGAAGCCUGGUCCGG	Cleavage	cdna primary_assembly:OLEA9:18:12990493:12996786:-1 gene:OE9A100792 gene_biotype:protein_coding transcript_biotype:protein_coding	1
ClTster_18366	OE9A098545T2	1	-1	1	21	1791	1811	UCGGACCAGGCUUCAUUCCCC	::.:::::::::::::::.	CUGGGAUGAAGCCUGGUCCGG	Cleavage	cdna primary_assembly:OLEA9:CACTIH010005583.1:367001:371843:1 gene:OE9A098545 gene_biotype:protein_coding transcript_biotype:protein_coding	1
ClTster_18366	OE9A098545T1	1	-1	1	21	1779	1799	UCGGACCAGGCUUCAUUCCCC	::.:::::::::::::::.	CUGGGAUGAAGCCUGGUCCGG	Cleavage	cdna primary_assembly:OLEA9:CACTIH010005583.1:367001:371843:1 gene:OE9A098545 gene_biotype:protein_coding transcript_biotype:protein_coding	1
ClTster_186617	OE9A077935T1	1	-1	1	20	674	693	UGACAGAAGAGAGUGAGCAC	:::::: :::::::::::::	GUGCUCUCUCUCUUCUGUCA	Cleavage	cdna primary_assembly:OLEA9:15:12832774:12834646:1 gene:OE9A077935 gene_biotype:protein_coding transcript_biotype:protein_coding	1
ClTster_186617	OE9A035286T2	1	-1	1	20	889	908	UGACAGAAGAGAGUGAGCAC	:::::: :::::::::::::	GUGCUCUCUCUCUUCUGUCA	Cleavage	cdna primary_assembly:OLEA9:10:523076:526821:-1 gene:OE9A035286 gene_biotype:protein_coding transcript_biotype:protein_coding	1
ClTster_186617	OE9A035286T3	1	-1	1	20	1141	1160	UGACAGAAGAGAGUGAGCAC	:::::: :::::::::::::	GUGCUCUCUCUCUUCUGUCA	Cleavage	cdna primary_assembly:OLEA9:10:523076:526886:-1 gene:OE9A035286 gene_biotype:protein_coding transcript_biotype:protein_coding	1
ClTster_186617	OE9A035286T4	1	-1	1	20	1156	1175	UGACAGAAGAGAGUGAGCAC	:::::: :::::::::::::	GUGCUCUCUCUCUUCUGUCA	Cleavage	cdna primary_assembly:OLEA9:10:523076:526898:-1 gene:OE9A035286 gene_biotype:protein_coding transcript_biotype:protein_coding	1
ClTster_186617	OE9A035286T1	1	-1	1	20	1325	1344	UGACAGAAGAGAGUGAGCAC	:::::: :::::::::::::	GUGCUCUCUCUCUUCUGUCA	Cleavage	cdna primary_assembly:OLEA9:10:523076:525184:-1 gene:OE9A035286 gene_biotype:protein_coding transcript_biotype:protein_coding	1
ClTster_186617	OE9A032830T1	1	-1	1	20	1124	1143	UGACAGAAGAGAGUGAGCAC	:::::: :::::::::::::	GUGCUCUCUCUCUUCUGUCA	Cleavage	cdna primary_assembly:OLEA9:20:2407356:2412408:1 gene:OE9A032830 gene_biotype:protein_coding transcript_biotype:protein_coding	1
ClTster_186629	OE9A077935T1	1	-1	1	20	674	693	UGACAGAAGAGAGUGAGCAC	:::::: :::::::::::::	GUGCUCUCUCUCUUCUGUCA	Cleavage	cdna primary_assembly:OLEA9:15:12832774:12834646:1 gene:OE9A077935 gene_biotype:protein_coding transcript_biotype:protein_coding	1
ClTster_186629	OE9A035286T2	1	-1	1	20	889	908	UGACAGAAGAGAGUGAGCAC	:::::: :::::::::::::	GUGCUCUCUCUCUUCUGUCA	Cleavage	cdna primary_assembly:OLEA9:10:523076:526821:-1 gene:OE9A035286 gene_biotype:protein_coding transcript_biotype:protein_coding	1
ClTster_186629	OE9A035286T3	1	-1	1	20	1141	1160	UGACAGAAGAGAGUGAGCAC	:::::: :::::::::::::	GUGCUCUCUCUCUUCUGUCA	Cleavage	cdna primary_assembly:OLEA9:10:523076:526886:-1 gene:OE9A035286 gene_biotype:protein_coding transcript_biotype:protein_coding	1
ClTster_186629	OE9A035286T4	1	-1	1	20	1156	1175	UGACAGAAGAGAGUGAGCAC	:::::: :::::::::::::	GUGCUCUCUCUCUUCUGUCA	Cleavage	cdna primary_assembly:OLEA9:10:523076:526898:-1 gene:OE9A035286 gene_biotype:protein_coding transcript_biotype:protein_coding	1
ClTster_186629	OE9A035286T1	1	-1	1	20	1325	1344	UGACAGAAGAGAGUGAGCAC	:::::: :::::::::::::	GUGCUCUCUCUCUUCUGUCA	Cleavage	cdna primary_assembly:OLEA9:10:523076:525184:-1 gene:OE9A035286 gene_biotype:protein_coding transcript_biotype:protein_coding	1
ClTster_186629	OE9A032830T1	1	-1	1	20	1124	1143	UGACAGAAGAGAGUGAGCAC	:::::: :::::::::::::	GUGCUCUCUCUCUUCUGUCA	Cleavage	cdna primary_assembly:OLEA9:20:2407356:2412408:1 gene:OE9A032830 gene_biotype:protein_coding transcript_biotype:protein_coding	1
ClTster_188817	OE9A080147T1	1	-1	1	21	741	761	UGGAGAAGCAGGGCACGUGCA	::: ::::::::::::::::	AGCAAGUGCCCUGCUUCUCCA	Cleavage	cdna primary_assembly:OLEA9:3:15365596:15368968:1 gene:OE9A080147 gene_biotype:protein_coding transcript_biotype:protein_coding	1
ClTster_188817	OE9A060871T1	1	-1	1	21	792	812	UGGAGAAGCAGGGCACGUGCA	: :::::::::::::::::	CACCCGUGCCCUGCUUCUCCA	Cleavage	cdna primary_assembly:OLEA9:CACTIH010009314.1:195421:196796:1 gene:OE9A060871 gene_biotype:protein_coding transcript_biotype:protein_coding	1
ClTster_194554	OE9A077935T1	1	-1	1	20	674	693	UGACAGAAGAGAGUGAGCAU	.::::: :::::::::::::	GUGCUCUCUCUCUUCUGUCA	Cleavage	cdna primary_assembly:OLEA9:15:12832774:12834646:1 gene:OE9A077935 gene_biotype:protein_coding transcript_biotype:protein_coding	1
ClTster_194554	OE9A035286T2	1	-1	1	20	889	908	UGACAGAAGAGAGUGAGCAU	.::::: :::::::::::::	GUGCUCUCUCUCUUCUGUCA	Cleavage	cdna primary_assembly:OLEA9:10:523076:526821:-1 gene:OE9A035286 gene_biotype:protein_coding transcript_biotype:protein_coding	1
ClTster_194554	OE9A035286T3	1	-1	1	20	1141	1160	UGACAGAAGAGAGUGAGCAU	.::::: :::::::::::::	GUGCUCUCUCUCUUCUGUCA	Cleavage	cdna primary_assembly:OLEA9:10:523076:526886:-1 gene:OE9A035286 gene_biotype:protein_coding transcript_biotype:protein_coding	1
ClTster_194554	OE9A035286T4	1	-1	1	20	1156	1175	UGACAGAAGAGAGUGAGCAU	.::::: :::::::::::::	GUGCUCUCUCUCUUCUGUCA	Cleavage	cdna primary_assembly:OLEA9:10:523076:526898:-1 gene:OE9A035286 gene_biotype:protein_coding transcript_biotype:protein_coding	1
ClTster_194554	OE9A035286T1	1	-1	1	20	1325	1344	UGACAGAAGAGAGUGAGCAU	.::::: :::::::::::::	GUGCUCUCUCUCUUCUGUCA	Cleavage	cdna primary_assembly:OLEA9:10:523076:525184:-1 gene:OE9A035286 gene_biotype:protein_coding transcript_biotype:protein_coding	1
ClTster_194554	OE9A032830T1	1	-1	1	20	1124	1143	UGACAGAAGAGAGUGAGCAU	.::::: :::::::::::::	GUGCUCUCUCUCUUCUGUCA	Cleavage	cdna primary_assembly:OLEA9:20:2407356:2412408:1 gene:OE9A032830 gene_biotype:protein_coding transcript_biotype:protein_coding	1
ClTster_195604	OE9A077935T1	1	-1	1	20	674	693	UGACAGAAGAGAGUGAGCAC	:::::: :::::::::::::	GUGCUCUCUCUCUUCUGUCA	Cleavage	cdna primary_assembly:OLEA9:15:12832774:12834646:1 gene:OE9A077935 gene_biotype:protein_coding transcript_biotype:protein_coding	1
ClTster_195604	OE9A035286T2	1	-1	1	20	889	908	UGACAGAAGAGAGUGAGCAC	:::::: :::::::::::::	GUGCUCUCUCUCUUCUGUCA	Cleavage	cdna primary_assembly:OLEA9:10:523076:526821:-1 gene:OE9A035286 gene_biotype:protein_coding transcript_biotype:protein_coding	1
ClTster_195604	OE9A035286T3	1	-1	1	20	1141	1160	UGACAGAAGAGAGUGAGCAC	:::::: :::::::::::::	GUGCUCUCUCUCUUCUGUCA	Cleavage	cdna primary_assembly:OLEA9:10:523076:526886:-1 gene:OE9A035286 gene_biotype:protein_coding transcript_biotype:protein_coding	1
ClTster_195604	OE9A035286T4	1	-1	1	20	1156	1175	UGACAGAAGAGAGUGAGCAC	:::::: :::::::::::::	GUGCUCUCUCUCUUCUGUCA	Cleavage	cdna primary_assembly:OLEA9:10:523076:526898:-1 gene:OE9A035286 gene_biotype:protein_coding transcript_biotype:protein_coding	1
ClTster_195604	OE9A035286T1	1	-1	1	20	1325	1344	UGACAGAAGAGAGUGAGCAC	:::::: :::::::::::::	GUGCUCUCUCUCUUCUGUCA	Cleavage	cdna primary_assembly:OLEA9:10:523076:525184:-1 gene:OE9A035286 gene_biotype:protein_coding transcript_biotype:protein_coding	1
ClTster_195604	OE9A032830T1	1	-1	1	20	1124	1143	UGACAGAAGAGAGUGAGCAC	:::::: :::::::::::::	GUGCUCUCUCUCUUCUGUCA	Cleavage	cdna primary_assembly:OLEA9:20:2407356:2412408:1 gene:OE9A032830 gene_biotype:protein_coding transcript_biotype:protein_coding	1
ClTster_24578	OE9A020381T1	1	-1	1	22	2190	2211	UUCCAAAGGGAUCGCAUUGAUC	: ::::::::::::::::::	AAACAAUGCGAUCCCUUUGGAU	Cleavage	cdna primary_assembly:OLEA9:CACTIH010003707.1:499946:503707:-1 gene:OE9A020381 gene_biotype:protein_coding transcript_biotype:protein_coding	1
ClTster_24578	OE9A020381T2	1	-1	1	22	2557	2578	UUCCAAAGGGAUCGCAUUGAUC	: ::::::::::::::::::	AAACAAUGCGAUCCCUUUGGAU	Cleavage	cdna primary_assembly:OLEA9:CACTIH010003707.1:499946:503707:-1 gene:OE9A020381 gene_biotype:protein_coding transcript_biotype:protein_coding	1
ClTster_24578	OE9A061933T1	1	-1	1	22	1686	1707	UUCCAAAGGGAUCGCAUUGAUC	::::::::::::::::::	AGACAAUGCGAUCCCUUUGGAU	Cleavage	cdna primary_assembly:OLEA9:16:15857894:15862135:-1 gene:OE9A061933 gene_biotype:protein_coding transcript_biotype:protein_coding	2
ClTster_29465	OE9A077935T1	1	-1	1	20	674	693	UGACAGAAGAGAGUGAGCAC	:::::: :::::::::::::	GUGCUCUCUCUCUUCUGUCA	Cleavage	cdna primary_assembly:OLEA9:15:12832774:12834646:1 gene:OE9A077935 gene_biotype:protein_coding transcript_biotype:protein_coding	1
ClTster_29465	OE9A035286T2	1	-1	1	20	889	908	UGACAGAAGAGAGUGAGCAC	:::::: :::::::::::::	GUGCUCUCUCUCUUCUGUCA	Cleavage	cdna primary_assembly:OLEA9:10:523076:526821:-1 gene:OE9A035286 gene_biotype:protein_coding transcript_biotype:protein_coding	1
ClTster_29465	OE9A035286T3	1	-1	1	20	1141	1160	UGACAGAAGAGAGUGAGCAC	:::::: :::::::::::::	GUGCUCUCUCUCUUCUGUCA	Cleavage	cdna primary_assembly:OLEA9:10:523076:526886:-1 gene:OE9A035286 gene_biotype:protein_coding transcript_biotype:protein_coding	1
ClTster_29465	OE9A035286T4	1	-1	1	20	1156	1175	UGACAGAAGAGAGUGAGCAC	:::::: :::::::::::::	GUGCUCUCUCUCUUCUGUCA	Cleavage	cdna primary_assembly:OLEA9:10:523076:526898:-1 gene:OE9A035286 gene_biotype:protein_coding transcript_biotype:protein_coding	1
ClTster_29465	OE9A035286T1	1	-1	1	20	1325	1344	UGACAGAAGAGAGUGAGCAC	:::::: :::::::::::::	GUGCUCUCUCUCUUCUGUCA	Cleavage	cdna primary_assembly:OLEA9:10:523076:525184:-1 gene:OE9A035286 gene_biotype:protein_coding transcript_biotype:protein_coding	1
ClTster_29465	OE9A032830T1	1	-1	1	20	1124	1143	UGACAGAAGAGAGUGAGCAC	:::::: :::::::::::::	GUGCUCUCUCUCUUCUGUCA	Cleavage	cdna primary_assembly:OLEA9:20:2407356:2412408:1 gene:OE9A032830 gene_biotype:protein_coding transcript_biotype:protein_coding	1
ClTster_29647	OE9A080147T1	1	-1	1	21	741	761	UGGAGAAGCAGGGCACGUGCA	::: ::::::::::::::::	AGCAAGUGCCCUGCUUCUCCA	Cleavage	cdna primary_assembly:OLEA9:3:15365596:15368968:1 gene:OE9A080147 gene_biotype:protein_coding transcript_biotype:protein_coding	1
ClTster_29647	OE9A060871T1	1	-1	1	21	792	812	UGGAGAAGCAGGGCACGUGCA	: :::::::::::::::::	CACCCGUGCCCUGCUUCUCCA	Cleavage	cdna primary_assembly:OLEA9:CACTIH010009314.1:195421:196796:1 gene:OE9A060871 gene_biotype:protein_coding transcript_biotype:protein_coding	1
ClTster_31381	OE9A080147T1	1	-1	1	21	741	761	UGGAGAAGCAGGGCACGUGCA	::: ::::::::::::::::	AGCAAGUGCCCUGCUUCUCCA	Cleavage	cdna primary_assembly:OLEA9:3:15365596:15368968:1 gene:OE9A080147 gene_biotype:protein_coding transcript_biotype:protein_coding	1
ClTster_31381	OE9A060871T1	1	-1	1	21	792	812	UGGAGAAGCAGGGCACGUGCA	: :::::::::::::::::	CACCCGUGCCCUGCUUCUCCA	Cleavage	cdna primary_assembly:OLEA9:CACTIH010009314.1:195421:196796:1 gene:OE9A060871 gene_biotype:protein_coding transcript_biotype:protein_coding	1
ClTster_37492	OE9A114006T5	1	-1	1	21	924	944	UCGGACCAGGCUUCAUUCCCC	::.:::::::::::::::.	UUGGGAUGAAGCCUGGUCCGG	Cleavage	cdna primary_assembly:OLEA9:CACTIH010000014.1:518418:525933:1 gene:OE9A114006 gene_biotype:protein_coding transcript_biotype:protein_coding	1
ClTster_37492	OE9A100792T1	1	-1	1	21	947	967	UCGGACCAGGCUUCAUUCCCC	::.:::::::::::::::.	CUGGGAUGAAGCCUGGUCCGG	Cleavage	cdna primary_assembly:OLEA9:18:12988458:12996786:-1 gene:OE9A100792 gene_biotype:protein_coding transcript_biotype:protein_coding	1
ClTster_37492	OE9A114006T3	1	-1	1	21	924	944	UCGGACCAGGCUUCAUUCCCC	::.:::::::::::::::.	UUGGGAUGAAGCCUGGUCCGG	Cleavage	cdna primary_assembly:OLEA9:CACTIH010000014.1:518418:525933:1 gene:OE9A114006 gene_biotype:protein_coding transcript_biotype:protein_coding	1
ClTster_37492	OE9A100792T2	1	-1	1	21	947	967	UCGGACCAGGCUUCAUUCCCC	::.:::::::::::::::.	CUGGGAUGAAGCCUGGUCCGG	Cleavage	cdna primary_assembly:OLEA9:18:12990493:12996786:-1 gene:OE9A100792 gene_biotype:protein_coding transcript_biotype:protein_coding	1
ClTster_37492	OE9A098545T2	1	-1	1	21	1791	1811	UCGGACCAGGCUUCAUUCCCC	::.:::::::::::::::.	CUGGGAUGAAGCCUGGUCCGG	Cleavage	cdna primary_assembly:OLEA9:CACTIH010005583.1:367001:371843:1 gene:OE9A098545 gene_biotype:protein_coding transcript_biotype:protein_coding	1
ClTster_37492	OE9A098545T1	1	-1	1	21	1779	1799	UCGGACCAGGCUUCAUUCCCC	::.:::::::::::::::.	CUGGGAUGAAGCCUGGUCCGG	Cleavage	cdna primary_assembly:OLEA9:CACTIH010005583.1:367001:371843:1 gene:OE9A098545 gene_biotype:protein_coding transcript_biotype:protein_coding	1
ClTster_53089	OE9A037591T1	1	-1	1	21	1510	1530	UCCAAUAGGGUCGACAUGAGA	:: ::::::::::::::::	AAUCUUGUCGACCCUAUUGGA	Cleavage	cdna primary_assembly:OLEA9:3:24538666:24542257:1 gene:OE9A037591 gene_biotype:protein_coding transcript_biotype:protein_coding	1
ClTster_54325	OE9A114006T5	1	-1	1	21	924	944	UCGGACCAGGCUUCAUUCCCC	::.:::::::::::::::.	UUGGGAUGAAGCCUGGUCCGG	Cleavage	cdna primary_assembly:OLEA9:CACTIH010000014.1:518418:525933:1 gene:OE9A114006 gene_biotype:protein_coding transcript_biotype:protein_coding	1
ClTster_54325	OE9A100792T1	1	-1	1	21	947	967	UCGGACCAGGCUUCAUUCCCC	::.:::::::::::::::.	CUGGGAUGAAGCCUGGUCCGG	Cleavage	cdna primary_assembly:OLEA9:18:12988458:12996786:-1 gene:OE9A100792 gene_biotype:protein_coding transcript_biotype:protein_coding	1
ClTster_54325	OE9A114006T3	1	-1	1	21	924	944	UCGGACCAGGCUUCAUUCCCC	::.:::::::::::::::.	UUGGGAUGAAGCCUGGUCCGG	Cleavage	cdna primary_assembly:OLEA9:CACTIH010000014.1:518418:525933:1 gene:OE9A114006 gene_biotype:protein_coding transcript_biotype:protein_coding	1
ClTster_54325	OE9A100792T2	1	-1	1	21	947	967	UCGGACCAGGCUUCAUUCCCC	::.:::::::::::::::.	CUGGGAUGAAGCCUGGUCCGG	Cleavage	cdna primary_assembly:OLEA9:18:12990493:12996786:-1 gene:OE9A100792 gene_biotype:protein_coding transcript_biotype:protein_coding	1
ClTster_54325	OE9A098545T2	1	-1	1	21	1791	1811	UCGGACCAGGCUUCAUUCCCC	::.:::::::::::::::.	CUGGGAUGAAGCCUGGUCCGG	Cleavage	cdna primary_assembly:OLEA9:CACTIH010005583.1:367001:371843:1 gene:OE9A098545 gene_biotype:protein_coding transcript_biotype:protein_coding	1
ClTster_54325	OE9A098545T1	1	-1	1	21	1779	1799	UCGGACCAGGCUUCAUUCCCC	::.:::::::::::::::.	CUGGGAUGAAGCCUGGUCCGG	Cleavage	cdna primary_assembly:OLEA9:CACTIH010005583.1:367001:371843:1 gene:OE9A098545 gene_biotype:protein_coding transcript_biotype:protein_coding	1
ClTster_56140	OE9A080147T1	1	-1	1	21	741	761	UGGAGAAGCAGGGCACGUGCA	::: ::::::::::::::::	AGCAAGUGCCCUGCUUCUCCA	Cleavage	cdna primary_assembly:OLEA9:3:15365596:15368968:1 gene:OE9A080147 gene_biotype:protein_coding transcript_biotype:protein_coding	1
ClTster_56140	OE9A060871T1	1	-1	1	21	792	812	UGGAGAAGCAGGGCACGUGCA	: :::::::::::::::::	CACCCGUGCCCUGCUUCUCCA	Cleavage	cdna primary_assembly:OLEA9:CACTIH010009314.1:195421:196796:1 gene:OE9A060871 gene_biotype:protein_coding transcript_biotype:protein_coding	1
ClTster_59577	OE9A073355T2	1	-1	1	21	1271	1291	UGAAUCUUGAUGAUGCUGCAG	::::::::::::::.:::::.	CUGCAGCAUCAUCAGGAUUCG	Cleavage	cdna primary_assembly:OLEA9:CACTIH010002000.1:148987:153419:1 gene:OE9A073355 gene_biotype:protein_coding transcript_biotype:protein_coding	1
ClTster_59577	OE9A055418T1	1	-1	1	21	1277	1297	UGAAUCUUGAUGAUGCUGCAG	::::::::::::::.:::::.	CUGCAGCAUCAUCAGGAUUCG	Cleavage	cdna primary_assembly:OLEA9:4:26177743:26180841:1 gene:OE9A055418 gene_biotype:protein_coding transcript_biotype:protein_coding	1
ClTster_59577	OE9A073355T1	1	-1	1	21	1401	1421	UGAAUCUUGAUGAUGCUGCAG	::::::::::::::.:::::.	CUGCAGCAUCAUCAGGAUUCG	Cleavage	cdna primary_assembly:OLEA9:CACTIH010002000.1:148743:153633:1 gene:OE9A073355 gene_biotype:protein_coding transcript_biotype:protein_coding	1
ClTster_70034	OE9A114006T5	1	-1	1	21	924	944	UCGGACCAGGCUUCAUUCCCC	::.:::::::::::::::.	UUGGGAUGAAGCCUGGUCCGG	Cleavage	cdna primary_assembly:OLEA9:CACTIH010000014.1:518418:525933:1 gene:OE9A114006 gene_biotype:protein_coding transcript_biotype:protein_coding	1
ClTster_70034	OE9A100792T1	1	-1	1	21	947	967	UCGGACCAGGCUUCAUUCCCC	::.:::::::::::::::.	CUGGGAUGAAGCCUGGUCCGG	Cleavage	cdna primary_assembly:OLEA9:18:12988458:12996786:-1 gene:OE9A100792 gene_biotype:protein_coding transcript_biotype:protein_coding	1
ClTster_70034	OE9A114006T3	1	-1	1	21	924	944	UCGGACCAGGCUUCAUUCCCC	::.:::::::::::::::.	UUGGGAUGAAGCCUGGUCCGG	Cleavage	cdna primary_assembly:OLEA9:CACTIH010000014.1:518418:525933:1 gene:OE9A114006 gene_biotype:protein_coding transcript_biotype:protein_coding	1
ClTster_70034	OE9A100792T2	1	-1	1	21	947	967	UCGGACCAGGCUUCAUUCCCC	::.:::::::::::::::.	CUGGGAUGAAGCCUGGUCCGG	Cleavage	cdna primary_assembly:OLEA9:18:12990493:12996786:-1 gene:OE9A100792 gene_biotype:protein_coding transcript_biotype:protein_coding	1
ClTster_70034	OE9A098545T2	1	-1	1	21	1791	1811	UCGGACCAGGCUUCAUUCCCC	::.:::::::::::::::.	CUGGGAUGAAGCCUGGUCCGG	Cleavage	cdna primary_assembly:OLEA9:CACTIH010005583.1:367001:371843:1 gene:OE9A098545 gene_biotype:protein_coding transcript_biotype:protein_coding	1
ClTster_70034	OE9A098545T1	1	-1	1	21	1779	1799	UCGGACCAGGCUUCAUUCCCC	::.:::::::::::::::.	CUGGGAUGAAGCCUGGUCCGG	Cleavage	cdna primary_assembly:OLEA9:CACTIH010005583.1:367001:371843:1 gene:OE9A098545 gene_biotype:protein_coding transcript_biotype:protein_coding	1
ClTster_78636	OE9A077935T1	1	-1	1	20	674	693	UGACAGAAGAGAGUGAGCAU	.::::: :::::::::::::	GUGCUCUCUCUCUUCUGUCA	Cleavage	cdna primary_assembly:OLEA9:15:12832774:12834646:1 gene:OE9A077935 gene_biotype:protein_coding transcript_biotype:protein_coding	1
ClTster_78636	OE9A035286T2	1	-1	1	20	889	908	UGACAGAAGAGAGUGAGCAU	.::::: :::::::::::::	GUGCUCUCUCUCUUCUGUCA	Cleavage	cdna primary_assembly:OLEA9:10:523076:526821:-1 gene:OE9A035286 gene_biotype:protein_coding transcript_biotype:protein_coding	1
ClTster_78636	OE9A035286T3	1	-1	1	20	1141	1160	UGACAGAAGAGAGUGAGCAU	.::::: :::::::::::::	GUGCUCUCUCUCUUCUGUCA	Cleavage	cdna primary_assembly:OLEA9:10:523076:526886:-1 gene:OE9A035286 gene_biotype:protein_coding transcript_biotype:protein_coding	1
ClTster_78636	OE9A035286T4	1	-1	1	20	1156	1175	UGACAGAAGAGAGUGAGCAU	.::::: :::::::::::::	GUGCUCUCUCUCUUCUGUCA	Cleavage	cdna primary_assembly:OLEA9:10:523076:526898:-1 gene:OE9A035286 gene_biotype:protein_coding transcript_biotype:protein_coding	1
ClTster_78636	OE9A035286T1	1	-1	1	20	1325	1344	UGACAGAAGAGAGUGAGCAU	.::::: :::::::::::::	GUGCUCUCUCUCUUCUGUCA	Cleavage	cdna primary_assembly:OLEA9:10:523076:525184:-1 gene:OE9A035286 gene_biotype:protein_coding transcript_biotype:protein_coding	1
ClTster_78636	OE9A032830T1	1	-1	1	20	1124	1143	UGACAGAAGAGAGUGAGCAU	.::::: :::::::::::::	GUGCUCUCUCUCUUCUGUCA	Cleavage	cdna primary_assembly:OLEA9:20:2407356:2412408:1 gene:OE9A032830 gene_biotype:protein_coding transcript_biotype:protein_coding	1
ClTster_82436	OE9A073355T2	1	-1	1	21	1271	1291	AGAAUCCUGAUGAUGCUGCAU	:::::::::::::::::::	CUGCAGCAUCAUCAGGAUUCG	Cleavage	cdna primary_assembly:OLEA9:CACTIH010002000.1:148987:153419:1 gene:OE9A073355 gene_biotype:protein_coding transcript_biotype:protein_coding	1
ClTster_82436	OE9A055418T1	1	-1	1	21	1277	1297	AGAAUCCUGAUGAUGCUGCAU	:::::::::::::::::::	CUGCAGCAUCAUCAGGAUUCG	Cleavage	cdna primary_assembly:OLEA9:4:26177743:26180841:1 gene:OE9A055418 gene_biotype:protein_coding transcript_biotype:protein_coding	1
ClTster_82436	OE9A073355T1	1	-1	1	21	1401	1421	AGAAUCCUGAUGAUGCUGCAU	:::::::::::::::::::	CUGCAGCAUCAUCAGGAUUCG	Cleavage	cdna primary_assembly:OLEA9:CACTIH010002000.1:148743:153633:1 gene:OE9A073355 gene_biotype:protein_coding transcript_biotype:protein_coding	1
ClTster_82436	OE9A061030T2	1	-1	1	21	2045	2065	AGAAUCCUGAUGAUGCUGCAU	:::::::::::::::::::	CUGCAGCAUCAUCAGGAUUCC	Cleavage	cdna primary_assembly:OLEA9:CACTIH010005746.1:146226:149985:1 gene:OE9A061030 gene_biotype:protein_coding transcript_biotype:protein_coding	1
ClTster_82436	OE9A061030T1	1	-1	1	21	2123	2143	AGAAUCCUGAUGAUGCUGCAU	:::::::::::::::::::	CUGCAGCAUCAUCAGGAUUCC	Cleavage	cdna primary_assembly:OLEA9:CACTIH010005746.1:146226:149985:1 gene:OE9A061030 gene_biotype:protein_coding transcript_biotype:protein_coding	1
ClTster_92325	OE9A077935T1	1	-1	1	21	674	694	UUGACAGAAGAGAGAGAGCAC	::::::::::::::::::::	GUGCUCUCUCUCUUCUGUCAU	Cleavage	cdna primary_assembly:OLEA9:15:12832774:12834646:1 gene:OE9A077935 gene_biotype:protein_coding transcript_biotype:protein_coding	1
ClTster_92325	OE9A045258T1	1	-1	1	21	746	766	UUGACAGAAGAGAGAGAGCAC	:::::: ::::::::::::::	GUGCUCGCUCUCUUCUGUCAA	Cleavage	cdna primary_assembly:OLEA9:14:19872574:19878881:1 gene:OE9A045258 gene_biotype:protein_coding transcript_biotype:protein_coding	1
Cluster_43185	OE9A081712T2	1	-1	1	21	2656	2676	UUUGUCAUGACGUCCCACAGC	.:::::::.::::::::.::	UUUGUGGGAUGUCAUGACGAA	Cleavage	cdna primary_assembly:OLEA9:9:13977851:13982476:-1 gene:OE9A081712 gene_biotype:protein_coding transcript_biotype:protein_coding	1
Cluster_43185	OE9A081712T1	1	-1	1	21	2353	2373	UUUGUCAUGACGUCCCACAGC	.:::::::.::::::::.::	UUUGUGGGAUGUCAUGACGAA	Cleavage	cdna primary_assembly:OLEA9:9:13977837:13982413:-1 gene:OE9A081712 gene_biotype:protein_coding transcript_biotype:protein_coding	1
Cluster_43185	OE9A081712T4	1	-1	1	21	2217	2237	UUUGUCAUGACGUCCCACAGC	.:::::::.::::::::.::	UUUGUGGGAUGUCAUGACGAA	Cleavage	cdna primary_assembly:OLEA9:9:13977857:13982420:-1 gene:OE9A081712 gene_biotype:protein_coding transcript_biotype:protein_coding	1
Cluster_43185	OE9A081712T3	1	-1	1	21	1825	1845	UUUGUCAUGACGUCCCACAGC	.:::::::.::::::::.::	UUUGUGGGAUGUCAUGACGAA	Cleavage	cdna primary_assembly:OLEA9:9:13977857:13981645:-1 gene:OE9A081712 gene_biotype:protein_coding transcript_biotype:protein_coding	1
Cluster_43185	OE9A081712T5	1	-1	1	21	1763	1783	UUUGUCAUGACGUCCCACAGC	.:::::::.::::::::.::	UUUGUGGGAUGUCAUGACGAA	Cleavage	cdna primary_assembly:OLEA9:9:13977889:13982206:-1 gene:OE9A081712 gene_biotype:protein_coding transcript_biotype:protein_coding	1
Cluster_43185	OE9A081712T6	1	-1	1	21	1594	1614	UUUGUCAUGACGUCCCACAGC	.:::::::.::::::::.::	UUUGUGGGAUGUCAUGACGAA	Cleavage	cdna primary_assembly:OLEA9:9:13977934:13982079:-1 gene:OE9A081712 gene_biotype:protein_coding transcript_biotype:protein_coding	1
Cluster_43185	OE9A081712T7	1	-1	1	21	1586	1606	UUUGUCAUGACGUCCCACAGC	.:::::::.::::::::.::	UUUGUGGGAUGUCAUGACGAA	Cleavage	cdna primary_assembly:OLEA9:9:13977934:13982079:-1 gene:OE9A081712 gene_biotype:protein_coding transcript_biotype:protein_coding	1
Cluster_43185	OE9A005064T1	1	-1	1	21	2160	2180	UUUGUCAUGACGUCCCACAGC	::::::..:::::::::::	UGUGUGGGGUGUCAUGACAAA	Cleavage	cdna primary_assembly:OLEA9:13:13831318:13835133:-1 gene:OE9A005064 gene_biotype:protein_coding transcript_biotype:protein_coding description:MEE50 [Source:Projected from Arabidopsis thaliana (AT4G00231) UniProtKB/TrEMBL	Acc:A0A178V4E4]	1
Cluster_43185	OE9A005064T3	1	-1	1	21	1856	1876	UUUGUCAUGACGUCCCACAGC	::::::..:::::::::::	UGUGUGGGGUGUCAUGACAAA	Cleavage	cdna primary_assembly:OLEA9:13:13831473:13833572:-1 gene:OE9A005064 gene_biotype:protein_coding transcript_biotype:protein_coding description:MEE50 [Source:Projected from Arabidopsis thaliana (AT4G00231) UniProtKB/TrEMBL	Acc:A0A178V4E4]	1
Cluster_43185	OE9A005064T4	1	-1	1	21	1774	1794	UUUGUCAUGACGUCCCACAGC	::::::..:::::::::::	UGUGUGGGGUGUCAUGACAAA	Cleavage	cdna primary_assembly:OLEA9:13:13831521:13833487:-1 gene:OE9A005064 gene_biotype:protein_coding transcript_biotype:protein_coding description:MEE50 [Source:Projected from Arabidopsis thaliana (AT4G00231) UniProtKB/TrEMBL	Acc:A0A178V4E4]	1
Cluster_52650	OE9A026128T1	1	-1	1	21	102	122	UGCUCCAUAUCCAGUCCUGAG	:.:::::::::.:::::::	AACGGGACUGGAUGUGGAGCA	Cleavage	cdna primary_assembly:OLEA9:CACTIH010000096.1:162741:163166:-1 gene:OE9A026128 gene_biotype:protein_coding transcript_biotype:protein_coding	1
Cluster_52650	OE9A046865T1	1	-1	1	21	102	122	UGCUCCAUAUCCAGUCCUGAG	:.:::::::::.:::::::	AACGGGACUGGAUGUGGAGCA	Cleavage	cdna primary_assembly:OLEA9:CACTIH010003661.1:198806:199231:1 gene:OE9A046865 gene_biotype:protein_coding transcript_biotype:protein_coding	1
Cluster_52650	OE9A100391T1	1	-1	1	21	102	122	UGCUCCAUAUCCAGUCCUGAG	:.::.::::::::::::::	UACGGGGCUGGAUAUGGAGCA	Cleavage	cdna primary_assembly:OLEA9:CACTIH010005483.1:488462:490058:1 gene:OE9A100391 gene_biotype:protein_coding transcript_biotype:protein_coding	1
Cluster_52650	OE9A107348T1	1	-1	1	21	102	122	UGCUCCAUAUCCAGUCCUGAG	:.::.::::::::::::::	UACGGGGCUGGAUAUGGAGCA	Cleavage	cdna primary_assembly:OLEA9:CACTIH010005483.1:583164:583550:1 gene:OE9A107348 gene_biotype:protein_coding transcript_biotype:protein_coding	1
Cluster_52650	OE9A077173T1	1	-1	1	21	3068	3088	UGCUCCAUAUCCAGUCCUGAG	:::: ::::::::::::::	UACAGGUCUGGAUAUGGAGCA	Cleavage	cdna primary_assembly:OLEA9:CACTIH010003612.1:507968:511515:1 gene:OE9A077173 gene_biotype:protein_coding transcript_biotype:protein_coding	1
Cluster_68016	OE9A063199T1	1	-1	1	24	1084	1107	ACAGAAUACUCACAUGCAGGGCUC	:::: ::::::::::::::::	UCCCCCUACAUGUGAGUAUUCUGU	Cleavage	cdna primary_assembly:OLEA9:CACTIH010004298.1:21253:22470:1 gene:OE9A063199 gene_biotype:protein_coding transcript_biotype:protein_coding	1
Cluster_70960	OE9A005481T1	1	-1	1	21	1346	1366	UUGUCAGGCUUGUAAUUCUCC	::::::: :::::::::::::	GGAGAAUCACAAGCCUGACAA	Cleavage	cdna primary_assembly:OLEA9:CACTIH010004104.1:53741:60352:1 gene:OE9A005481 gene_biotype:protein_coding transcript_biotype:protein_coding	1
Cluster_70960	OE9A043754T3	1	-1	1	21	1228	1248	UUGUCAGGCUUGUAAUUCUCC	::::::: :::::::::::::	GGAGAAUCACAAGCCUGACAA	Cleavage	cdna primary_assembly:OLEA9:4:26632717:26641006:1 gene:OE9A043754 gene_biotype:protein_coding transcript_biotype:protein_coding	1
Cluster_70960	OE9A005481T3	1	-1	1	21	1346	1366	UUGUCAGGCUUGUAAUUCUCC	::::::: :::::::::::::	GGAGAAUCACAAGCCUGACAA	Cleavage	cdna primary_assembly:OLEA9:CACTIH010004104.1:53741:67714:1 gene:OE9A005481 gene_biotype:protein_coding transcript_biotype:protein_coding	1
Cluster_70960	OE9A043754T1	1	-1	1	21	1228	1248	UUGUCAGGCUUGUAAUUCUCC	::::::: :::::::::::::	GGAGAAUCACAAGCCUGACAA	Cleavage	cdna primary_assembly:OLEA9:4:26632717:26644363:1 gene:OE9A043754 gene_biotype:protein_coding transcript_biotype:protein_coding	1
Cluster_70960	OE9A005481T4	1	-1	1	21	1673	1693	UUGUCAGGCUUGUAAUUCUCC	::::::: :::::::::::::	GGAGAAUCACAAGCCUGACAA	Cleavage	cdna primary_assembly:OLEA9:CACTIH010004104.1:53741:67714:1 gene:OE9A005481 gene_biotype:protein_coding transcript_biotype:protein_coding	1
Cluster_74511	OE9A081712T2	1	-1	1	21	2656	2676	UUUGUCAUGACGUCCCACAGC	.:::::::.::::::::.::	UUUGUGGGAUGUCAUGACGAA	Cleavage	cdna primary_assembly:OLEA9:9:13977851:13982476:-1 gene:OE9A081712 gene_biotype:protein_coding transcript_biotype:protein_coding	1
Cluster_74511	OE9A081712T1	1	-1	1	21	2353	2373	UUUGUCAUGACGUCCCACAGC	.:::::::.::::::::.::	UUUGUGGGAUGUCAUGACGAA	Cleavage	cdna primary_assembly:OLEA9:9:13977837:13982413:-1 gene:OE9A081712 gene_biotype:protein_coding transcript_biotype:protein_coding	1
Cluster_74511	OE9A081712T4	1	-1	1	21	2217	2237	UUUGUCAUGACGUCCCACAGC	.:::::::.::::::::.::	UUUGUGGGAUGUCAUGACGAA	Cleavage	cdna primary_assembly:OLEA9:9:13977857:13982420:-1 gene:OE9A081712 gene_biotype:protein_coding transcript_biotype:protein_coding	1
Cluster_74511	OE9A081712T3	1	-1	1	21	1825	1845	UUUGUCAUGACGUCCCACAGC	.:::::::.::::::::.::	UUUGUGGGAUGUCAUGACGAA	Cleavage	cdna primary_assembly:OLEA9:9:13977857:13981645:-1 gene:OE9A081712 gene_biotype:protein_coding transcript_biotype:protein_coding	1
Cluster_74511	OE9A081712T5	1	-1	1	21	1763	1783	UUUGUCAUGACGUCCCACAGC	.:::::::.::::::::.::	UUUGUGGGAUGUCAUGACGAA	Cleavage	cdna primary_assembly:OLEA9:9:13977889:13982206:-1 gene:OE9A081712 gene_biotype:protein_coding transcript_biotype:protein_coding	1
Cluster_74511	OE9A081712T6	1	-1	1	21	1594	1614	UUUGUCAUGACGUCCCACAGC	.:::::::.::::::::.::	UUUGUGGGAUGUCAUGACGAA	Cleavage	cdna primary_assembly:OLEA9:9:13977934:13982079:-1 gene:OE9A081712 gene_biotype:protein_coding transcript_biotype:protein_coding	1
Cluster_74511	OE9A081712T7	1	-1	1	21	1586	1606	UUUGUCAUGACGUCCCACAGC	.:::::::.::::::::.::	UUUGUGGGAUGUCAUGACGAA	Cleavage	cdna primary_assembly:OLEA9:9:13977934:13982079:-1 gene:OE9A081712 gene_biotype:protein_coding transcript_biotype:protein_coding	1
Cluster_74511	OE9A005064T1	1	-1	1	21	2160	2180	UUUGUCAUGACGUCCCACAGC	::::::..:::::::::::	UGUGUGGGGUGUCAUGACAAA	Cleavage	cdna primary_assembly:OLEA9:13:13831318:13835133:-1 gene:OE9A005064 gene_biotype:protein_coding transcript_biotype:protein_coding description:MEE50 [Source:Projected from Arabidopsis thaliana (AT4G00231) UniProtKB/TrEMBL	Acc:A0A178V4E4]	1
Cluster_74511	OE9A005064T3	1	-1	1	21	1856	1876	UUUGUCAUGACGUCCCACAGC	::::::..:::::::::::	UGUGUGGGGUGUCAUGACAAA	Cleavage	cdna primary_assembly:OLEA9:13:13831473:13833572:-1 gene:OE9A005064 gene_biotype:protein_coding transcript_biotype:protein_coding description:MEE50 [Source:Projected from Arabidopsis thaliana (AT4G00231) UniProtKB/TrEMBL	Acc:A0A178V4E4]	1
Cluster_74511	OE9A005064T4	1	-1	1	21	1774	1794	UUUGUCAUGACGUCCCACAGC	::::::..:::::::::::	UGUGUGGGGUGUCAUGACAAA	Cleavage	cdna primary_assembly:OLEA9:13:13831521:13833487:-1 gene:OE9A005064 gene_biotype:protein_coding transcript_biotype:protein_coding description:MEE50 [Source:Projected from Arabidopsis thaliana (AT4G00231) UniProtKB/TrEMBL	Acc:A0A178V4E4]	1
Cluster_75584	OE9A046619T1	1	-1	1	20	1428	1447	UUUGGAUUGAAGGGAGCUCU	:::::::::::::::::::	AGAGCUCCCUUCAAUCCAAU	Cleavage	cdna primary_assembly:OLEA9:CACTIH010005475.1:347207:350106:-1 gene:OE9A046619 gene_biotype:protein_coding transcript_biotype:protein_coding	1
Cluster_75584	OE9A048394T1	1	-1	1	20	321	340	UUUGGAUUGAAGGGAGCUCU	::::::.::::::::.::::	AGAGCUUCCUUCAAUUCAAA	Cleavage	cdna primary_assembly:OLEA9:CACTIH010009214.1:259389:262205:1 gene:OE9A048394 gene_biotype:protein_coding transcript_biotype:protein_coding	1
Cluster_75584	OE9A048394T2	1	-1	1	20	1764	1783	UUUGGAUUGAAGGGAGCUCU	::::::.::::::::.::::	AGAGCUUCCUUCAAUUCAAA	Cleavage	cdna primary_assembly:OLEA9:CACTIH010009214.1:259389:262225:1 gene:OE9A048394 gene_biotype:protein_coding transcript_biotype:protein_coding	1
Cluster_88113	OE9A020381T1	1	-1	1	22	2189	2210	UCCAAAGGGAUCGCAUUGAUCU	: ::::::::::::::::::	GAAACAAUGCGAUCCCUUUGGA	Cleavage	cdna primary_assembly:OLEA9:CACTIH010003707.1:499946:503707:-1 gene:OE9A020381 gene_biotype:protein_coding transcript_biotype:protein_coding	1
Cluster_88113	OE9A020381T2	1	-1	1	22	2556	2577	UCCAAAGGGAUCGCAUUGAUCU	: ::::::::::::::::::	GAAACAAUGCGAUCCCUUUGGA	Cleavage	cdna primary_assembly:OLEA9:CACTIH010003707.1:499946:503707:-1 gene:OE9A020381 gene_biotype:protein_coding transcript_biotype:protein_coding	1
Cluster_88113	OE9A109513T1	1	-1	1	22	2581	2602	UCCAAAGGGAUCGCAUUGAUCU	: ::::::::::::::::::	GAAACAAUGCGAUCCCUUUGGA	Cleavage	cdna primary_assembly:OLEA9:CACTIH010007249.1:664674:668549:1 gene:OE9A109513 gene_biotype:protein_coding transcript_biotype:protein_coding	1
Cluster_92095	OE9A020381T1	1	-1	1	22	2189	2210	UCCAAAGGGAUCGCAUUGAUCU	: ::::::::::::::::::	GAAACAAUGCGAUCCCUUUGGA	Cleavage	cdna primary_assembly:OLEA9:CACTIH010003707.1:499946:503707:-1 gene:OE9A020381 gene_biotype:protein_coding transcript_biotype:protein_coding	1
Cluster_92095	OE9A020381T2	1	-1	1	22	2556	2577	UCCAAAGGGAUCGCAUUGAUCU	: ::::::::::::::::::	GAAACAAUGCGAUCCCUUUGGA	Cleavage	cdna primary_assembly:OLEA9:CACTIH010003707.1:499946:503707:-1 gene:OE9A020381 gene_biotype:protein_coding transcript_biotype:protein_coding	1
Cluster_92095	OE9A109513T1	1	-1	1	22	2581	2602	UCCAAAGGGAUCGCAUUGAUCU	: ::::::::::::::::::	GAAACAAUGCGAUCCCUUUGGA	Cleavage	cdna primary_assembly:OLEA9:CACTIH010007249.1:664674:668549:1 gene:OE9A109513 gene_biotype:protein_coding transcript_biotype:protein_coding	1
Cluster_104436	OE9A029154T2	1	-1	1	21	1795	1815	UCGGACCAGGCUUCAUUCCCC	::.:::::::::::::::.	CUGGGAUGAAGCCUGGUCCGG	Cleavage	cdna	primary_assembly:OLEA9:CACTIH010002083.1:104263:113957:1	gene:OE9A029154	gene_biotype:protein_coding	transcript_biotype:protein_coding	1
Cluster_104436	OE9A029154T1	1	-1	1	21	1795	1815	UCGGACCAGGCUUCAUUCCCC	::.:::::::::::::::.	CUGGGAUGAAGCCUGGUCCGG	Cleavage	cdna	primary_assembly:OLEA9:CACTIH010002083.1:104263:113950:1	gene:OE9A029154	gene_biotype:protein_coding	transcript_biotype:protein_coding	1
Cluster_104436	OE9A094240T5	1	-1	1	21	950	970	UCGGACCAGGCUUCAUUCCCC	::.:::::::::::::::.	CUGGGAUGAAGCCUGGUCCGG	Cleavage	cdna	primary_assembly:OLEA9:CACTIH010009240.1:79717:87362:-1	gene:OE9A094240	gene_biotype:protein_coding	transcript_biotype:protein_coding	1
Cluster_104436	OE9A094240T3	1	-1	1	21	835	855	UCGGACCAGGCUUCAUUCCCC	::.:::::::::::::::.	CUGGGAUGAAGCCUGGUCCGG	Cleavage	cdna	primary_assembly:OLEA9:CACTIH010009240.1:79717:86864:-1	gene:OE9A094240	gene_biotype:protein_coding	transcript_biotype:protein_coding	1
Cluster_104436	OE9A114006T5	1	-1	1	21	924	944	UCGGACCAGGCUUCAUUCCCC	::.:::::::::::::::.	UUGGGAUGAAGCCUGGUCCGG	Cleavage	cdna	primary_assembly:OLEA9:CACTIH010000014.1:518418:525933:1	gene:OE9A114006	gene_biotype:protein_coding	transcript_biotype:protein_coding	1
Cluster_104436	OE9A100792T1	1	-1	1	21	947	967	UCGGACCAGGCUUCAUUCCCC	::.:::::::::::::::.	CUGGGAUGAAGCCUGGUCCGG	Cleavage	cdna	primary_assembly:OLEA9:18:12988458:12996786:-1	gene:OE9A100792	gene_biotype:protein_coding	transcript_biotype:protein_coding	1
Cluster_104436	OE9A114006T3	1	-1	1	21	924	944	UCGGACCAGGCUUCAUUCCCC	::.:::::::::::::::.	UUGGGAUGAAGCCUGGUCCGG	Cleavage	cdna	primary_assembly:OLEA9:CACTIH010000014.1:518418:525933:1	gene:OE9A114006	gene_biotype:protein_coding	transcript_biotype:protein_coding	1
Cluster_104436	OE9A032464T1	1	-1	1	21	879	899	UCGGACCAGGCUUCAUUCCCC	::.:::::::::::::::.	UAGGGAUGAAGCCUGGUCCGG	Cleavage	cdna	primary_assembly:OLEA9:CACTIH010007462.1:132043:138892:1	gene:OE9A032464	gene_biotype:protein_coding	transcript_biotype:protein_coding	1
Cluster_104436	OE9A094240T6	1	-1	1	21	950	970	UCGGACCAGGCUUCAUUCCCC	::.:::::::::::::::.	CUGGGAUGAAGCCUGGUCCGG	Cleavage	cdna	primary_assembly:OLEA9:CACTIH010009240.1:80381:87362:-1	gene:OE9A094240	gene_biotype:protein_coding	transcript_biotype:protein_coding	1
Cluster_104436	OE9A000736T3	1	-1	1	21	557	577	UCGGACCAGGCUUCAUUCCCC	::.:::::::::::::::.	CUGGGAUGAAGCCUGGUCCGG	Cleavage	cdna	primary_assembly:OLEA9:11:3290291:3297586:1	gene:OE9A000736	gene_biotype:protein_coding	transcript_biotype:protein_coding	1
Cluster_104436	OE9A032464T3	1	-1	1	21	584	604	UCGGACCAGGCUUCAUUCCCC	::.:::::::::::::::.	UAGGGAUGAAGCCUGGUCCGG	Cleavage	cdna	primary_assembly:OLEA9:CACTIH010007462.1:132338:150580:1	gene:OE9A032464	gene_biotype:protein_coding	transcript_biotype:protein_coding	1
Cluster_104436	OE9A094240T2	1	-1	1	21	356	376	UCGGACCAGGCUUCAUUCCCC	::.:::::::::::::::.	CUGGGAUGAAGCCUGGUCCGG	Cleavage	cdna	primary_assembly:OLEA9:CACTIH010009240.1:79717:85487:-1	gene:OE9A094240	gene_biotype:protein_coding	transcript_biotype:protein_coding	1
Cluster_104436	OE9A000736T4	1	-1	1	21	557	577	UCGGACCAGGCUUCAUUCCCC	::.:::::::::::::::.	CUGGGAUGAAGCCUGGUCCGG	Cleavage	cdna	primary_assembly:OLEA9:11:3290291:3318323:1	gene:OE9A000736	gene_biotype:protein_coding	transcript_biotype:protein_coding	1
Cluster_104436	OE9A000736T2	1	-1	1	21	557	577	UCGGACCAGGCUUCAUUCCCC	::.:::::::::::::::.	CUGGGAUGAAGCCUGGUCCGG	Cleavage	cdna	primary_assembly:OLEA9:11:3290291:3297397:1	gene:OE9A000736	gene_biotype:protein_coding	transcript_biotype:protein_coding	1
Cluster_104436	OE9A100792T2	1	-1	1	21	947	967	UCGGACCAGGCUUCAUUCCCC	::.:::::::::::::::.	CUGGGAUGAAGCCUGGUCCGG	Cleavage	cdna	primary_assembly:OLEA9:18:12990493:12996786:-1	gene:OE9A100792	gene_biotype:protein_coding	transcript_biotype:protein_coding	1
Cluster_104436	OE9A000736T1	1	-1	1	21	557	577	UCGGACCAGGCUUCAUUCCCC	::.:::::::::::::::.	CUGGGAUGAAGCCUGGUCCGG	Cleavage	cdna	primary_assembly:OLEA9:11:3290291:3297146:1	gene:OE9A000736	gene_biotype:protein_coding	transcript_biotype:protein_coding	1
Cluster_104436	OE9A098545T2	1	-1	1	21	1791	1811	UCGGACCAGGCUUCAUUCCCC	::.:::::::::::::::.	CUGGGAUGAAGCCUGGUCCGG	Cleavage	cdna	primary_assembly:OLEA9:CACTIH010005583.1:367001:371843:1	gene:OE9A098545	gene_biotype:protein_coding	transcript_biotype:protein_coding	1
Cluster_104436	OE9A098545T1	1	-1	1	21	1779	1799	UCGGACCAGGCUUCAUUCCCC	::.:::::::::::::::.	CUGGGAUGAAGCCUGGUCCGG	Cleavage	cdna	primary_assembly:OLEA9:CACTIH010005583.1:367001:371843:1	gene:OE9A098545	gene_biotype:protein_coding	transcript_biotype:protein_coding	1
Cluster_104436	OE9A056559T1	1	-1	1	21	557	577	UCGGACCAGGCUUCAUUCCCC	::.:::::::::::::::.	CUGGGAUGAAGCCUGGUCCGG	Cleavage	cdna	primary_assembly:OLEA9:CACTIH010006436.1:3701:6571:1	gene:OE9A056559	gene_biotype:protein_coding	transcript_biotype:protein_coding	1
Cluster_105048	OE9A032464T1	1	-1	1	21	879	899	UCGGACCAGGCUUCAUUCCUC	:::.:::::::::::::::.	UAGGGAUGAAGCCUGGUCCGG	Cleavage	cdna	primary_assembly:OLEA9:CACTIH010007462.1:132043:138892:1	gene:OE9A032464	gene_biotype:protein_coding	transcript_biotype:protein_coding	1
Cluster_105048	OE9A032464T3	1	-1	1	21	584	604	UCGGACCAGGCUUCAUUCCUC	:::.:::::::::::::::.	UAGGGAUGAAGCCUGGUCCGG	Cleavage	cdna	primary_assembly:OLEA9:CACTIH010007462.1:132338:150580:1	gene:OE9A032464	gene_biotype:protein_coding	transcript_biotype:protein_coding	1
Cluster_105048	OE9A029154T2	1	-1	1	21	1795	1815	UCGGACCAGGCUUCAUUCCUC	::.:::::::::::::::.	CUGGGAUGAAGCCUGGUCCGG	Cleavage	cdna	primary_assembly:OLEA9:CACTIH010002083.1:104263:113957:1	gene:OE9A029154	gene_biotype:protein_coding	transcript_biotype:protein_coding	1
Cluster_105048	OE9A029154T1	1	-1	1	21	1795	1815	UCGGACCAGGCUUCAUUCCUC	::.:::::::::::::::.	CUGGGAUGAAGCCUGGUCCGG	Cleavage	cdna	primary_assembly:OLEA9:CACTIH010002083.1:104263:113950:1	gene:OE9A029154	gene_biotype:protein_coding	transcript_biotype:protein_coding	1
Cluster_105048	OE9A094240T5	1	-1	1	21	950	970	UCGGACCAGGCUUCAUUCCUC	::.:::::::::::::::.	CUGGGAUGAAGCCUGGUCCGG	Cleavage	cdna	primary_assembly:OLEA9:CACTIH010009240.1:79717:87362:-1	gene:OE9A094240	gene_biotype:protein_coding	transcript_biotype:protein_coding	1
Cluster_105048	OE9A094240T3	1	-1	1	21	835	855	UCGGACCAGGCUUCAUUCCUC	::.:::::::::::::::.	CUGGGAUGAAGCCUGGUCCGG	Cleavage	cdna	primary_assembly:OLEA9:CACTIH010009240.1:79717:86864:-1	gene:OE9A094240	gene_biotype:protein_coding	transcript_biotype:protein_coding	1
Cluster_105048	OE9A114006T5	1	-1	1	21	924	944	UCGGACCAGGCUUCAUUCCUC	::.:::::::::::::::.	UUGGGAUGAAGCCUGGUCCGG	Cleavage	cdna	primary_assembly:OLEA9:CACTIH010000014.1:518418:525933:1	gene:OE9A114006	gene_biotype:protein_coding	transcript_biotype:protein_coding	1
Cluster_105048	OE9A100792T1	1	-1	1	21	947	967	UCGGACCAGGCUUCAUUCCUC	::.:::::::::::::::.	CUGGGAUGAAGCCUGGUCCGG	Cleavage	cdna	primary_assembly:OLEA9:18:12988458:12996786:-1	gene:OE9A100792	gene_biotype:protein_coding	transcript_biotype:protein_coding	1
Cluster_105048	OE9A114006T3	1	-1	1	21	924	944	UCGGACCAGGCUUCAUUCCUC	::.:::::::::::::::.	UUGGGAUGAAGCCUGGUCCGG	Cleavage	cdna	primary_assembly:OLEA9:CACTIH010000014.1:518418:525933:1	gene:OE9A114006	gene_biotype:protein_coding	transcript_biotype:protein_coding	1
Cluster_105048	OE9A094240T6	1	-1	1	21	950	970	UCGGACCAGGCUUCAUUCCUC	::.:::::::::::::::.	CUGGGAUGAAGCCUGGUCCGG	Cleavage	cdna	primary_assembly:OLEA9:CACTIH010009240.1:80381:87362:-1	gene:OE9A094240	gene_biotype:protein_coding	transcript_biotype:protein_coding	1
Cluster_105048	OE9A000736T3	1	-1	1	21	557	577	UCGGACCAGGCUUCAUUCCUC	::.:::::::::::::::.	CUGGGAUGAAGCCUGGUCCGG	Cleavage	cdna	primary_assembly:OLEA9:11:3290291:3297586:1	gene:OE9A000736	gene_biotype:protein_coding	transcript_biotype:protein_coding	1
Cluster_105048	OE9A094240T2	1	-1	1	21	356	376	UCGGACCAGGCUUCAUUCCUC	::.:::::::::::::::.	CUGGGAUGAAGCCUGGUCCGG	Cleavage	cdna	primary_assembly:OLEA9:CACTIH010009240.1:79717:85487:-1	gene:OE9A094240	gene_biotype:protein_coding	transcript_biotype:protein_coding	1
Cluster_105048	OE9A000736T4	1	-1	1	21	557	577	UCGGACCAGGCUUCAUUCCUC	::.:::::::::::::::.	CUGGGAUGAAGCCUGGUCCGG	Cleavage	cdna	primary_assembly:OLEA9:11:3290291:3318323:1	gene:OE9A000736	gene_biotype:protein_coding	transcript_biotype:protein_coding	1
Cluster_105048	OE9A000736T2	1	-1	1	21	557	577	UCGGACCAGGCUUCAUUCCUC	::.:::::::::::::::.	CUGGGAUGAAGCCUGGUCCGG	Cleavage	cdna	primary_assembly:OLEA9:11:3290291:3297397:1	gene:OE9A000736	gene_biotype:protein_coding	transcript_biotype:protein_coding	1
Cluster_105048	OE9A100792T2	1	-1	1	21	947	967	UCGGACCAGGCUUCAUUCCUC	::.:::::::::::::::.	CUGGGAUGAAGCCUGGUCCGG	Cleavage	cdna	primary_assembly:OLEA9:18:12990493:12996786:-1	gene:OE9A100792	gene_biotype:protein_coding	transcript_biotype:protein_coding	1
Cluster_105048	OE9A000736T1	1	-1	1	21	557	577	UCGGACCAGGCUUCAUUCCUC	::.:::::::::::::::.	CUGGGAUGAAGCCUGGUCCGG	Cleavage	cdna	primary_assembly:OLEA9:11:3290291:3297146:1	gene:OE9A000736	gene_biotype:protein_coding	transcript_biotype:protein_coding	1
Cluster_105048	OE9A098545T2	1	-1	1	21	1791	1811	UCGGACCAGGCUUCAUUCCUC	::.:::::::::::::::.	CUGGGAUGAAGCCUGGUCCGG	Cleavage	cdna	primary_assembly:OLEA9:CACTIH010005583.1:367001:371843:1	gene:OE9A098545	gene_biotype:protein_coding	transcript_biotype:protein_coding	1
Cluster_105048	OE9A098545T1	1	-1	1	21	1779	1799	UCGGACCAGGCUUCAUUCCUC	::.:::::::::::::::.	CUGGGAUGAAGCCUGGUCCGG	Cleavage	cdna	primary_assembly:OLEA9:CACTIH010005583.1:367001:371843:1	gene:OE9A098545	gene_biotype:protein_coding	transcript_biotype:protein_coding	1
Cluster_105048	OE9A056559T1	1	-1	1	21	557	577	UCGGACCAGGCUUCAUUCCUC	::.:::::::::::::::.	CUGGGAUGAAGCCUGGUCCGG	Cleavage	cdna	primary_assembly:OLEA9:CACTIH010006436.1:3701:6571:1	gene:OE9A056559	gene_biotype:protein_coding	transcript_biotype:protein_coding	1
Cluster_11784	OE9A116413T2	1	-1	1	20	2055	2074	UGACAGAAGAGAGUGAGCAC	:::::..:::::::::::::	GUGCUUGCUCUCUUCUGUCA	Cleavage	cdna	primary_assembly:OLEA9:CACTIH010000139.1:121733:125061:-1	gene:OE9A116413	gene_biotype:protein_coding	transcript_biotype:protein_coding	1
Cluster_11784	OE9A116413T1	1	-1	1	20	2345	2364	UGACAGAAGAGAGUGAGCAC	:::::..:::::::::::::	GUGCUUGCUCUCUUCUGUCA	Cleavage	cdna	primary_assembly:OLEA9:CACTIH010000139.1:121733:125061:-1	gene:OE9A116413	gene_biotype:protein_coding	transcript_biotype:protein_coding	1
Cluster_11784	OE9A077935T1	1	-1	1	20	674	693	UGACAGAAGAGAGUGAGCAC	::::::	:::::::::::::	GUGCUCUCUCUCUUCUGUCA	Cleavage	cdna	primary_assembly:OLEA9:15:12832774:12834646:1	gene:OE9A077935	gene_biotype:protein_coding	transcript_biotype:protein_coding	1
Cluster_11784	OE9A000186T1	1	-1	1	20	820	839	UGACAGAAGAGAGUGAGCAC	::::::	:::::::::::::	GUGCUCUCUCUCUUCUGUCA	Cleavage	cdna	primary_assembly:OLEA9:CACTIH010009322.1:59166:61662:1	gene:OE9A000186	gene_biotype:protein_coding	transcript_biotype:protein_coding	1
Cluster_11784	OE9A009520T3	1	-1	1	20	825	844	UGACAGAAGAGAGUGAGCAC	::::::	:::::::::::::	GUGCUCUCUCUCUUCUGUCA	Cleavage	cdna	primary_assembly:OLEA9:CACTIH010004306.1:18881:22886:1	gene:OE9A009520	gene_biotype:protein_coding	transcript_biotype:protein_coding	1
Cluster_11784	OE9A009520T2	1	-1	1	20	901	920	UGACAGAAGAGAGUGAGCAC	::::::	:::::::::::::	GUGCUCUCUCUCUUCUGUCA	Cleavage	cdna	primary_assembly:OLEA9:CACTIH010004306.1:18844:22929:1	gene:OE9A009520	gene_biotype:protein_coding	transcript_biotype:protein_coding	1
Cluster_11784	OE9A035286T2	1	-1	1	20	889	908	UGACAGAAGAGAGUGAGCAC	::::::	:::::::::::::	GUGCUCUCUCUCUUCUGUCA	Cleavage	cdna	primary_assembly:OLEA9:10:523076:526821:-1	gene:OE9A035286	gene_biotype:protein_coding	transcript_biotype:protein_coding	1
Cluster_11784	OE9A061969T3	1	-1	1	20	928	947	UGACAGAAGAGAGUGAGCAC	::::::	:::::::::::::	GUGCUCUCUCUCUUCUGUCA	Cleavage	cdna	primary_assembly:OLEA9:CACTIH010009431.1:43749:47922:-1	gene:OE9A061969	gene_biotype:protein_coding	transcript_biotype:protein_coding	1
Cluster_11784	OE9A061969T2	1	-1	1	20	1020	1039	UGACAGAAGAGAGUGAGCAC	::::::	:::::::::::::	GUGCUCUCUCUCUUCUGUCA	Cleavage	cdna	primary_assembly:OLEA9:CACTIH010009431.1:43731:47985:-1	gene:OE9A061969	gene_biotype:protein_coding	transcript_biotype:protein_coding	1
Cluster_11784	OE9A009520T1	1	-1	1	20	1079	1098	UGACAGAAGAGAGUGAGCAC	::::::	:::::::::::::	GUGCUCUCUCUCUUCUGUCA	Cleavage	cdna	primary_assembly:OLEA9:CACTIH010004306.1:18822:22966:1	gene:OE9A009520	gene_biotype:protein_coding	transcript_biotype:protein_coding	1
Cluster_11784	OE9A035286T3	1	-1	1	20	1141	1160	UGACAGAAGAGAGUGAGCAC	::::::	:::::::::::::	GUGCUCUCUCUCUUCUGUCA	Cleavage	cdna	primary_assembly:OLEA9:10:523076:526886:-1	gene:OE9A035286	gene_biotype:protein_coding	transcript_biotype:protein_coding	1
Cluster_11784	OE9A035286T4	1	-1	1	20	1156	1175	UGACAGAAGAGAGUGAGCAC	::::::	:::::::::::::	GUGCUCUCUCUCUUCUGUCA	Cleavage	cdna	primary_assembly:OLEA9:10:523076:526898:-1	gene:OE9A035286	gene_biotype:protein_coding	transcript_biotype:protein_coding	1
Cluster_11784	OE9A035286T1	1	-1	1	20	1325	1344	UGACAGAAGAGAGUGAGCAC	::::::	:::::::::::::	GUGCUCUCUCUCUUCUGUCA	Cleavage	cdna	primary_assembly:OLEA9:10:523076:525184:-1	gene:OE9A035286	gene_biotype:protein_coding	transcript_biotype:protein_coding	1
Cluster_11784	OE9A105269T7	1	-1	1	20	1268	1287	UGACAGAAGAGAGUGAGCAC	::::::	:::::::::::::	GUGCUCUCUCUCUUCUGUCA	Cleavage	cdna	primary_assembly:OLEA9:15:13081887:13086863:1	gene:OE9A105269	gene_biotype:protein_coding	transcript_biotype:protein_coding	1
Cluster_11784	OE9A009520T4	1	-1	1	20	1402	1421	UGACAGAAGAGAGUGAGCAC	::::::	:::::::::::::	GUGCUCUCUCUCUUCUGUCA	Cleavage	cdna	primary_assembly:OLEA9:CACTIH010004306.1:20765:22929:1	gene:OE9A009520	gene_biotype:protein_coding	transcript_biotype:protein_coding	1
Cluster_11784	OE9A014142T1	1	-1	1	20	1512	1531	UGACAGAAGAGAGUGAGCAC	::::::	:::::::::::::	GUGCUCUCUCUCUUCUGUCA	Cleavage	cdna	primary_assembly:OLEA9:CACTIH010000070.1:55597:60654:1	gene:OE9A014142	gene_biotype:protein_coding	transcript_biotype:protein_coding	1
Cluster_11784	OE9A105269T12	1	-1	1	20	1448	1467	UGACAGAAGAGAGUGAGCAC	::::::	:::::::::::::	GUGCUCUCUCUCUUCUGUCA	Cleavage	cdna	primary_assembly:OLEA9:15:13083835:13086863:1	gene:OE9A105269	gene_biotype:protein_coding	transcript_biotype:protein_coding	1
Cluster_11784	OE9A014142T4	1	-1	1	20	1610	1629	UGACAGAAGAGAGUGAGCAC	::::::	:::::::::::::	GUGCUCUCUCUCUUCUGUCA	Cleavage	cdna	primary_assembly:OLEA9:CACTIH010000070.1:55597:60672:1	gene:OE9A014142	gene_biotype:protein_coding	transcript_biotype:protein_coding	1
Cluster_11784	OE9A105269T10	1	-1	1	20	1301	1320	UGACAGAAGAGAGUGAGCAC	::::::	:::::::::::::	GUGCUCUCUCUCUUCUGUCA	Cleavage	cdna	primary_assembly:OLEA9:15:13081887:13087090:1	gene:OE9A105269	gene_biotype:protein_coding	transcript_biotype:protein_coding	1
Cluster_11784	OE9A064503T3	1	-1	1	20	1286	1305	UGACAGAAGAGAGUGAGCAC	::::::	:::::::::::::	GUGCUCUCUCUCUUCUGUCA	Cleavage	cdna	primary_assembly:OLEA9:3:31288348:31299645:-1	gene:OE9A064503	gene_biotype:protein_coding	transcript_biotype:protein_coding	1
Cluster_11784	OE9A032830T1	1	-1	1	20	1124	1143	UGACAGAAGAGAGUGAGCAC	::::::	:::::::::::::	GUGCUCUCUCUCUUCUGUCA	Cleavage	cdna	primary_assembly:OLEA9:20:2407356:2412408:1	gene:OE9A032830	gene_biotype:protein_coding	transcript_biotype:protein_coding	1
Cluster_11784	OE9A064503T5	1	-1	1	20	1330	1349	UGACAGAAGAGAGUGAGCAC	::::::	:::::::::::::	GUGCUCUCUCUCUUCUGUCA	Cleavage	cdna	primary_assembly:OLEA9:3:31288348:31300424:-1	gene:OE9A064503	gene_biotype:protein_coding	transcript_biotype:protein_coding	1
Cluster_11784	OE9A064503T7	1	-1	1	20	1384	1403	UGACAGAAGAGAGUGAGCAC	::::::	:::::::::::::	GUGCUCUCUCUCUUCUGUCA	Cleavage	cdna	primary_assembly:OLEA9:3:31288348:31301326:-1	gene:OE9A064503	gene_biotype:protein_coding	transcript_biotype:protein_coding	1
Cluster_11784	OE9A014142T2	1	-1	1	20	1798	1817	UGACAGAAGAGAGUGAGCAC	::::::	:::::::::::::	GUGCUCUCUCUCUUCUGUCA	Cleavage	cdna	primary_assembly:OLEA9:CACTIH010000070.1:55597:60667:1	gene:OE9A014142	gene_biotype:protein_coding	transcript_biotype:protein_coding	1
Cluster_11784	OE9A014142T5	1	-1	1	20	1852	1871	UGACAGAAGAGAGUGAGCAC	::::::	:::::::::::::	GUGCUCUCUCUCUUCUGUCA	Cleavage	cdna	primary_assembly:OLEA9:CACTIH010000070.1:55829:60654:1	gene:OE9A014142	gene_biotype:protein_coding	transcript_biotype:protein_coding	1
Cluster_11784	OE9A064503T4	1	-1	1	20	1524	1543	UGACAGAAGAGAGUGAGCAC	::::::	:::::::::::::	GUGCUCUCUCUCUUCUGUCA	Cleavage	cdna	primary_assembly:OLEA9:3:31288348:31300400:-1	gene:OE9A064503	gene_biotype:protein_coding	transcript_biotype:protein_coding	1
Cluster_11784	OE9A061969T1	1	-1	1	20	1921	1940	UGACAGAAGAGAGUGAGCAC	::::::	:::::::::::::	GUGCUCUCUCUCUUCUGUCA	Cleavage	cdna	primary_assembly:OLEA9:CACTIH010009431.1:43730:48008:-1	gene:OE9A061969	gene_biotype:protein_coding	transcript_biotype:protein_coding	1
Cluster_11784	OE9A064503T6	1	-1	1	20	1553	1572	UGACAGAAGAGAGUGAGCAC	::::::	:::::::::::::	GUGCUCUCUCUCUUCUGUCA	Cleavage	cdna	primary_assembly:OLEA9:3:31288348:31300429:-1	gene:OE9A064503	gene_biotype:protein_coding	transcript_biotype:protein_coding	1
Cluster_11784	OE9A105269T3	1	-1	1	20	2091	2110	UGACAGAAGAGAGUGAGCAC	::::::	:::::::::::::	GUGCUCUCUCUCUUCUGUCA	Cleavage	cdna	primary_assembly:OLEA9:15:13081887:13086863:1	gene:OE9A105269	gene_biotype:protein_coding	transcript_biotype:protein_coding	1
Cluster_11784	OE9A105269T5	1	-1	1	20	2189	2208	UGACAGAAGAGAGUGAGCAC	::::::	:::::::::::::	GUGCUCUCUCUCUUCUGUCA	Cleavage	cdna	primary_assembly:OLEA9:15:13081887:13086863:1	gene:OE9A105269	gene_biotype:protein_coding	transcript_biotype:protein_coding	1
Cluster_11784	OE9A105269T8	1	-1	1	20	2292	2311	UGACAGAAGAGAGUGAGCAC	::::::	:::::::::::::	GUGCUCUCUCUCUUCUGUCA	Cleavage	cdna	primary_assembly:OLEA9:15:13081887:13086863:1	gene:OE9A105269	gene_biotype:protein_coding	transcript_biotype:protein_coding	1
Cluster_11784	OE9A014142T8	1	-1	1	20	2461	2480	UGACAGAAGAGAGUGAGCAC	::::::	:::::::::::::	GUGCUCUCUCUCUUCUGUCA	Cleavage	cdna	primary_assembly:OLEA9:CACTIH010000070.1:56322:60672:1	gene:OE9A014142	gene_biotype:protein_coding	transcript_biotype:protein_coding	1
Cluster_11784	OE9A014142T6	1	-1	1	20	2498	2517	UGACAGAAGAGAGUGAGCAC	::::::	:::::::::::::	GUGCUCUCUCUCUUCUGUCA	Cleavage	cdna	primary_assembly:OLEA9:CACTIH010000070.1:55908:60672:1	gene:OE9A014142	gene_biotype:protein_coding	transcript_biotype:protein_coding	1
Cluster_11784	OE9A105269T6	1	-1	1	20	2421	2440	UGACAGAAGAGAGUGAGCAC	::::::	:::::::::::::	GUGCUCUCUCUCUUCUGUCA	Cleavage	cdna	primary_assembly:OLEA9:15:13081887:13086863:1	gene:OE9A105269	gene_biotype:protein_coding	transcript_biotype:protein_coding	1
Cluster_11784	OE9A014142T7	1	-1	1	20	2604	2623	UGACAGAAGAGAGUGAGCAC	::::::	:::::::::::::	GUGCUCUCUCUCUUCUGUCA	Cleavage	cdna	primary_assembly:OLEA9:CACTIH010000070.1:55947:60672:1	gene:OE9A014142	gene_biotype:protein_coding	transcript_biotype:protein_coding	1
Cluster_11784	OE9A105269T1	1	-1	1	20	2566	2585	UGACAGAAGAGAGUGAGCAC	::::::	:::::::::::::	GUGCUCUCUCUCUUCUGUCA	Cleavage	cdna	primary_assembly:OLEA9:15:13081810:13086863:1	gene:OE9A105269	gene_biotype:protein_coding	transcript_biotype:protein_coding	1
Cluster_11784	OE9A105269T9	1	-1	1	20	2587	2606	UGACAGAAGAGAGUGAGCAC	::::::	:::::::::::::	GUGCUCUCUCUCUUCUGUCA	Cleavage	cdna	primary_assembly:OLEA9:15:13081887:13086866:1	gene:OE9A105269	gene_biotype:protein_coding	transcript_biotype:protein_coding	1
Cluster_11784	OE9A014142T3	1	-1	1	20	2802	2821	UGACAGAAGAGAGUGAGCAC	::::::	:::::::::::::	GUGCUCUCUCUCUUCUGUCA	Cleavage	cdna	primary_assembly:OLEA9:CACTIH010000070.1:55597:60667:1	gene:OE9A014142	gene_biotype:protein_coding	transcript_biotype:protein_coding	1
Cluster_11784	OE9A049058T2	1	-1	1	20	2579	2598	UGACAGAAGAGAGUGAGCAC	::::::	:::::::::::::	GUGCUCUCUCUCUUCUGUCA	Cleavage	cdna	primary_assembly:OLEA9:11:88037:95464:1	gene:OE9A049058	gene_biotype:protein_coding	transcript_biotype:protein_coding	1
Cluster_11784	OE9A064503T2	1	-1	1	20	2101	2120	UGACAGAAGAGAGUGAGCAC	::::::	:::::::::::::	GUGCUCUCUCUCUUCUGUCA	Cleavage	cdna	primary_assembly:OLEA9:3:31288096:31300713:-1	gene:OE9A064503	gene_biotype:protein_coding	transcript_biotype:protein_coding	1
Cluster_11784	OE9A105269T4	1	-1	1	20	2775	2794	UGACAGAAGAGAGUGAGCAC	::::::	:::::::::::::	GUGCUCUCUCUCUUCUGUCA	Cleavage	cdna	primary_assembly:OLEA9:15:13081887:13086863:1	gene:OE9A105269	gene_biotype:protein_coding	transcript_biotype:protein_coding	1
Cluster_11784	OE9A105269T2	1	-1	1	20	3164	3183	UGACAGAAGAGAGUGAGCAC	::::::	:::::::::::::	GUGCUCUCUCUCUUCUGUCA	Cleavage	cdna	primary_assembly:OLEA9:15:13081887:13086863:1	gene:OE9A105269	gene_biotype:protein_coding	transcript_biotype:protein_coding	1
Cluster_11784	OE9A064503T1	1	-1	1	20	2706	2725	UGACAGAAGAGAGUGAGCAC	::::::	:::::::::::::	GUGCUCUCUCUCUUCUGUCA	Cleavage	cdna	primary_assembly:OLEA9:3:31287907:31301318:-1	gene:OE9A064503	gene_biotype:protein_coding	transcript_biotype:protein_coding	1
Cluster_11784	OE9A105269T11	1	-1	1	20	2873	2892	UGACAGAAGAGAGUGAGCAC	::::::	:::::::::::::	GUGCUCUCUCUCUUCUGUCA	Cleavage	cdna	primary_assembly:OLEA9:15:13081887:13087632:1	gene:OE9A105269	gene_biotype:protein_coding	transcript_biotype:protein_coding	1
Cluster_11784	OE9A000854T1	1	-1	1	20	661	680	UGACAGAAGAGAGUGAGCAC	:::::	:::::::::::::	UUGCUCCCUCUCUUCUGUCA	Cleavage	cdna	primary_assembly:OLEA9:CACTIH010003934.1:62752:64132:1	gene:OE9A000854	gene_biotype:protein_coding	transcript_biotype:protein_coding	1
Cluster_11784	OE9A030466T1	1	-1	1	20	661	680	UGACAGAAGAGAGUGAGCAC	:::::	:::::::::::::	UUGCUCCCUCUCUUCUGUCA	Cleavage	cdna	primary_assembly:OLEA9:CACTIH010000398.1:103649:105286:-1	gene:OE9A030466	gene_biotype:protein_coding	transcript_biotype:protein_coding	1
Cluster_11784	OE9A034411T1	1	-1	1	20	788	807	UGACAGAAGAGAGUGAGCAC	:::::	:::::::::::::	AUGCUCUCUCUCUUCUGUCA	Cleavage	cdna	primary_assembly:OLEA9:7:14155245:14157316:1	gene:OE9A034411	gene_biotype:protein_coding	transcript_biotype:protein_coding	1
Cluster_11784	OE9A034411T2	1	-1	1	20	842	861	UGACAGAAGAGAGUGAGCAC	:::::	:::::::::::::	AUGCUCUCUCUCUUCUGUCA	Cleavage	cdna	primary_assembly:OLEA9:7:14155245:14157316:1	gene:OE9A034411	gene_biotype:protein_coding	transcript_biotype:protein_coding	1
Cluster_11784	OE9A038130T1	1	-1	1	20	852	871	UGACAGAAGAGAGUGAGCAC	:::::	:::::::::::::	UUGCUCUCUCUCUUCUGUCA	Cleavage	cdna	primary_assembly:OLEA9:12:12108192:12110629:1	gene:OE9A038130	gene_biotype:protein_coding	transcript_biotype:protein_coding	1
Cluster_133899	OE9A029154T2	1	-1	1	21	1795	1815	UCGGACCAGGCUUCAUUCCCC	::.:::::::::::::::.	CUGGGAUGAAGCCUGGUCCGG	Cleavage	cdna	primary_assembly:OLEA9:CACTIH010002083.1:104263:113957:1	gene:OE9A029154	gene_biotype:protein_coding	transcript_biotype:protein_coding	1
Cluster_133899	OE9A029154T1	1	-1	1	21	1795	1815	UCGGACCAGGCUUCAUUCCCC	::.:::::::::::::::.	CUGGGAUGAAGCCUGGUCCGG	Cleavage	cdna	primary_assembly:OLEA9:CACTIH010002083.1:104263:113950:1	gene:OE9A029154	gene_biotype:protein_coding	transcript_biotype:protein_coding	1
Cluster_133899	OE9A094240T5	1	-1	1	21	950	970	UCGGACCAGGCUUCAUUCCCC	::.:::::::::::::::.	CUGGGAUGAAGCCUGGUCCGG	Cleavage	cdna	primary_assembly:OLEA9:CACTIH010009240.1:79717:87362:-1	gene:OE9A094240	gene_biotype:protein_coding	transcript_biotype:protein_coding	1
Cluster_133899	OE9A094240T3	1	-1	1	21	835	855	UCGGACCAGGCUUCAUUCCCC	::.:::::::::::::::.	CUGGGAUGAAGCCUGGUCCGG	Cleavage	cdna	primary_assembly:OLEA9:CACTIH010009240.1:79717:86864:-1	gene:OE9A094240	gene_biotype:protein_coding	transcript_biotype:protein_coding	1
Cluster_133899	OE9A114006T5	1	-1	1	21	924	944	UCGGACCAGGCUUCAUUCCCC	::.:::::::::::::::.	UUGGGAUGAAGCCUGGUCCGG	Cleavage	cdna	primary_assembly:OLEA9:CACTIH010000014.1:518418:525933:1	gene:OE9A114006	gene_biotype:protein_coding	transcript_biotype:protein_coding	1
Cluster_133899	OE9A100792T1	1	-1	1	21	947	967	UCGGACCAGGCUUCAUUCCCC	::.:::::::::::::::.	CUGGGAUGAAGCCUGGUCCGG	Cleavage	cdna	primary_assembly:OLEA9:18:12988458:12996786:-1	gene:OE9A100792	gene_biotype:protein_coding	transcript_biotype:protein_coding	1
Cluster_133899	OE9A114006T3	1	-1	1	21	924	944	UCGGACCAGGCUUCAUUCCCC	::.:::::::::::::::.	UUGGGAUGAAGCCUGGUCCGG	Cleavage	cdna	primary_assembly:OLEA9:CACTIH010000014.1:518418:525933:1	gene:OE9A114006	gene_biotype:protein_coding	transcript_biotype:protein_coding	1
Cluster_133899	OE9A032464T1	1	-1	1	21	879	899	UCGGACCAGGCUUCAUUCCCC	::.:::::::::::::::.	UAGGGAUGAAGCCUGGUCCGG	Cleavage	cdna	primary_assembly:OLEA9:CACTIH010007462.1:132043:138892:1	gene:OE9A032464	gene_biotype:protein_coding	transcript_biotype:protein_coding	1
Cluster_133899	OE9A094240T6	1	-1	1	21	950	970	UCGGACCAGGCUUCAUUCCCC	::.:::::::::::::::.	CUGGGAUGAAGCCUGGUCCGG	Cleavage	cdna	primary_assembly:OLEA9:CACTIH010009240.1:80381:87362:-1	gene:OE9A094240	gene_biotype:protein_coding	transcript_biotype:protein_coding	1
Cluster_133899	OE9A000736T3	1	-1	1	21	557	577	UCGGACCAGGCUUCAUUCCCC	::.:::::::::::::::.	CUGGGAUGAAGCCUGGUCCGG	Cleavage	cdna	primary_assembly:OLEA9:11:3290291:3297586:1	gene:OE9A000736	gene_biotype:protein_coding	transcript_biotype:protein_coding	1
Cluster_133899	OE9A032464T3	1	-1	1	21	584	604	UCGGACCAGGCUUCAUUCCCC	::.:::::::::::::::.	UAGGGAUGAAGCCUGGUCCGG	Cleavage	cdna	primary_assembly:OLEA9:CACTIH010007462.1:132338:150580:1	gene:OE9A032464	gene_biotype:protein_coding	transcript_biotype:protein_coding	1
Cluster_133899	OE9A094240T2	1	-1	1	21	356	376	UCGGACCAGGCUUCAUUCCCC	::.:::::::::::::::.	CUGGGAUGAAGCCUGGUCCGG	Cleavage	cdna	primary_assembly:OLEA9:CACTIH010009240.1:79717:85487:-1	gene:OE9A094240	gene_biotype:protein_coding	transcript_biotype:protein_coding	1
Cluster_133899	OE9A000736T4	1	-1	1	21	557	577	UCGGACCAGGCUUCAUUCCCC	::.:::::::::::::::.	CUGGGAUGAAGCCUGGUCCGG	Cleavage	cdna	primary_assembly:OLEA9:11:3290291:3318323:1	gene:OE9A000736	gene_biotype:protein_coding	transcript_biotype:protein_coding	1
Cluster_133899	OE9A000736T2	1	-1	1	21	557	577	UCGGACCAGGCUUCAUUCCCC	::.:::::::::::::::.	CUGGGAUGAAGCCUGGUCCGG	Cleavage	cdna	primary_assembly:OLEA9:11:3290291:3297397:1	gene:OE9A000736	gene_biotype:protein_coding	transcript_biotype:protein_coding	1
Cluster_133899	OE9A100792T2	1	-1	1	21	947	967	UCGGACCAGGCUUCAUUCCCC	::.:::::::::::::::.	CUGGGAUGAAGCCUGGUCCGG	Cleavage	cdna	primary_assembly:OLEA9:18:12990493:12996786:-1	gene:OE9A100792	gene_biotype:protein_coding	transcript_biotype:protein_coding	1
Cluster_133899	OE9A000736T1	1	-1	1	21	557	577	UCGGACCAGGCUUCAUUCCCC	::.:::::::::::::::.	CUGGGAUGAAGCCUGGUCCGG	Cleavage	cdna	primary_assembly:OLEA9:11:3290291:3297146:1	gene:OE9A000736	gene_biotype:protein_coding	transcript_biotype:protein_coding	1
Cluster_133899	OE9A098545T2	1	-1	1	21	1791	1811	UCGGACCAGGCUUCAUUCCCC	::.:::::::::::::::.	CUGGGAUGAAGCCUGGUCCGG	Cleavage	cdna	primary_assembly:OLEA9:CACTIH010005583.1:367001:371843:1	gene:OE9A098545	gene_biotype:protein_coding	transcript_biotype:protein_coding	1
Cluster_133899	OE9A098545T1	1	-1	1	21	1779	1799	UCGGACCAGGCUUCAUUCCCC	::.:::::::::::::::.	CUGGGAUGAAGCCUGGUCCGG	Cleavage	cdna	primary_assembly:OLEA9:CACTIH010005583.1:367001:371843:1	gene:OE9A098545	gene_biotype:protein_coding	transcript_biotype:protein_coding	1
Cluster_133899	OE9A056559T1	1	-1	1	21	557	577	UCGGACCAGGCUUCAUUCCCC	::.:::::::::::::::.	CUGGGAUGAAGCCUGGUCCGG	Cleavage	cdna	primary_assembly:OLEA9:CACTIH010006436.1:3701:6571:1	gene:OE9A056559	gene_biotype:protein_coding	transcript_biotype:protein_coding	1
Cluster_135264	OE9A069358T1	1	-1	1	21	1035	1055	UGGAGAAGCAGGGUACGUGGA	:::::.:::::.:::::::	AGCACGUGCCCUGUUUCUCCA	Cleavage	cdna	primary_assembly:OLEA9:13:3346092:3348352:1	gene:OE9A069358	gene_biotype:protein_coding	transcript_biotype:protein_coding	1
Cluster_135264	OE9A119858T1	1	-1	1	21	1164	1184	UGGAGAAGCAGGGUACGUGGA	:::::.:::::.:::::::	AGCACGUGCCCUGUUUCUCCA	Cleavage	cdna	primary_assembly:OLEA9:CACTIH010000133.1:427133:429501:-1	gene:OE9A119858	gene_biotype:protein_coding	transcript_biotype:protein_coding	1
Cluster_135264	OE9A110041T1	1	-1	1	21	1158	1178	UGGAGAAGCAGGGUACGUGGA	:::::.:::::.:::::::	AGCACGUGCCCUGUUUCUCCA	Cleavage	cdna	primary_assembly:OLEA9:22:9946895:9949301:1	gene:OE9A110041	gene_biotype:protein_coding	transcript_biotype:protein_coding	1
Cluster_135264	OE9A002684T1	1	-1	1	21	2417	2437	UGGAGAAGCAGGGUACGUGGA	::.::.:::::::::::::	GGCAUGUGCCCUGCUUCUCCA	Cleavage	cdna	primary_assembly:OLEA9:CACTIH010005547.1:376648:380285:-1	gene:OE9A002684	gene_biotype:protein_coding	transcript_biotype:protein_coding	1
Cluster_135264	OE9A002684T2	1	-1	1	21	2419	2439	UGGAGAAGCAGGGUACGUGGA	::.::.:::::::::::::	GGCAUGUGCCCUGCUUCUCCA	Cleavage	cdna	primary_assembly:OLEA9:CACTIH010005547.1:376648:380386:-1	gene:OE9A002684	gene_biotype:protein_coding	transcript_biotype:protein_coding	1
Cluster_143700	OE9A029154T2	1	-1	1	21	1795	1815	UCGGACCAGGCUUCAUUCCCC	::.:::::::::::::::.	CUGGGAUGAAGCCUGGUCCGG	Cleavage	cdna	primary_assembly:OLEA9:CACTIH010002083.1:104263:113957:1	gene:OE9A029154	gene_biotype:protein_coding	transcript_biotype:protein_coding	1
Cluster_143700	OE9A029154T1	1	-1	1	21	1795	1815	UCGGACCAGGCUUCAUUCCCC	::.:::::::::::::::.	CUGGGAUGAAGCCUGGUCCGG	Cleavage	cdna	primary_assembly:OLEA9:CACTIH010002083.1:104263:113950:1	gene:OE9A029154	gene_biotype:protein_coding	transcript_biotype:protein_coding	1
Cluster_143700	OE9A094240T5	1	-1	1	21	950	970	UCGGACCAGGCUUCAUUCCCC	::.:::::::::::::::.	CUGGGAUGAAGCCUGGUCCGG	Cleavage	cdna	primary_assembly:OLEA9:CACTIH010009240.1:79717:87362:-1	gene:OE9A094240	gene_biotype:protein_coding	transcript_biotype:protein_coding	1
Cluster_143700	OE9A094240T3	1	-1	1	21	835	855	UCGGACCAGGCUUCAUUCCCC	::.:::::::::::::::.	CUGGGAUGAAGCCUGGUCCGG	Cleavage	cdna	primary_assembly:OLEA9:CACTIH010009240.1:79717:86864:-1	gene:OE9A094240	gene_biotype:protein_coding	transcript_biotype:protein_coding	1
Cluster_143700	OE9A114006T5	1	-1	1	21	924	944	UCGGACCAGGCUUCAUUCCCC	::.:::::::::::::::.	UUGGGAUGAAGCCUGGUCCGG	Cleavage	cdna	primary_assembly:OLEA9:CACTIH010000014.1:518418:525933:1	gene:OE9A114006	gene_biotype:protein_coding	transcript_biotype:protein_coding	1
Cluster_143700	OE9A100792T1	1	-1	1	21	947	967	UCGGACCAGGCUUCAUUCCCC	::.:::::::::::::::.	CUGGGAUGAAGCCUGGUCCGG	Cleavage	cdna	primary_assembly:OLEA9:18:12988458:12996786:-1	gene:OE9A100792	gene_biotype:protein_coding	transcript_biotype:protein_coding	1
Cluster_143700	OE9A114006T3	1	-1	1	21	924	944	UCGGACCAGGCUUCAUUCCCC	::.:::::::::::::::.	UUGGGAUGAAGCCUGGUCCGG	Cleavage	cdna	primary_assembly:OLEA9:CACTIH010000014.1:518418:525933:1	gene:OE9A114006	gene_biotype:protein_coding	transcript_biotype:protein_coding	1
Cluster_143700	OE9A032464T1	1	-1	1	21	879	899	UCGGACCAGGCUUCAUUCCCC	::.:::::::::::::::.	UAGGGAUGAAGCCUGGUCCGG	Cleavage	cdna	primary_assembly:OLEA9:CACTIH010007462.1:132043:138892:1	gene:OE9A032464	gene_biotype:protein_coding	transcript_biotype:protein_coding	1
Cluster_143700	OE9A094240T6	1	-1	1	21	950	970	UCGGACCAGGCUUCAUUCCCC	::.:::::::::::::::.	CUGGGAUGAAGCCUGGUCCGG	Cleavage	cdna	primary_assembly:OLEA9:CACTIH010009240.1:80381:87362:-1	gene:OE9A094240	gene_biotype:protein_coding	transcript_biotype:protein_coding	1
Cluster_143700	OE9A000736T3	1	-1	1	21	557	577	UCGGACCAGGCUUCAUUCCCC	::.:::::::::::::::.	CUGGGAUGAAGCCUGGUCCGG	Cleavage	cdna	primary_assembly:OLEA9:11:3290291:3297586:1	gene:OE9A000736	gene_biotype:protein_coding	transcript_biotype:protein_coding	1
Cluster_143700	OE9A032464T3	1	-1	1	21	584	604	UCGGACCAGGCUUCAUUCCCC	::.:::::::::::::::.	UAGGGAUGAAGCCUGGUCCGG	Cleavage	cdna	primary_assembly:OLEA9:CACTIH010007462.1:132338:150580:1	gene:OE9A032464	gene_biotype:protein_coding	transcript_biotype:protein_coding	1
Cluster_143700	OE9A094240T2	1	-1	1	21	356	376	UCGGACCAGGCUUCAUUCCCC	::.:::::::::::::::.	CUGGGAUGAAGCCUGGUCCGG	Cleavage	cdna	primary_assembly:OLEA9:CACTIH010009240.1:79717:85487:-1	gene:OE9A094240	gene_biotype:protein_coding	transcript_biotype:protein_coding	1
Cluster_143700	OE9A000736T4	1	-1	1	21	557	577	UCGGACCAGGCUUCAUUCCCC	::.:::::::::::::::.	CUGGGAUGAAGCCUGGUCCGG	Cleavage	cdna	primary_assembly:OLEA9:11:3290291:3318323:1	gene:OE9A000736	gene_biotype:protein_coding	transcript_biotype:protein_coding	1
Cluster_143700	OE9A000736T2	1	-1	1	21	557	577	UCGGACCAGGCUUCAUUCCCC	::.:::::::::::::::.	CUGGGAUGAAGCCUGGUCCGG	Cleavage	cdna	primary_assembly:OLEA9:11:3290291:3297397:1	gene:OE9A000736	gene_biotype:protein_coding	transcript_biotype:protein_coding	1
Cluster_143700	OE9A100792T2	1	-1	1	21	947	967	UCGGACCAGGCUUCAUUCCCC	::.:::::::::::::::.	CUGGGAUGAAGCCUGGUCCGG	Cleavage	cdna	primary_assembly:OLEA9:18:12990493:12996786:-1	gene:OE9A100792	gene_biotype:protein_coding	transcript_biotype:protein_coding	1
Cluster_143700	OE9A000736T1	1	-1	1	21	557	577	UCGGACCAGGCUUCAUUCCCC	::.:::::::::::::::.	CUGGGAUGAAGCCUGGUCCGG	Cleavage	cdna	primary_assembly:OLEA9:11:3290291:3297146:1	gene:OE9A000736	gene_biotype:protein_coding	transcript_biotype:protein_coding	1
Cluster_143700	OE9A098545T2	1	-1	1	21	1791	1811	UCGGACCAGGCUUCAUUCCCC	::.:::::::::::::::.	CUGGGAUGAAGCCUGGUCCGG	Cleavage	cdna	primary_assembly:OLEA9:CACTIH010005583.1:367001:371843:1	gene:OE9A098545	gene_biotype:protein_coding	transcript_biotype:protein_coding	1
Cluster_143700	OE9A098545T1	1	-1	1	21	1779	1799	UCGGACCAGGCUUCAUUCCCC	::.:::::::::::::::.	CUGGGAUGAAGCCUGGUCCGG	Cleavage	cdna	primary_assembly:OLEA9:CACTIH010005583.1:367001:371843:1	gene:OE9A098545	gene_biotype:protein_coding	transcript_biotype:protein_coding	1
Cluster_143700	OE9A056559T1	1	-1	1	21	557	577	UCGGACCAGGCUUCAUUCCCC	::.:::::::::::::::.	CUGGGAUGAAGCCUGGUCCGG	Cleavage	cdna	primary_assembly:OLEA9:CACTIH010006436.1:3701:6571:1	gene:OE9A056559	gene_biotype:protein_coding	transcript_biotype:protein_coding	1
Cluster_14755	OE9A082830T1	1	-1	1	22	56	77	UUCCAAAGGGAUCGCAUUGAUC	::::::::::::::::::	AGACAAUGCGAUCCCUUUGGAU	Cleavage	cdna	primary_assembly:OLEA9:CACTIH010010227.1:2672:2958:-1	gene:OE9A082830	gene_biotype:protein_coding	transcript_biotype:protein_coding	1
Cluster_14755	OE9A020381T1	1	-1	1	22	2190	2211	UUCCAAAGGGAUCGCAUUGAUC	:	::::::::::::::::::	AAACAAUGCGAUCCCUUUGGAU	Cleavage	cdna	primary_assembly:OLEA9:CACTIH010003707.1:499946:503707:-1	gene:OE9A020381	gene_biotype:protein_coding	transcript_biotype:protein_coding	1
Cluster_14755	OE9A020381T2	1	-1	1	22	2557	2578	UUCCAAAGGGAUCGCAUUGAUC	:	::::::::::::::::::	AAACAAUGCGAUCCCUUUGGAU	Cleavage	cdna	primary_assembly:OLEA9:CACTIH010003707.1:499946:503707:-1	gene:OE9A020381	gene_biotype:protein_coding	transcript_biotype:protein_coding	1
Cluster_14755	OE9A109513T1	1	-1	1	22	2582	2603	UUCCAAAGGGAUCGCAUUGAUC	:	::::::::::::::::::	AAACAAUGCGAUCCCUUUGGAU	Cleavage	cdna	primary_assembly:OLEA9:CACTIH010007249.1:664674:668549:1	gene:OE9A109513	gene_biotype:protein_coding	transcript_biotype:protein_coding	1
Cluster_14755	OE9A004207T3	1	-1	1	22	1505	1526	UUCCAAAGGGAUCGCAUUGAUC	::::::::::::::::::	AGACAAUGCGAUCCCUUUGGAU	Cleavage	cdna	primary_assembly:OLEA9:CACTIH010003634.1:205619:208837:-1	gene:OE9A004207	gene_biotype:protein_coding	transcript_biotype:protein_coding	1
Cluster_14755	OE9A043912T1	1	-1	1	22	1751	1772	UUCCAAAGGGAUCGCAUUGAUC	::::::::::::::::::	AGACAAUGCGAUCCCUUUGGAU	Cleavage	cdna	primary_assembly:OLEA9:9:5257775:5261435:-1	gene:OE9A043912	gene_biotype:protein_coding	transcript_biotype:protein_coding	1
Cluster_14755	OE9A004207T2	1	-1	1	22	1935	1956	UUCCAAAGGGAUCGCAUUGAUC	::::::::::::::::::	AGACAAUGCGAUCCCUUUGGAU	Cleavage	cdna	primary_assembly:OLEA9:CACTIH010003634.1:205122:209267:-1	gene:OE9A004207	gene_biotype:protein_coding	transcript_biotype:protein_coding	1
Cluster_14755	OE9A061933T1	1	-1	1	22	1686	1707	UUCCAAAGGGAUCGCAUUGAUC	::::::::::::::::::	AGACAAUGCGAUCCCUUUGGAU	Cleavage	cdna	primary_assembly:OLEA9:16:15857894:15862135:-1	gene:OE9A061933	gene_biotype:protein_coding	transcript_biotype:protein_coding	2
Cluster_148510	OE9A116413T2	1	-1	1	20	2055	2074	UGACAGAAGAGAGUGAGCAC	:::::..:::::::::::::	GUGCUUGCUCUCUUCUGUCA	Cleavage	cdna	primary_assembly:OLEA9:CACTIH010000139.1:121733:125061:-1	gene:OE9A116413	gene_biotype:protein_coding	transcript_biotype:protein_coding	1
Cluster_148510	OE9A116413T1	1	-1	1	20	2345	2364	UGACAGAAGAGAGUGAGCAC	:::::..:::::::::::::	GUGCUUGCUCUCUUCUGUCA	Cleavage	cdna	primary_assembly:OLEA9:CACTIH010000139.1:121733:125061:-1	gene:OE9A116413	gene_biotype:protein_coding	transcript_biotype:protein_coding	1
Cluster_148510	OE9A077935T1	1	-1	1	20	674	693	UGACAGAAGAGAGUGAGCAC	::::::	:::::::::::::	GUGCUCUCUCUCUUCUGUCA	Cleavage	cdna	primary_assembly:OLEA9:15:12832774:12834646:1	gene:OE9A077935	gene_biotype:protein_coding	transcript_biotype:protein_coding	1
Cluster_148510	OE9A000186T1	1	-1	1	20	820	839	UGACAGAAGAGAGUGAGCAC	::::::	:::::::::::::	GUGCUCUCUCUCUUCUGUCA	Cleavage	cdna	primary_assembly:OLEA9:CACTIH010009322.1:59166:61662:1	gene:OE9A000186	gene_biotype:protein_coding	transcript_biotype:protein_coding	1
Cluster_148510	OE9A009520T3	1	-1	1	20	825	844	UGACAGAAGAGAGUGAGCAC	::::::	:::::::::::::	GUGCUCUCUCUCUUCUGUCA	Cleavage	cdna	primary_assembly:OLEA9:CACTIH010004306.1:18881:22886:1	gene:OE9A009520	gene_biotype:protein_coding	transcript_biotype:protein_coding	1
Cluster_148510	OE9A009520T2	1	-1	1	20	901	920	UGACAGAAGAGAGUGAGCAC	::::::	:::::::::::::	GUGCUCUCUCUCUUCUGUCA	Cleavage	cdna	primary_assembly:OLEA9:CACTIH010004306.1:18844:22929:1	gene:OE9A009520	gene_biotype:protein_coding	transcript_biotype:protein_coding	1
Cluster_148510	OE9A035286T2	1	-1	1	20	889	908	UGACAGAAGAGAGUGAGCAC	::::::	:::::::::::::	GUGCUCUCUCUCUUCUGUCA	Cleavage	cdna	primary_assembly:OLEA9:10:523076:526821:-1	gene:OE9A035286	gene_biotype:protein_coding	transcript_biotype:protein_coding	1
Cluster_148510	OE9A061969T3	1	-1	1	20	928	947	UGACAGAAGAGAGUGAGCAC	::::::	:::::::::::::	GUGCUCUCUCUCUUCUGUCA	Cleavage	cdna	primary_assembly:OLEA9:CACTIH010009431.1:43749:47922:-1	gene:OE9A061969	gene_biotype:protein_coding	transcript_biotype:protein_coding	1
Cluster_148510	OE9A061969T2	1	-1	1	20	1020	1039	UGACAGAAGAGAGUGAGCAC	::::::	:::::::::::::	GUGCUCUCUCUCUUCUGUCA	Cleavage	cdna	primary_assembly:OLEA9:CACTIH010009431.1:43731:47985:-1	gene:OE9A061969	gene_biotype:protein_coding	transcript_biotype:protein_coding	1
Cluster_148510	OE9A009520T1	1	-1	1	20	1079	1098	UGACAGAAGAGAGUGAGCAC	::::::	:::::::::::::	GUGCUCUCUCUCUUCUGUCA	Cleavage	cdna	primary_assembly:OLEA9:CACTIH010004306.1:18822:22966:1	gene:OE9A009520	gene_biotype:protein_coding	transcript_biotype:protein_coding	1
Cluster_148510	OE9A035286T3	1	-1	1	20	1141	1160	UGACAGAAGAGAGUGAGCAC	::::::	:::::::::::::	GUGCUCUCUCUCUUCUGUCA	Cleavage	cdna	primary_assembly:OLEA9:10:523076:526886:-1	gene:OE9A035286	gene_biotype:protein_coding	transcript_biotype:protein_coding	1
Cluster_148510	OE9A035286T4	1	-1	1	20	1156	1175	UGACAGAAGAGAGUGAGCAC	::::::	:::::::::::::	GUGCUCUCUCUCUUCUGUCA	Cleavage	cdna	primary_assembly:OLEA9:10:523076:526898:-1	gene:OE9A035286	gene_biotype:protein_coding	transcript_biotype:protein_coding	1
Cluster_148510	OE9A035286T1	1	-1	1	20	1325	1344	UGACAGAAGAGAGUGAGCAC	::::::	:::::::::::::	GUGCUCUCUCUCUUCUGUCA	Cleavage	cdna	primary_assembly:OLEA9:10:523076:525184:-1	gene:OE9A035286	gene_biotype:protein_coding	transcript_biotype:protein_coding	1
Cluster_148510	OE9A105269T7	1	-1	1	20	1268	1287	UGACAGAAGAGAGUGAGCAC	::::::	:::::::::::::	GUGCUCUCUCUCUUCUGUCA	Cleavage	cdna	primary_assembly:OLEA9:15:13081887:13086863:1	gene:OE9A105269	gene_biotype:protein_coding	transcript_biotype:protein_coding	1
Cluster_148510	OE9A009520T4	1	-1	1	20	1402	1421	UGACAGAAGAGAGUGAGCAC	::::::	:::::::::::::	GUGCUCUCUCUCUUCUGUCA	Cleavage	cdna	primary_assembly:OLEA9:CACTIH010004306.1:20765:22929:1	gene:OE9A009520	gene_biotype:protein_coding	transcript_biotype:protein_coding	1
Cluster_148510	OE9A014142T1	1	-1	1	20	1512	1531	UGACAGAAGAGAGUGAGCAC	::::::	:::::::::::::	GUGCUCUCUCUCUUCUGUCA	Cleavage	cdna	primary_assembly:OLEA9:CACTIH010000070.1:55597:60654:1	gene:OE9A014142	gene_biotype:protein_coding	transcript_biotype:protein_coding	1
Cluster_148510	OE9A105269T12	1	-1	1	20	1448	1467	UGACAGAAGAGAGUGAGCAC	::::::	:::::::::::::	GUGCUCUCUCUCUUCUGUCA	Cleavage	cdna	primary_assembly:OLEA9:15:13083835:13086863:1	gene:OE9A105269	gene_biotype:protein_coding	transcript_biotype:protein_coding	1
Cluster_148510	OE9A014142T4	1	-1	1	20	1610	1629	UGACAGAAGAGAGUGAGCAC	::::::	:::::::::::::	GUGCUCUCUCUCUUCUGUCA	Cleavage	cdna	primary_assembly:OLEA9:CACTIH010000070.1:55597:60672:1	gene:OE9A014142	gene_biotype:protein_coding	transcript_biotype:protein_coding	1
Cluster_148510	OE9A105269T10	1	-1	1	20	1301	1320	UGACAGAAGAGAGUGAGCAC	::::::	:::::::::::::	GUGCUCUCUCUCUUCUGUCA	Cleavage	cdna	primary_assembly:OLEA9:15:13081887:13087090:1	gene:OE9A105269	gene_biotype:protein_coding	transcript_biotype:protein_coding	1
Cluster_148510	OE9A064503T3	1	-1	1	20	1286	1305	UGACAGAAGAGAGUGAGCAC	::::::	:::::::::::::	GUGCUCUCUCUCUUCUGUCA	Cleavage	cdna	primary_assembly:OLEA9:3:31288348:31299645:-1	gene:OE9A064503	gene_biotype:protein_coding	transcript_biotype:protein_coding	1
Cluster_148510	OE9A032830T1	1	-1	1	20	1124	1143	UGACAGAAGAGAGUGAGCAC	::::::	:::::::::::::	GUGCUCUCUCUCUUCUGUCA	Cleavage	cdna	primary_assembly:OLEA9:20:2407356:2412408:1	gene:OE9A032830	gene_biotype:protein_coding	transcript_biotype:protein_coding	1
Cluster_148510	OE9A064503T5	1	-1	1	20	1330	1349	UGACAGAAGAGAGUGAGCAC	::::::	:::::::::::::	GUGCUCUCUCUCUUCUGUCA	Cleavage	cdna	primary_assembly:OLEA9:3:31288348:31300424:-1	gene:OE9A064503	gene_biotype:protein_coding	transcript_biotype:protein_coding	1
Cluster_148510	OE9A064503T7	1	-1	1	20	1384	1403	UGACAGAAGAGAGUGAGCAC	::::::	:::::::::::::	GUGCUCUCUCUCUUCUGUCA	Cleavage	cdna	primary_assembly:OLEA9:3:31288348:31301326:-1	gene:OE9A064503	gene_biotype:protein_coding	transcript_biotype:protein_coding	1
Cluster_148510	OE9A014142T2	1	-1	1	20	1798	1817	UGACAGAAGAGAGUGAGCAC	::::::	:::::::::::::	GUGCUCUCUCUCUUCUGUCA	Cleavage	cdna	primary_assembly:OLEA9:CACTIH010000070.1:55597:60667:1	gene:OE9A014142	gene_biotype:protein_coding	transcript_biotype:protein_coding	1
Cluster_148510	OE9A014142T5	1	-1	1	20	1852	1871	UGACAGAAGAGAGUGAGCAC	::::::	:::::::::::::	GUGCUCUCUCUCUUCUGUCA	Cleavage	cdna	primary_assembly:OLEA9:CACTIH010000070.1:55829:60654:1	gene:OE9A014142	gene_biotype:protein_coding	transcript_biotype:protein_coding	1
Cluster_148510	OE9A064503T4	1	-1	1	20	1524	1543	UGACAGAAGAGAGUGAGCAC	::::::	:::::::::::::	GUGCUCUCUCUCUUCUGUCA	Cleavage	cdna	primary_assembly:OLEA9:3:31288348:31300400:-1	gene:OE9A064503	gene_biotype:protein_coding	transcript_biotype:protein_coding	1
Cluster_148510	OE9A061969T1	1	-1	1	20	1921	1940	UGACAGAAGAGAGUGAGCAC	::::::	:::::::::::::	GUGCUCUCUCUCUUCUGUCA	Cleavage	cdna	primary_assembly:OLEA9:CACTIH010009431.1:43730:48008:-1	gene:OE9A061969	gene_biotype:protein_coding	transcript_biotype:protein_coding	1
Cluster_148510	OE9A064503T6	1	-1	1	20	1553	1572	UGACAGAAGAGAGUGAGCAC	::::::	:::::::::::::	GUGCUCUCUCUCUUCUGUCA	Cleavage	cdna	primary_assembly:OLEA9:3:31288348:31300429:-1	gene:OE9A064503	gene_biotype:protein_coding	transcript_biotype:protein_coding	1
Cluster_148510	OE9A105269T3	1	-1	1	20	2091	2110	UGACAGAAGAGAGUGAGCAC	::::::	:::::::::::::	GUGCUCUCUCUCUUCUGUCA	Cleavage	cdna	primary_assembly:OLEA9:15:13081887:13086863:1	gene:OE9A105269	gene_biotype:protein_coding	transcript_biotype:protein_coding	1
Cluster_148510	OE9A105269T5	1	-1	1	20	2189	2208	UGACAGAAGAGAGUGAGCAC	::::::	:::::::::::::	GUGCUCUCUCUCUUCUGUCA	Cleavage	cdna	primary_assembly:OLEA9:15:13081887:13086863:1	gene:OE9A105269	gene_biotype:protein_coding	transcript_biotype:protein_coding	1
Cluster_148510	OE9A105269T8	1	-1	1	20	2292	2311	UGACAGAAGAGAGUGAGCAC	::::::	:::::::::::::	GUGCUCUCUCUCUUCUGUCA	Cleavage	cdna	primary_assembly:OLEA9:15:13081887:13086863:1	gene:OE9A105269	gene_biotype:protein_coding	transcript_biotype:protein_coding	1
Cluster_148510	OE9A014142T8	1	-1	1	20	2461	2480	UGACAGAAGAGAGUGAGCAC	::::::	:::::::::::::	GUGCUCUCUCUCUUCUGUCA	Cleavage	cdna	primary_assembly:OLEA9:CACTIH010000070.1:56322:60672:1	gene:OE9A014142	gene_biotype:protein_coding	transcript_biotype:protein_coding	1
Cluster_148510	OE9A014142T6	1	-1	1	20	2498	2517	UGACAGAAGAGAGUGAGCAC	::::::	:::::::::::::	GUGCUCUCUCUCUUCUGUCA	Cleavage	cdna	primary_assembly:OLEA9:CACTIH010000070.1:55908:60672:1	gene:OE9A014142	gene_biotype:protein_coding	transcript_biotype:protein_coding	1
Cluster_148510	OE9A105269T6	1	-1	1	20	2421	2440	UGACAGAAGAGAGUGAGCAC	::::::	:::::::::::::	GUGCUCUCUCUCUUCUGUCA	Cleavage	cdna	primary_assembly:OLEA9:15:13081887:13086863:1	gene:OE9A105269	gene_biotype:protein_coding	transcript_biotype:protein_coding	1
Cluster_148510	OE9A014142T7	1	-1	1	20	2604	2623	UGACAGAAGAGAGUGAGCAC	::::::	:::::::::::::	GUGCUCUCUCUCUUCUGUCA	Cleavage	cdna	primary_assembly:OLEA9:CACTIH010000070.1:55947:60672:1	gene:OE9A014142	gene_biotype:protein_coding	transcript_biotype:protein_coding	1
Cluster_148510	OE9A105269T1	1	-1	1	20	2566	2585	UGACAGAAGAGAGUGAGCAC	::::::	:::::::::::::	GUGCUCUCUCUCUUCUGUCA	Cleavage	cdna	primary_assembly:OLEA9:15:13081810:13086863:1	gene:OE9A105269	gene_biotype:protein_coding	transcript_biotype:protein_coding	1
Cluster_148510	OE9A105269T9	1	-1	1	20	2587	2606	UGACAGAAGAGAGUGAGCAC	::::::	:::::::::::::	GUGCUCUCUCUCUUCUGUCA	Cleavage	cdna	primary_assembly:OLEA9:15:13081887:13086866:1	gene:OE9A105269	gene_biotype:protein_coding	transcript_biotype:protein_coding	1
Cluster_148510	OE9A014142T3	1	-1	1	20	2802	2821	UGACAGAAGAGAGUGAGCAC	::::::	:::::::::::::	GUGCUCUCUCUCUUCUGUCA	Cleavage	cdna	primary_assembly:OLEA9:CACTIH010000070.1:55597:60667:1	gene:OE9A014142	gene_biotype:protein_coding	transcript_biotype:protein_coding	1
Cluster_148510	OE9A049058T2	1	-1	1	20	2579	2598	UGACAGAAGAGAGUGAGCAC	::::::	:::::::::::::	GUGCUCUCUCUCUUCUGUCA	Cleavage	cdna	primary_assembly:OLEA9:11:88037:95464:1	gene:OE9A049058	gene_biotype:protein_coding	transcript_biotype:protein_coding	1
Cluster_148510	OE9A064503T2	1	-1	1	20	2101	2120	UGACAGAAGAGAGUGAGCAC	::::::	:::::::::::::	GUGCUCUCUCUCUUCUGUCA	Cleavage	cdna	primary_assembly:OLEA9:3:31288096:31300713:-1	gene:OE9A064503	gene_biotype:protein_coding	transcript_biotype:protein_coding	1
Cluster_148510	OE9A105269T4	1	-1	1	20	2775	2794	UGACAGAAGAGAGUGAGCAC	::::::	:::::::::::::	GUGCUCUCUCUCUUCUGUCA	Cleavage	cdna	primary_assembly:OLEA9:15:13081887:13086863:1	gene:OE9A105269	gene_biotype:protein_coding	transcript_biotype:protein_coding	1
Cluster_148510	OE9A105269T2	1	-1	1	20	3164	3183	UGACAGAAGAGAGUGAGCAC	::::::	:::::::::::::	GUGCUCUCUCUCUUCUGUCA	Cleavage	cdna	primary_assembly:OLEA9:15:13081887:13086863:1	gene:OE9A105269	gene_biotype:protein_coding	transcript_biotype:protein_coding	1
Cluster_148510	OE9A064503T1	1	-1	1	20	2706	2725	UGACAGAAGAGAGUGAGCAC	::::::	:::::::::::::	GUGCUCUCUCUCUUCUGUCA	Cleavage	cdna	primary_assembly:OLEA9:3:31287907:31301318:-1	gene:OE9A064503	gene_biotype:protein_coding	transcript_biotype:protein_coding	1
Cluster_148510	OE9A105269T11	1	-1	1	20	2873	2892	UGACAGAAGAGAGUGAGCAC	::::::	:::::::::::::	GUGCUCUCUCUCUUCUGUCA	Cleavage	cdna	primary_assembly:OLEA9:15:13081887:13087632:1	gene:OE9A105269	gene_biotype:protein_coding	transcript_biotype:protein_coding	1
Cluster_148510	OE9A000854T1	1	-1	1	20	661	680	UGACAGAAGAGAGUGAGCAC	:::::	:::::::::::::	UUGCUCCCUCUCUUCUGUCA	Cleavage	cdna	primary_assembly:OLEA9:CACTIH010003934.1:62752:64132:1	gene:OE9A000854	gene_biotype:protein_coding	transcript_biotype:protein_coding	1
Cluster_148510	OE9A030466T1	1	-1	1	20	661	680	UGACAGAAGAGAGUGAGCAC	:::::	:::::::::::::	UUGCUCCCUCUCUUCUGUCA	Cleavage	cdna	primary_assembly:OLEA9:CACTIH010000398.1:103649:105286:-1	gene:OE9A030466	gene_biotype:protein_coding	transcript_biotype:protein_coding	1
Cluster_148510	OE9A034411T1	1	-1	1	20	788	807	UGACAGAAGAGAGUGAGCAC	:::::	:::::::::::::	AUGCUCUCUCUCUUCUGUCA	Cleavage	cdna	primary_assembly:OLEA9:7:14155245:14157316:1	gene:OE9A034411	gene_biotype:protein_coding	transcript_biotype:protein_coding	1
Cluster_148510	OE9A034411T2	1	-1	1	20	842	861	UGACAGAAGAGAGUGAGCAC	:::::	:::::::::::::	AUGCUCUCUCUCUUCUGUCA	Cleavage	cdna	primary_assembly:OLEA9:7:14155245:14157316:1	gene:OE9A034411	gene_biotype:protein_coding	transcript_biotype:protein_coding	1
Cluster_148510	OE9A038130T1	1	-1	1	20	852	871	UGACAGAAGAGAGUGAGCAC	:::::	:::::::::::::	UUGCUCUCUCUCUUCUGUCA	Cleavage	cdna	primary_assembly:OLEA9:12:12108192:12110629:1	gene:OE9A038130	gene_biotype:protein_coding	transcript_biotype:protein_coding	1
Cluster_154607	OE9A105889T2	1	-1	1	21	1419	1439	UCGGACCAGGCUUCGUUCCUC	::::.:::::::::::::.	CUGGAAUGAAGCCUGGUCCGG	Cleavage	cdna	primary_assembly:OLEA9:CACTIH010009386.1:96132:106949:1	gene:OE9A105889	gene_biotype:protein_coding	transcript_biotype:protein_coding	1
Cluster_154607	OE9A105889T3	1	-1	1	21	1419	1439	UCGGACCAGGCUUCGUUCCUC	::::.:::::::::::::.	CUGGAAUGAAGCCUGGUCCGG	Cleavage	cdna	primary_assembly:OLEA9:CACTIH010009386.1:96132:136345:1	gene:OE9A105889	gene_biotype:protein_coding	transcript_biotype:protein_coding	1
Cluster_154607	OE9A105889T1	1	-1	1	21	1419	1439	UCGGACCAGGCUUCGUUCCUC	::::.:::::::::::::.	CUGGAAUGAAGCCUGGUCCGG	Cleavage	cdna	primary_assembly:OLEA9:CACTIH010009386.1:96132:106213:1	gene:OE9A105889	gene_biotype:protein_coding	transcript_biotype:protein_coding	1
Cluster_154607	OE9A107723T1	1	-1	1	21	1484	1504	UCGGACCAGGCUUCGUUCCUC	::::.:::::::::::::.	CUGGAAUGAAGCCUGGUCCGG	Cleavage	cdna	primary_assembly:OLEA9:9:15929369:15940275:-1	gene:OE9A107723	gene_biotype:protein_coding	transcript_biotype:protein_coding	1
Cluster_154607	OE9A107723T2	1	-1	1	21	1402	1422	UCGGACCAGGCUUCGUUCCUC	::::.:::::::::::::.	CUGGAAUGAAGCCUGGUCCGG	Cleavage	cdna	primary_assembly:OLEA9:9:15929369:15940275:-1	gene:OE9A107723	gene_biotype:protein_coding	transcript_biotype:protein_coding	1
Cluster_154607	OE9A011733T1	1	-1	1	21	560	580	UCGGACCAGGCUUCGUUCCUC	::::.:::::::::::::.	CUGGAAUGAAGCCUGGUCCGG	Cleavage	cdna	primary_assembly:OLEA9:3:655416:663607:-1	gene:OE9A011733	gene_biotype:protein_coding	transcript_biotype:protein_coding	1
Cluster_18366	OE9A029154T2	1	-1	1	21	1795	1815	UCGGACCAGGCUUCAUUCCCC	::.:::::::::::::::.	CUGGGAUGAAGCCUGGUCCGG	Cleavage	cdna	primary_assembly:OLEA9:CACTIH010002083.1:104263:113957:1	gene:OE9A029154	gene_biotype:protein_coding	transcript_biotype:protein_coding	1
Cluster_18366	OE9A029154T1	1	-1	1	21	1795	1815	UCGGACCAGGCUUCAUUCCCC	::.:::::::::::::::.	CUGGGAUGAAGCCUGGUCCGG	Cleavage	cdna	primary_assembly:OLEA9:CACTIH010002083.1:104263:113950:1	gene:OE9A029154	gene_biotype:protein_coding	transcript_biotype:protein_coding	1
Cluster_18366	OE9A094240T5	1	-1	1	21	950	970	UCGGACCAGGCUUCAUUCCCC	::.:::::::::::::::.	CUGGGAUGAAGCCUGGUCCGG	Cleavage	cdna	primary_assembly:OLEA9:CACTIH010009240.1:79717:87362:-1	gene:OE9A094240	gene_biotype:protein_coding	transcript_biotype:protein_coding	1
Cluster_18366	OE9A094240T3	1	-1	1	21	835	855	UCGGACCAGGCUUCAUUCCCC	::.:::::::::::::::.	CUGGGAUGAAGCCUGGUCCGG	Cleavage	cdna	primary_assembly:OLEA9:CACTIH010009240.1:79717:86864:-1	gene:OE9A094240	gene_biotype:protein_coding	transcript_biotype:protein_coding	1
Cluster_18366	OE9A114006T5	1	-1	1	21	924	944	UCGGACCAGGCUUCAUUCCCC	::.:::::::::::::::.	UUGGGAUGAAGCCUGGUCCGG	Cleavage	cdna	primary_assembly:OLEA9:CACTIH010000014.1:518418:525933:1	gene:OE9A114006	gene_biotype:protein_coding	transcript_biotype:protein_coding	1
Cluster_18366	OE9A100792T1	1	-1	1	21	947	967	UCGGACCAGGCUUCAUUCCCC	::.:::::::::::::::.	CUGGGAUGAAGCCUGGUCCGG	Cleavage	cdna	primary_assembly:OLEA9:18:12988458:12996786:-1	gene:OE9A100792	gene_biotype:protein_coding	transcript_biotype:protein_coding	1
Cluster_18366	OE9A114006T3	1	-1	1	21	924	944	UCGGACCAGGCUUCAUUCCCC	::.:::::::::::::::.	UUGGGAUGAAGCCUGGUCCGG	Cleavage	cdna	primary_assembly:OLEA9:CACTIH010000014.1:518418:525933:1	gene:OE9A114006	gene_biotype:protein_coding	transcript_biotype:protein_coding	1
Cluster_18366	OE9A032464T1	1	-1	1	21	879	899	UCGGACCAGGCUUCAUUCCCC	::.:::::::::::::::.	UAGGGAUGAAGCCUGGUCCGG	Cleavage	cdna	primary_assembly:OLEA9:CACTIH010007462.1:132043:138892:1	gene:OE9A032464	gene_biotype:protein_coding	transcript_biotype:protein_coding	1
Cluster_18366	OE9A094240T6	1	-1	1	21	950	970	UCGGACCAGGCUUCAUUCCCC	::.:::::::::::::::.	CUGGGAUGAAGCCUGGUCCGG	Cleavage	cdna	primary_assembly:OLEA9:CACTIH010009240.1:80381:87362:-1	gene:OE9A094240	gene_biotype:protein_coding	transcript_biotype:protein_coding	1
Cluster_18366	OE9A000736T3	1	-1	1	21	557	577	UCGGACCAGGCUUCAUUCCCC	::.:::::::::::::::.	CUGGGAUGAAGCCUGGUCCGG	Cleavage	cdna	primary_assembly:OLEA9:11:3290291:3297586:1	gene:OE9A000736	gene_biotype:protein_coding	transcript_biotype:protein_coding	1
Cluster_18366	OE9A032464T3	1	-1	1	21	584	604	UCGGACCAGGCUUCAUUCCCC	::.:::::::::::::::.	UAGGGAUGAAGCCUGGUCCGG	Cleavage	cdna	primary_assembly:OLEA9:CACTIH010007462.1:132338:150580:1	gene:OE9A032464	gene_biotype:protein_coding	transcript_biotype:protein_coding	1
Cluster_18366	OE9A094240T2	1	-1	1	21	356	376	UCGGACCAGGCUUCAUUCCCC	::.:::::::::::::::.	CUGGGAUGAAGCCUGGUCCGG	Cleavage	cdna	primary_assembly:OLEA9:CACTIH010009240.1:79717:85487:-1	gene:OE9A094240	gene_biotype:protein_coding	transcript_biotype:protein_coding	1
Cluster_18366	OE9A000736T4	1	-1	1	21	557	577	UCGGACCAGGCUUCAUUCCCC	::.:::::::::::::::.	CUGGGAUGAAGCCUGGUCCGG	Cleavage	cdna	primary_assembly:OLEA9:11:3290291:3318323:1	gene:OE9A000736	gene_biotype:protein_coding	transcript_biotype:protein_coding	1
Cluster_18366	OE9A000736T2	1	-1	1	21	557	577	UCGGACCAGGCUUCAUUCCCC	::.:::::::::::::::.	CUGGGAUGAAGCCUGGUCCGG	Cleavage	cdna	primary_assembly:OLEA9:11:3290291:3297397:1	gene:OE9A000736	gene_biotype:protein_coding	transcript_biotype:protein_coding	1
Cluster_18366	OE9A100792T2	1	-1	1	21	947	967	UCGGACCAGGCUUCAUUCCCC	::.:::::::::::::::.	CUGGGAUGAAGCCUGGUCCGG	Cleavage	cdna	primary_assembly:OLEA9:18:12990493:12996786:-1	gene:OE9A100792	gene_biotype:protein_coding	transcript_biotype:protein_coding	1
Cluster_18366	OE9A000736T1	1	-1	1	21	557	577	UCGGACCAGGCUUCAUUCCCC	::.:::::::::::::::.	CUGGGAUGAAGCCUGGUCCGG	Cleavage	cdna	primary_assembly:OLEA9:11:3290291:3297146:1	gene:OE9A000736	gene_biotype:protein_coding	transcript_biotype:protein_coding	1
Cluster_18366	OE9A098545T2	1	-1	1	21	1791	1811	UCGGACCAGGCUUCAUUCCCC	::.:::::::::::::::.	CUGGGAUGAAGCCUGGUCCGG	Cleavage	cdna	primary_assembly:OLEA9:CACTIH010005583.1:367001:371843:1	gene:OE9A098545	gene_biotype:protein_coding	transcript_biotype:protein_coding	1
Cluster_18366	OE9A098545T1	1	-1	1	21	1779	1799	UCGGACCAGGCUUCAUUCCCC	::.:::::::::::::::.	CUGGGAUGAAGCCUGGUCCGG	Cleavage	cdna	primary_assembly:OLEA9:CACTIH010005583.1:367001:371843:1	gene:OE9A098545	gene_biotype:protein_coding	transcript_biotype:protein_coding	1
Cluster_18366	OE9A056559T1	1	-1	1	21	557	577	UCGGACCAGGCUUCAUUCCCC	::.:::::::::::::::.	CUGGGAUGAAGCCUGGUCCGG	Cleavage	cdna	primary_assembly:OLEA9:CACTIH010006436.1:3701:6571:1	gene:OE9A056559	gene_biotype:protein_coding	transcript_biotype:protein_coding	1
Cluster_186617	OE9A116413T2	1	-1	1	20	2055	2074	UGACAGAAGAGAGUGAGCAC	:::::..:::::::::::::	GUGCUUGCUCUCUUCUGUCA	Cleavage	cdna	primary_assembly:OLEA9:CACTIH010000139.1:121733:125061:-1	gene:OE9A116413	gene_biotype:protein_coding	transcript_biotype:protein_coding	1
Cluster_186617	OE9A116413T1	1	-1	1	20	2345	2364	UGACAGAAGAGAGUGAGCAC	:::::..:::::::::::::	GUGCUUGCUCUCUUCUGUCA	Cleavage	cdna	primary_assembly:OLEA9:CACTIH010000139.1:121733:125061:-1	gene:OE9A116413	gene_biotype:protein_coding	transcript_biotype:protein_coding	1
Cluster_186617	OE9A077935T1	1	-1	1	20	674	693	UGACAGAAGAGAGUGAGCAC	::::::	:::::::::::::	GUGCUCUCUCUCUUCUGUCA	Cleavage	cdna	primary_assembly:OLEA9:15:12832774:12834646:1	gene:OE9A077935	gene_biotype:protein_coding	transcript_biotype:protein_coding	1
Cluster_186617	OE9A000186T1	1	-1	1	20	820	839	UGACAGAAGAGAGUGAGCAC	::::::	:::::::::::::	GUGCUCUCUCUCUUCUGUCA	Cleavage	cdna	primary_assembly:OLEA9:CACTIH010009322.1:59166:61662:1	gene:OE9A000186	gene_biotype:protein_coding	transcript_biotype:protein_coding	1
Cluster_186617	OE9A009520T3	1	-1	1	20	825	844	UGACAGAAGAGAGUGAGCAC	::::::	:::::::::::::	GUGCUCUCUCUCUUCUGUCA	Cleavage	cdna	primary_assembly:OLEA9:CACTIH010004306.1:18881:22886:1	gene:OE9A009520	gene_biotype:protein_coding	transcript_biotype:protein_coding	1
Cluster_186617	OE9A009520T2	1	-1	1	20	901	920	UGACAGAAGAGAGUGAGCAC	::::::	:::::::::::::	GUGCUCUCUCUCUUCUGUCA	Cleavage	cdna	primary_assembly:OLEA9:CACTIH010004306.1:18844:22929:1	gene:OE9A009520	gene_biotype:protein_coding	transcript_biotype:protein_coding	1
Cluster_186617	OE9A035286T2	1	-1	1	20	889	908	UGACAGAAGAGAGUGAGCAC	::::::	:::::::::::::	GUGCUCUCUCUCUUCUGUCA	Cleavage	cdna	primary_assembly:OLEA9:10:523076:526821:-1	gene:OE9A035286	gene_biotype:protein_coding	transcript_biotype:protein_coding	1
Cluster_186617	OE9A061969T3	1	-1	1	20	928	947	UGACAGAAGAGAGUGAGCAC	::::::	:::::::::::::	GUGCUCUCUCUCUUCUGUCA	Cleavage	cdna	primary_assembly:OLEA9:CACTIH010009431.1:43749:47922:-1	gene:OE9A061969	gene_biotype:protein_coding	transcript_biotype:protein_coding	1
Cluster_186617	OE9A061969T2	1	-1	1	20	1020	1039	UGACAGAAGAGAGUGAGCAC	::::::	:::::::::::::	GUGCUCUCUCUCUUCUGUCA	Cleavage	cdna	primary_assembly:OLEA9:CACTIH010009431.1:43731:47985:-1	gene:OE9A061969	gene_biotype:protein_coding	transcript_biotype:protein_coding	1
Cluster_186617	OE9A009520T1	1	-1	1	20	1079	1098	UGACAGAAGAGAGUGAGCAC	::::::	:::::::::::::	GUGCUCUCUCUCUUCUGUCA	Cleavage	cdna	primary_assembly:OLEA9:CACTIH010004306.1:18822:22966:1	gene:OE9A009520	gene_biotype:protein_coding	transcript_biotype:protein_coding	1
Cluster_186617	OE9A035286T3	1	-1	1	20	1141	1160	UGACAGAAGAGAGUGAGCAC	::::::	:::::::::::::	GUGCUCUCUCUCUUCUGUCA	Cleavage	cdna	primary_assembly:OLEA9:10:523076:526886:-1	gene:OE9A035286	gene_biotype:protein_coding	transcript_biotype:protein_coding	1
Cluster_186617	OE9A035286T4	1	-1	1	20	1156	1175	UGACAGAAGAGAGUGAGCAC	::::::	:::::::::::::	GUGCUCUCUCUCUUCUGUCA	Cleavage	cdna	primary_assembly:OLEA9:10:523076:526898:-1	gene:OE9A035286	gene_biotype:protein_coding	transcript_biotype:protein_coding	1
Cluster_186617	OE9A035286T1	1	-1	1	20	1325	1344	UGACAGAAGAGAGUGAGCAC	::::::	:::::::::::::	GUGCUCUCUCUCUUCUGUCA	Cleavage	cdna	primary_assembly:OLEA9:10:523076:525184:-1	gene:OE9A035286	gene_biotype:protein_coding	transcript_biotype:protein_coding	1
Cluster_186617	OE9A105269T7	1	-1	1	20	1268	1287	UGACAGAAGAGAGUGAGCAC	::::::	:::::::::::::	GUGCUCUCUCUCUUCUGUCA	Cleavage	cdna	primary_assembly:OLEA9:15:13081887:13086863:1	gene:OE9A105269	gene_biotype:protein_coding	transcript_biotype:protein_coding	1
Cluster_186617	OE9A009520T4	1	-1	1	20	1402	1421	UGACAGAAGAGAGUGAGCAC	::::::	:::::::::::::	GUGCUCUCUCUCUUCUGUCA	Cleavage	cdna	primary_assembly:OLEA9:CACTIH010004306.1:20765:22929:1	gene:OE9A009520	gene_biotype:protein_coding	transcript_biotype:protein_coding	1
Cluster_186617	OE9A014142T1	1	-1	1	20	1512	1531	UGACAGAAGAGAGUGAGCAC	::::::	:::::::::::::	GUGCUCUCUCUCUUCUGUCA	Cleavage	cdna	primary_assembly:OLEA9:CACTIH010000070.1:55597:60654:1	gene:OE9A014142	gene_biotype:protein_coding	transcript_biotype:protein_coding	1
Cluster_186617	OE9A105269T12	1	-1	1	20	1448	1467	UGACAGAAGAGAGUGAGCAC	::::::	:::::::::::::	GUGCUCUCUCUCUUCUGUCA	Cleavage	cdna	primary_assembly:OLEA9:15:13083835:13086863:1	gene:OE9A105269	gene_biotype:protein_coding	transcript_biotype:protein_coding	1
Cluster_186617	OE9A014142T4	1	-1	1	20	1610	1629	UGACAGAAGAGAGUGAGCAC	::::::	:::::::::::::	GUGCUCUCUCUCUUCUGUCA	Cleavage	cdna	primary_assembly:OLEA9:CACTIH010000070.1:55597:60672:1	gene:OE9A014142	gene_biotype:protein_coding	transcript_biotype:protein_coding	1
Cluster_186617	OE9A105269T10	1	-1	1	20	1301	1320	UGACAGAAGAGAGUGAGCAC	::::::	:::::::::::::	GUGCUCUCUCUCUUCUGUCA	Cleavage	cdna	primary_assembly:OLEA9:15:13081887:13087090:1	gene:OE9A105269	gene_biotype:protein_coding	transcript_biotype:protein_coding	1
Cluster_186617	OE9A064503T3	1	-1	1	20	1286	1305	UGACAGAAGAGAGUGAGCAC	::::::	:::::::::::::	GUGCUCUCUCUCUUCUGUCA	Cleavage	cdna	primary_assembly:OLEA9:3:31288348:31299645:-1	gene:OE9A064503	gene_biotype:protein_coding	transcript_biotype:protein_coding	1
Cluster_186617	OE9A032830T1	1	-1	1	20	1124	1143	UGACAGAAGAGAGUGAGCAC	::::::	:::::::::::::	GUGCUCUCUCUCUUCUGUCA	Cleavage	cdna	primary_assembly:OLEA9:20:2407356:2412408:1	gene:OE9A032830	gene_biotype:protein_coding	transcript_biotype:protein_coding	1
Cluster_186617	OE9A064503T5	1	-1	1	20	1330	1349	UGACAGAAGAGAGUGAGCAC	::::::	:::::::::::::	GUGCUCUCUCUCUUCUGUCA	Cleavage	cdna	primary_assembly:OLEA9:3:31288348:31300424:-1	gene:OE9A064503	gene_biotype:protein_coding	transcript_biotype:protein_coding	1
Cluster_186617	OE9A064503T7	1	-1	1	20	1384	1403	UGACAGAAGAGAGUGAGCAC	::::::	:::::::::::::	GUGCUCUCUCUCUUCUGUCA	Cleavage	cdna	primary_assembly:OLEA9:3:31288348:31301326:-1	gene:OE9A064503	gene_biotype:protein_coding	transcript_biotype:protein_coding	1
Cluster_186617	OE9A014142T2	1	-1	1	20	1798	1817	UGACAGAAGAGAGUGAGCAC	::::::	:::::::::::::	GUGCUCUCUCUCUUCUGUCA	Cleavage	cdna	primary_assembly:OLEA9:CACTIH010000070.1:55597:60667:1	gene:OE9A014142	gene_biotype:protein_coding	transcript_biotype:protein_coding	1
Cluster_186617	OE9A014142T5	1	-1	1	20	1852	1871	UGACAGAAGAGAGUGAGCAC	::::::	:::::::::::::	GUGCUCUCUCUCUUCUGUCA	Cleavage	cdna	primary_assembly:OLEA9:CACTIH010000070.1:55829:60654:1	gene:OE9A014142	gene_biotype:protein_coding	transcript_biotype:protein_coding	1
Cluster_186617	OE9A064503T4	1	-1	1	20	1524	1543	UGACAGAAGAGAGUGAGCAC	::::::	:::::::::::::	GUGCUCUCUCUCUUCUGUCA	Cleavage	cdna	primary_assembly:OLEA9:3:31288348:31300400:-1	gene:OE9A064503	gene_biotype:protein_coding	transcript_biotype:protein_coding	1
Cluster_186617	OE9A061969T1	1	-1	1	20	1921	1940	UGACAGAAGAGAGUGAGCAC	::::::	:::::::::::::	GUGCUCUCUCUCUUCUGUCA	Cleavage	cdna	primary_assembly:OLEA9:CACTIH010009431.1:43730:48008:-1	gene:OE9A061969	gene_biotype:protein_coding	transcript_biotype:protein_coding	1
Cluster_186617	OE9A064503T6	1	-1	1	20	1553	1572	UGACAGAAGAGAGUGAGCAC	::::::	:::::::::::::	GUGCUCUCUCUCUUCUGUCA	Cleavage	cdna	primary_assembly:OLEA9:3:31288348:31300429:-1	gene:OE9A064503	gene_biotype:protein_coding	transcript_biotype:protein_coding	1
Cluster_186617	OE9A105269T3	1	-1	1	20	2091	2110	UGACAGAAGAGAGUGAGCAC	::::::	:::::::::::::	GUGCUCUCUCUCUUCUGUCA	Cleavage	cdna	primary_assembly:OLEA9:15:13081887:13086863:1	gene:OE9A105269	gene_biotype:protein_coding	transcript_biotype:protein_coding	1
Cluster_186617	OE9A105269T5	1	-1	1	20	2189	2208	UGACAGAAGAGAGUGAGCAC	::::::	:::::::::::::	GUGCUCUCUCUCUUCUGUCA	Cleavage	cdna	primary_assembly:OLEA9:15:13081887:13086863:1	gene:OE9A105269	gene_biotype:protein_coding	transcript_biotype:protein_coding	1
Cluster_186617	OE9A105269T8	1	-1	1	20	2292	2311	UGACAGAAGAGAGUGAGCAC	::::::	:::::::::::::	GUGCUCUCUCUCUUCUGUCA	Cleavage	cdna	primary_assembly:OLEA9:15:13081887:13086863:1	gene:OE9A105269	gene_biotype:protein_coding	transcript_biotype:protein_coding	1
Cluster_186617	OE9A014142T8	1	-1	1	20	2461	2480	UGACAGAAGAGAGUGAGCAC	::::::	:::::::::::::	GUGCUCUCUCUCUUCUGUCA	Cleavage	cdna	primary_assembly:OLEA9:CACTIH010000070.1:56322:60672:1	gene:OE9A014142	gene_biotype:protein_coding	transcript_biotype:protein_coding	1
Cluster_186617	OE9A014142T6	1	-1	1	20	2498	2517	UGACAGAAGAGAGUGAGCAC	::::::	:::::::::::::	GUGCUCUCUCUCUUCUGUCA	Cleavage	cdna	primary_assembly:OLEA9:CACTIH010000070.1:55908:60672:1	gene:OE9A014142	gene_biotype:protein_coding	transcript_biotype:protein_coding	1
Cluster_186617	OE9A105269T6	1	-1	1	20	2421	2440	UGACAGAAGAGAGUGAGCAC	::::::	:::::::::::::	GUGCUCUCUCUCUUCUGUCA	Cleavage	cdna	primary_assembly:OLEA9:15:13081887:13086863:1	gene:OE9A105269	gene_biotype:protein_coding	transcript_biotype:protein_coding	1
Cluster_186617	OE9A014142T7	1	-1	1	20	2604	2623	UGACAGAAGAGAGUGAGCAC	::::::	:::::::::::::	GUGCUCUCUCUCUUCUGUCA	Cleavage	cdna	primary_assembly:OLEA9:CACTIH010000070.1:55947:60672:1	gene:OE9A014142	gene_biotype:protein_coding	transcript_biotype:protein_coding	1
Cluster_186617	OE9A105269T1	1	-1	1	20	2566	2585	UGACAGAAGAGAGUGAGCAC	::::::	:::::::::::::	GUGCUCUCUCUCUUCUGUCA	Cleavage	cdna	primary_assembly:OLEA9:15:13081810:13086863:1	gene:OE9A105269	gene_biotype:protein_coding	transcript_biotype:protein_coding	1
Cluster_186617	OE9A105269T9	1	-1	1	20	2587	2606	UGACAGAAGAGAGUGAGCAC	::::::	:::::::::::::	GUGCUCUCUCUCUUCUGUCA	Cleavage	cdna	primary_assembly:OLEA9:15:13081887:13086866:1	gene:OE9A105269	gene_biotype:protein_coding	transcript_biotype:protein_coding	1
Cluster_186617	OE9A014142T3	1	-1	1	20	2802	2821	UGACAGAAGAGAGUGAGCAC	::::::	:::::::::::::	GUGCUCUCUCUCUUCUGUCA	Cleavage	cdna	primary_assembly:OLEA9:CACTIH010000070.1:55597:60667:1	gene:OE9A014142	gene_biotype:protein_coding	transcript_biotype:protein_coding	1
Cluster_186617	OE9A049058T2	1	-1	1	20	2579	2598	UGACAGAAGAGAGUGAGCAC	::::::	:::::::::::::	GUGCUCUCUCUCUUCUGUCA	Cleavage	cdna	primary_assembly:OLEA9:11:88037:95464:1	gene:OE9A049058	gene_biotype:protein_coding	transcript_biotype:protein_coding	1
Cluster_186617	OE9A064503T2	1	-1	1	20	2101	2120	UGACAGAAGAGAGUGAGCAC	::::::	:::::::::::::	GUGCUCUCUCUCUUCUGUCA	Cleavage	cdna	primary_assembly:OLEA9:3:31288096:31300713:-1	gene:OE9A064503	gene_biotype:protein_coding	transcript_biotype:protein_coding	1
Cluster_186617	OE9A105269T4	1	-1	1	20	2775	2794	UGACAGAAGAGAGUGAGCAC	::::::	:::::::::::::	GUGCUCUCUCUCUUCUGUCA	Cleavage	cdna	primary_assembly:OLEA9:15:13081887:13086863:1	gene:OE9A105269	gene_biotype:protein_coding	transcript_biotype:protein_coding	1
Cluster_186617	OE9A105269T2	1	-1	1	20	3164	3183	UGACAGAAGAGAGUGAGCAC	::::::	:::::::::::::	GUGCUCUCUCUCUUCUGUCA	Cleavage	cdna	primary_assembly:OLEA9:15:13081887:13086863:1	gene:OE9A105269	gene_biotype:protein_coding	transcript_biotype:protein_coding	1
Cluster_186617	OE9A064503T1	1	-1	1	20	2706	2725	UGACAGAAGAGAGUGAGCAC	::::::	:::::::::::::	GUGCUCUCUCUCUUCUGUCA	Cleavage	cdna	primary_assembly:OLEA9:3:31287907:31301318:-1	gene:OE9A064503	gene_biotype:protein_coding	transcript_biotype:protein_coding	1
Cluster_186617	OE9A105269T11	1	-1	1	20	2873	2892	UGACAGAAGAGAGUGAGCAC	::::::	:::::::::::::	GUGCUCUCUCUCUUCUGUCA	Cleavage	cdna	primary_assembly:OLEA9:15:13081887:13087632:1	gene:OE9A105269	gene_biotype:protein_coding	transcript_biotype:protein_coding	1
Cluster_186617	OE9A000854T1	1	-1	1	20	661	680	UGACAGAAGAGAGUGAGCAC	:::::	:::::::::::::	UUGCUCCCUCUCUUCUGUCA	Cleavage	cdna	primary_assembly:OLEA9:CACTIH010003934.1:62752:64132:1	gene:OE9A000854	gene_biotype:protein_coding	transcript_biotype:protein_coding	1
Cluster_186617	OE9A030466T1	1	-1	1	20	661	680	UGACAGAAGAGAGUGAGCAC	:::::	:::::::::::::	UUGCUCCCUCUCUUCUGUCA	Cleavage	cdna	primary_assembly:OLEA9:CACTIH010000398.1:103649:105286:-1	gene:OE9A030466	gene_biotype:protein_coding	transcript_biotype:protein_coding	1
Cluster_186617	OE9A034411T1	1	-1	1	20	788	807	UGACAGAAGAGAGUGAGCAC	:::::	:::::::::::::	AUGCUCUCUCUCUUCUGUCA	Cleavage	cdna	primary_assembly:OLEA9:7:14155245:14157316:1	gene:OE9A034411	gene_biotype:protein_coding	transcript_biotype:protein_coding	1
Cluster_186617	OE9A034411T2	1	-1	1	20	842	861	UGACAGAAGAGAGUGAGCAC	:::::	:::::::::::::	AUGCUCUCUCUCUUCUGUCA	Cleavage	cdna	primary_assembly:OLEA9:7:14155245:14157316:1	gene:OE9A034411	gene_biotype:protein_coding	transcript_biotype:protein_coding	1
Cluster_186617	OE9A038130T1	1	-1	1	20	852	871	UGACAGAAGAGAGUGAGCAC	:::::	:::::::::::::	UUGCUCUCUCUCUUCUGUCA	Cleavage	cdna	primary_assembly:OLEA9:12:12108192:12110629:1	gene:OE9A038130	gene_biotype:protein_coding	transcript_biotype:protein_coding	1
Cluster_186629	OE9A116413T2	1	-1	1	20	2055	2074	UGACAGAAGAGAGUGAGCAC	:::::..:::::::::::::	GUGCUUGCUCUCUUCUGUCA	Cleavage	cdna	primary_assembly:OLEA9:CACTIH010000139.1:121733:125061:-1	gene:OE9A116413	gene_biotype:protein_coding	transcript_biotype:protein_coding	1
Cluster_186629	OE9A116413T1	1	-1	1	20	2345	2364	UGACAGAAGAGAGUGAGCAC	:::::..:::::::::::::	GUGCUUGCUCUCUUCUGUCA	Cleavage	cdna	primary_assembly:OLEA9:CACTIH010000139.1:121733:125061:-1	gene:OE9A116413	gene_biotype:protein_coding	transcript_biotype:protein_coding	1
Cluster_186629	OE9A077935T1	1	-1	1	20	674	693	UGACAGAAGAGAGUGAGCAC	::::::	:::::::::::::	GUGCUCUCUCUCUUCUGUCA	Cleavage	cdna	primary_assembly:OLEA9:15:12832774:12834646:1	gene:OE9A077935	gene_biotype:protein_coding	transcript_biotype:protein_coding	1
Cluster_186629	OE9A000186T1	1	-1	1	20	820	839	UGACAGAAGAGAGUGAGCAC	::::::	:::::::::::::	GUGCUCUCUCUCUUCUGUCA	Cleavage	cdna	primary_assembly:OLEA9:CACTIH010009322.1:59166:61662:1	gene:OE9A000186	gene_biotype:protein_coding	transcript_biotype:protein_coding	1
Cluster_186629	OE9A009520T3	1	-1	1	20	825	844	UGACAGAAGAGAGUGAGCAC	::::::	:::::::::::::	GUGCUCUCUCUCUUCUGUCA	Cleavage	cdna	primary_assembly:OLEA9:CACTIH010004306.1:18881:22886:1	gene:OE9A009520	gene_biotype:protein_coding	transcript_biotype:protein_coding	1
Cluster_186629	OE9A009520T2	1	-1	1	20	901	920	UGACAGAAGAGAGUGAGCAC	::::::	:::::::::::::	GUGCUCUCUCUCUUCUGUCA	Cleavage	cdna	primary_assembly:OLEA9:CACTIH010004306.1:18844:22929:1	gene:OE9A009520	gene_biotype:protein_coding	transcript_biotype:protein_coding	1
Cluster_186629	OE9A035286T2	1	-1	1	20	889	908	UGACAGAAGAGAGUGAGCAC	::::::	:::::::::::::	GUGCUCUCUCUCUUCUGUCA	Cleavage	cdna	primary_assembly:OLEA9:10:523076:526821:-1	gene:OE9A035286	gene_biotype:protein_coding	transcript_biotype:protein_coding	1
Cluster_186629	OE9A061969T3	1	-1	1	20	928	947	UGACAGAAGAGAGUGAGCAC	::::::	:::::::::::::	GUGCUCUCUCUCUUCUGUCA	Cleavage	cdna	primary_assembly:OLEA9:CACTIH010009431.1:43749:47922:-1	gene:OE9A061969	gene_biotype:protein_coding	transcript_biotype:protein_coding	1
Cluster_186629	OE9A061969T2	1	-1	1	20	1020	1039	UGACAGAAGAGAGUGAGCAC	::::::	:::::::::::::	GUGCUCUCUCUCUUCUGUCA	Cleavage	cdna	primary_assembly:OLEA9:CACTIH010009431.1:43731:47985:-1	gene:OE9A061969	gene_biotype:protein_coding	transcript_biotype:protein_coding	1
Cluster_186629	OE9A009520T1	1	-1	1	20	1079	1098	UGACAGAAGAGAGUGAGCAC	::::::	:::::::::::::	GUGCUCUCUCUCUUCUGUCA	Cleavage	cdna	primary_assembly:OLEA9:CACTIH010004306.1:18822:22966:1	gene:OE9A009520	gene_biotype:protein_coding	transcript_biotype:protein_coding	1
Cluster_186629	OE9A035286T3	1	-1	1	20	1141	1160	UGACAGAAGAGAGUGAGCAC	::::::	:::::::::::::	GUGCUCUCUCUCUUCUGUCA	Cleavage	cdna	primary_assembly:OLEA9:10:523076:526886:-1	gene:OE9A035286	gene_biotype:protein_coding	transcript_biotype:protein_coding	1
Cluster_186629	OE9A035286T4	1	-1	1	20	1156	1175	UGACAGAAGAGAGUGAGCAC	::::::	:::::::::::::	GUGCUCUCUCUCUUCUGUCA	Cleavage	cdna	primary_assembly:OLEA9:10:523076:526898:-1	gene:OE9A035286	gene_biotype:protein_coding	transcript_biotype:protein_coding	1
Cluster_186629	OE9A035286T1	1	-1	1	20	1325	1344	UGACAGAAGAGAGUGAGCAC	::::::	:::::::::::::	GUGCUCUCUCUCUUCUGUCA	Cleavage	cdna	primary_assembly:OLEA9:10:523076:525184:-1	gene:OE9A035286	gene_biotype:protein_coding	transcript_biotype:protein_coding	1
Cluster_186629	OE9A105269T7	1	-1	1	20	1268	1287	UGACAGAAGAGAGUGAGCAC	::::::	:::::::::::::	GUGCUCUCUCUCUUCUGUCA	Cleavage	cdna	primary_assembly:OLEA9:15:13081887:13086863:1	gene:OE9A105269	gene_biotype:protein_coding	transcript_biotype:protein_coding	1
Cluster_186629	OE9A009520T4	1	-1	1	20	1402	1421	UGACAGAAGAGAGUGAGCAC	::::::	:::::::::::::	GUGCUCUCUCUCUUCUGUCA	Cleavage	cdna	primary_assembly:OLEA9:CACTIH010004306.1:20765:22929:1	gene:OE9A009520	gene_biotype:protein_coding	transcript_biotype:protein_coding	1
Cluster_186629	OE9A014142T1	1	-1	1	20	1512	1531	UGACAGAAGAGAGUGAGCAC	::::::	:::::::::::::	GUGCUCUCUCUCUUCUGUCA	Cleavage	cdna	primary_assembly:OLEA9:CACTIH010000070.1:55597:60654:1	gene:OE9A014142	gene_biotype:protein_coding	transcript_biotype:protein_coding	1
Cluster_186629	OE9A105269T12	1	-1	1	20	1448	1467	UGACAGAAGAGAGUGAGCAC	::::::	:::::::::::::	GUGCUCUCUCUCUUCUGUCA	Cleavage	cdna	primary_assembly:OLEA9:15:13083835:13086863:1	gene:OE9A105269	gene_biotype:protein_coding	transcript_biotype:protein_coding	1
Cluster_186629	OE9A014142T4	1	-1	1	20	1610	1629	UGACAGAAGAGAGUGAGCAC	::::::	:::::::::::::	GUGCUCUCUCUCUUCUGUCA	Cleavage	cdna	primary_assembly:OLEA9:CACTIH010000070.1:55597:60672:1	gene:OE9A014142	gene_biotype:protein_coding	transcript_biotype:protein_coding	1
Cluster_186629	OE9A105269T10	1	-1	1	20	1301	1320	UGACAGAAGAGAGUGAGCAC	::::::	:::::::::::::	GUGCUCUCUCUCUUCUGUCA	Cleavage	cdna	primary_assembly:OLEA9:15:13081887:13087090:1	gene:OE9A105269	gene_biotype:protein_coding	transcript_biotype:protein_coding	1
Cluster_186629	OE9A064503T3	1	-1	1	20	1286	1305	UGACAGAAGAGAGUGAGCAC	::::::	:::::::::::::	GUGCUCUCUCUCUUCUGUCA	Cleavage	cdna	primary_assembly:OLEA9:3:31288348:31299645:-1	gene:OE9A064503	gene_biotype:protein_coding	transcript_biotype:protein_coding	1
Cluster_186629	OE9A032830T1	1	-1	1	20	1124	1143	UGACAGAAGAGAGUGAGCAC	::::::	:::::::::::::	GUGCUCUCUCUCUUCUGUCA	Cleavage	cdna	primary_assembly:OLEA9:20:2407356:2412408:1	gene:OE9A032830	gene_biotype:protein_coding	transcript_biotype:protein_coding	1
Cluster_186629	OE9A064503T5	1	-1	1	20	1330	1349	UGACAGAAGAGAGUGAGCAC	::::::	:::::::::::::	GUGCUCUCUCUCUUCUGUCA	Cleavage	cdna	primary_assembly:OLEA9:3:31288348:31300424:-1	gene:OE9A064503	gene_biotype:protein_coding	transcript_biotype:protein_coding	1
Cluster_186629	OE9A064503T7	1	-1	1	20	1384	1403	UGACAGAAGAGAGUGAGCAC	::::::	:::::::::::::	GUGCUCUCUCUCUUCUGUCA	Cleavage	cdna	primary_assembly:OLEA9:3:31288348:31301326:-1	gene:OE9A064503	gene_biotype:protein_coding	transcript_biotype:protein_coding	1
Cluster_186629	OE9A014142T2	1	-1	1	20	1798	1817	UGACAGAAGAGAGUGAGCAC	::::::	:::::::::::::	GUGCUCUCUCUCUUCUGUCA	Cleavage	cdna	primary_assembly:OLEA9:CACTIH010000070.1:55597:60667:1	gene:OE9A014142	gene_biotype:protein_coding	transcript_biotype:protein_coding	1
Cluster_186629	OE9A014142T5	1	-1	1	20	1852	1871	UGACAGAAGAGAGUGAGCAC	::::::	:::::::::::::	GUGCUCUCUCUCUUCUGUCA	Cleavage	cdna	primary_assembly:OLEA9:CACTIH010000070.1:55829:60654:1	gene:OE9A014142	gene_biotype:protein_coding	transcript_biotype:protein_coding	1
Cluster_186629	OE9A064503T4	1	-1	1	20	1524	1543	UGACAGAAGAGAGUGAGCAC	::::::	:::::::::::::	GUGCUCUCUCUCUUCUGUCA	Cleavage	cdna	primary_assembly:OLEA9:3:31288348:31300400:-1	gene:OE9A064503	gene_biotype:protein_coding	transcript_biotype:protein_coding	1
Cluster_186629	OE9A061969T1	1	-1	1	20	1921	1940	UGACAGAAGAGAGUGAGCAC	::::::	:::::::::::::	GUGCUCUCUCUCUUCUGUCA	Cleavage	cdna	primary_assembly:OLEA9:CACTIH010009431.1:43730:48008:-1	gene:OE9A061969	gene_biotype:protein_coding	transcript_biotype:protein_coding	1
Cluster_186629	OE9A064503T6	1	-1	1	20	1553	1572	UGACAGAAGAGAGUGAGCAC	::::::	:::::::::::::	GUGCUCUCUCUCUUCUGUCA	Cleavage	cdna	primary_assembly:OLEA9:3:31288348:31300429:-1	gene:OE9A064503	gene_biotype:protein_coding	transcript_biotype:protein_coding	1
Cluster_186629	OE9A105269T3	1	-1	1	20	2091	2110	UGACAGAAGAGAGUGAGCAC	::::::	:::::::::::::	GUGCUCUCUCUCUUCUGUCA	Cleavage	cdna	primary_assembly:OLEA9:15:13081887:13086863:1	gene:OE9A105269	gene_biotype:protein_coding	transcript_biotype:protein_coding	1
Cluster_186629	OE9A105269T5	1	-1	1	20	2189	2208	UGACAGAAGAGAGUGAGCAC	::::::	:::::::::::::	GUGCUCUCUCUCUUCUGUCA	Cleavage	cdna	primary_assembly:OLEA9:15:13081887:13086863:1	gene:OE9A105269	gene_biotype:protein_coding	transcript_biotype:protein_coding	1
Cluster_186629	OE9A105269T8	1	-1	1	20	2292	2311	UGACAGAAGAGAGUGAGCAC	::::::	:::::::::::::	GUGCUCUCUCUCUUCUGUCA	Cleavage	cdna	primary_assembly:OLEA9:15:13081887:13086863:1	gene:OE9A105269	gene_biotype:protein_coding	transcript_biotype:protein_coding	1
Cluster_186629	OE9A014142T8	1	-1	1	20	2461	2480	UGACAGAAGAGAGUGAGCAC	::::::	:::::::::::::	GUGCUCUCUCUCUUCUGUCA	Cleavage	cdna	primary_assembly:OLEA9:CACTIH010000070.1:56322:60672:1	gene:OE9A014142	gene_biotype:protein_coding	transcript_biotype:protein_coding	1
Cluster_186629	OE9A014142T6	1	-1	1	20	2498	2517	UGACAGAAGAGAGUGAGCAC	::::::	:::::::::::::	GUGCUCUCUCUCUUCUGUCA	Cleavage	cdna	primary_assembly:OLEA9:CACTIH010000070.1:55908:60672:1	gene:OE9A014142	gene_biotype:protein_coding	transcript_biotype:protein_coding	1
Cluster_186629	OE9A105269T6	1	-1	1	20	2421	2440	UGACAGAAGAGAGUGAGCAC	::::::	:::::::::::::	GUGCUCUCUCUCUUCUGUCA	Cleavage	cdna	primary_assembly:OLEA9:15:13081887:13086863:1	gene:OE9A105269	gene_biotype:protein_coding	transcript_biotype:protein_coding	1
Cluster_186629	OE9A014142T7	1	-1	1	20	2604	2623	UGACAGAAGAGAGUGAGCAC	::::::	:::::::::::::	GUGCUCUCUCUCUUCUGUCA	Cleavage	cdna	primary_assembly:OLEA9:CACTIH010000070.1:55947:60672:1	gene:OE9A014142	gene_biotype:protein_coding	transcript_biotype:protein_coding	1
Cluster_186629	OE9A105269T1	1	-1	1	20	2566	2585	UGACAGAAGAGAGUGAGCAC	::::::	:::::::::::::	GUGCUCUCUCUCUUCUGUCA	Cleavage	cdna	primary_assembly:OLEA9:15:13081810:13086863:1	gene:OE9A105269	gene_biotype:protein_coding	transcript_biotype:protein_coding	1
Cluster_186629	OE9A105269T9	1	-1	1	20	2587	2606	UGACAGAAGAGAGUGAGCAC	::::::	:::::::::::::	GUGCUCUCUCUCUUCUGUCA	Cleavage	cdna	primary_assembly:OLEA9:15:13081887:13086866:1	gene:OE9A105269	gene_biotype:protein_coding	transcript_biotype:protein_coding	1
Cluster_186629	OE9A014142T3	1	-1	1	20	2802	2821	UGACAGAAGAGAGUGAGCAC	::::::	:::::::::::::	GUGCUCUCUCUCUUCUGUCA	Cleavage	cdna	primary_assembly:OLEA9:CACTIH010000070.1:55597:60667:1	gene:OE9A014142	gene_biotype:protein_coding	transcript_biotype:protein_coding	1
Cluster_186629	OE9A049058T2	1	-1	1	20	2579	2598	UGACAGAAGAGAGUGAGCAC	::::::	:::::::::::::	GUGCUCUCUCUCUUCUGUCA	Cleavage	cdna	primary_assembly:OLEA9:11:88037:95464:1	gene:OE9A049058	gene_biotype:protein_coding	transcript_biotype:protein_coding	1
Cluster_186629	OE9A064503T2	1	-1	1	20	2101	2120	UGACAGAAGAGAGUGAGCAC	::::::	:::::::::::::	GUGCUCUCUCUCUUCUGUCA	Cleavage	cdna	primary_assembly:OLEA9:3:31288096:31300713:-1	gene:OE9A064503	gene_biotype:protein_coding	transcript_biotype:protein_coding	1
Cluster_186629	OE9A105269T4	1	-1	1	20	2775	2794	UGACAGAAGAGAGUGAGCAC	::::::	:::::::::::::	GUGCUCUCUCUCUUCUGUCA	Cleavage	cdna	primary_assembly:OLEA9:15:13081887:13086863:1	gene:OE9A105269	gene_biotype:protein_coding	transcript_biotype:protein_coding	1
Cluster_186629	OE9A105269T2	1	-1	1	20	3164	3183	UGACAGAAGAGAGUGAGCAC	::::::	:::::::::::::	GUGCUCUCUCUCUUCUGUCA	Cleavage	cdna	primary_assembly:OLEA9:15:13081887:13086863:1	gene:OE9A105269	gene_biotype:protein_coding	transcript_biotype:protein_coding	1
Cluster_186629	OE9A064503T1	1	-1	1	20	2706	2725	UGACAGAAGAGAGUGAGCAC	::::::	:::::::::::::	GUGCUCUCUCUCUUCUGUCA	Cleavage	cdna	primary_assembly:OLEA9:3:31287907:31301318:-1	gene:OE9A064503	gene_biotype:protein_coding	transcript_biotype:protein_coding	1
Cluster_186629	OE9A105269T11	1	-1	1	20	2873	2892	UGACAGAAGAGAGUGAGCAC	::::::	:::::::::::::	GUGCUCUCUCUCUUCUGUCA	Cleavage	cdna	primary_assembly:OLEA9:15:13081887:13087632:1	gene:OE9A105269	gene_biotype:protein_coding	transcript_biotype:protein_coding	1
Cluster_186629	OE9A000854T1	1	-1	1	20	661	680	UGACAGAAGAGAGUGAGCAC	:::::	:::::::::::::	UUGCUCCCUCUCUUCUGUCA	Cleavage	cdna	primary_assembly:OLEA9:CACTIH010003934.1:62752:64132:1	gene:OE9A000854	gene_biotype:protein_coding	transcript_biotype:protein_coding	1
Cluster_186629	OE9A030466T1	1	-1	1	20	661	680	UGACAGAAGAGAGUGAGCAC	:::::	:::::::::::::	UUGCUCCCUCUCUUCUGUCA	Cleavage	cdna	primary_assembly:OLEA9:CACTIH010000398.1:103649:105286:-1	gene:OE9A030466	gene_biotype:protein_coding	transcript_biotype:protein_coding	1
Cluster_186629	OE9A034411T1	1	-1	1	20	788	807	UGACAGAAGAGAGUGAGCAC	:::::	:::::::::::::	AUGCUCUCUCUCUUCUGUCA	Cleavage	cdna	primary_assembly:OLEA9:7:14155245:14157316:1	gene:OE9A034411	gene_biotype:protein_coding	transcript_biotype:protein_coding	1
Cluster_186629	OE9A034411T2	1	-1	1	20	842	861	UGACAGAAGAGAGUGAGCAC	:::::	:::::::::::::	AUGCUCUCUCUCUUCUGUCA	Cleavage	cdna	primary_assembly:OLEA9:7:14155245:14157316:1	gene:OE9A034411	gene_biotype:protein_coding	transcript_biotype:protein_coding	1
Cluster_186629	OE9A038130T1	1	-1	1	20	852	871	UGACAGAAGAGAGUGAGCAC	:::::	:::::::::::::	UUGCUCUCUCUCUUCUGUCA	Cleavage	cdna	primary_assembly:OLEA9:12:12108192:12110629:1	gene:OE9A038130	gene_biotype:protein_coding	transcript_biotype:protein_coding	1
Cluster_188817	OE9A080147T1	1	-1	1	21	741	761	UGGAGAAGCAGGGCACGUGCA	:::	::::::::::::::::	AGCAAGUGCCCUGCUUCUCCA	Cleavage	cdna	primary_assembly:OLEA9:3:15365596:15368968:1	gene:OE9A080147	gene_biotype:protein_coding	transcript_biotype:protein_coding	1
Cluster_188817	OE9A114998T1	1	-1	1	21	726	746	UGGAGAAGCAGGGCACGUGCA	:::	::::::::::::::::	AGCAAGUGCCCUGCUUCUCCA	Cleavage	cdna	primary_assembly:OLEA9:21:6474003:6477374:-1	gene:OE9A114998	gene_biotype:protein_coding	transcript_biotype:protein_coding	1
Cluster_188817	OE9A114998T2	1	-1	1	21	732	752	UGGAGAAGCAGGGCACGUGCA	:::	::::::::::::::::	AGCAAGUGCCCUGCUUCUCCA	Cleavage	cdna	primary_assembly:OLEA9:21:6474003:6477374:-1	gene:OE9A114998	gene_biotype:protein_coding	transcript_biotype:protein_coding	1
Cluster_188817	OE9A007286T1	1	-1	1	21	914	934	UGGAGAAGCAGGGCACGUGCA	:::	::::::::::::::::	AGCAAGUGCCCUGCUUCUCCA	Cleavage	cdna	primary_assembly:OLEA9:CACTIH010001986.1:34534:37827:1	gene:OE9A007286	gene_biotype:protein_coding	transcript_biotype:protein_coding	1
Cluster_188817	OE9A017345T2	1	-1	1	21	671	691	UGGAGAAGCAGGGCACGUGCA	:	:::::::::::::::::	CACCCGUGCCCUGCUUCUCCA	Cleavage	cdna	primary_assembly:OLEA9:CACTIH010007307.1:342908:344292:1	gene:OE9A017345	gene_biotype:protein_coding	transcript_biotype:protein_coding	1
Cluster_188817	OE9A060871T1	1	-1	1	21	792	812	UGGAGAAGCAGGGCACGUGCA	:	:::::::::::::::::	CACCCGUGCCCUGCUUCUCCA	Cleavage	cdna	primary_assembly:OLEA9:CACTIH010009314.1:195421:196796:1	gene:OE9A060871	gene_biotype:protein_coding	transcript_biotype:protein_coding	1
Cluster_188817	OE9A017345T1	1	-1	1	21	802	822	UGGAGAAGCAGGGCACGUGCA	:	:::::::::::::::::	CACCCGUGCCCUGCUUCUCCA	Cleavage	cdna	primary_assembly:OLEA9:CACTIH010007307.1:342907:344292:1	gene:OE9A017345	gene_biotype:protein_coding	transcript_biotype:protein_coding	1
Cluster_194554	OE9A034411T1	1	-1	1	20	788	807	UGACAGAAGAGAGUGAGCAU	::::::	:::::::::::::	AUGCUCUCUCUCUUCUGUCA	Cleavage	cdna	primary_assembly:OLEA9:7:14155245:14157316:1	gene:OE9A034411	gene_biotype:protein_coding	transcript_biotype:protein_coding	1
Cluster_194554	OE9A034411T2	1	-1	1	20	842	861	UGACAGAAGAGAGUGAGCAU	::::::	:::::::::::::	AUGCUCUCUCUCUUCUGUCA	Cleavage	cdna	primary_assembly:OLEA9:7:14155245:14157316:1	gene:OE9A034411	gene_biotype:protein_coding	transcript_biotype:protein_coding	1
Cluster_194554	OE9A116413T2	1	-1	1	20	2055	2074	UGACAGAAGAGAGUGAGCAU	.::::..:::::::::::::	GUGCUUGCUCUCUUCUGUCA	Cleavage	cdna	primary_assembly:OLEA9:CACTIH010000139.1:121733:125061:-1	gene:OE9A116413	gene_biotype:protein_coding	transcript_biotype:protein_coding	1
Cluster_194554	OE9A116413T1	1	-1	1	20	2345	2364	UGACAGAAGAGAGUGAGCAU	.::::..:::::::::::::	GUGCUUGCUCUCUUCUGUCA	Cleavage	cdna	primary_assembly:OLEA9:CACTIH010000139.1:121733:125061:-1	gene:OE9A116413	gene_biotype:protein_coding	transcript_biotype:protein_coding	1
Cluster_194554	OE9A077935T1	1	-1	1	20	674	693	UGACAGAAGAGAGUGAGCAU	.:::::	:::::::::::::	GUGCUCUCUCUCUUCUGUCA	Cleavage	cdna	primary_assembly:OLEA9:15:12832774:12834646:1	gene:OE9A077935	gene_biotype:protein_coding	transcript_biotype:protein_coding	1
Cluster_194554	OE9A000186T1	1	-1	1	20	820	839	UGACAGAAGAGAGUGAGCAU	.:::::	:::::::::::::	GUGCUCUCUCUCUUCUGUCA	Cleavage	cdna	primary_assembly:OLEA9:CACTIH010009322.1:59166:61662:1	gene:OE9A000186	gene_biotype:protein_coding	transcript_biotype:protein_coding	1
Cluster_194554	OE9A009520T3	1	-1	1	20	825	844	UGACAGAAGAGAGUGAGCAU	.:::::	:::::::::::::	GUGCUCUCUCUCUUCUGUCA	Cleavage	cdna	primary_assembly:OLEA9:CACTIH010004306.1:18881:22886:1	gene:OE9A009520	gene_biotype:protein_coding	transcript_biotype:protein_coding	1
Cluster_194554	OE9A009520T2	1	-1	1	20	901	920	UGACAGAAGAGAGUGAGCAU	.:::::	:::::::::::::	GUGCUCUCUCUCUUCUGUCA	Cleavage	cdna	primary_assembly:OLEA9:CACTIH010004306.1:18844:22929:1	gene:OE9A009520	gene_biotype:protein_coding	transcript_biotype:protein_coding	1
Cluster_194554	OE9A035286T2	1	-1	1	20	889	908	UGACAGAAGAGAGUGAGCAU	.:::::	:::::::::::::	GUGCUCUCUCUCUUCUGUCA	Cleavage	cdna	primary_assembly:OLEA9:10:523076:526821:-1	gene:OE9A035286	gene_biotype:protein_coding	transcript_biotype:protein_coding	1
Cluster_194554	OE9A061969T3	1	-1	1	20	928	947	UGACAGAAGAGAGUGAGCAU	.:::::	:::::::::::::	GUGCUCUCUCUCUUCUGUCA	Cleavage	cdna	primary_assembly:OLEA9:CACTIH010009431.1:43749:47922:-1	gene:OE9A061969	gene_biotype:protein_coding	transcript_biotype:protein_coding	1
Cluster_194554	OE9A061969T2	1	-1	1	20	1020	1039	UGACAGAAGAGAGUGAGCAU	.:::::	:::::::::::::	GUGCUCUCUCUCUUCUGUCA	Cleavage	cdna	primary_assembly:OLEA9:CACTIH010009431.1:43731:47985:-1	gene:OE9A061969	gene_biotype:protein_coding	transcript_biotype:protein_coding	1
Cluster_194554	OE9A009520T1	1	-1	1	20	1079	1098	UGACAGAAGAGAGUGAGCAU	.:::::	:::::::::::::	GUGCUCUCUCUCUUCUGUCA	Cleavage	cdna	primary_assembly:OLEA9:CACTIH010004306.1:18822:22966:1	gene:OE9A009520	gene_biotype:protein_coding	transcript_biotype:protein_coding	1
Cluster_194554	OE9A035286T3	1	-1	1	20	1141	1160	UGACAGAAGAGAGUGAGCAU	.:::::	:::::::::::::	GUGCUCUCUCUCUUCUGUCA	Cleavage	cdna	primary_assembly:OLEA9:10:523076:526886:-1	gene:OE9A035286	gene_biotype:protein_coding	transcript_biotype:protein_coding	1
Cluster_194554	OE9A035286T4	1	-1	1	20	1156	1175	UGACAGAAGAGAGUGAGCAU	.:::::	:::::::::::::	GUGCUCUCUCUCUUCUGUCA	Cleavage	cdna	primary_assembly:OLEA9:10:523076:526898:-1	gene:OE9A035286	gene_biotype:protein_coding	transcript_biotype:protein_coding	1
Cluster_194554	OE9A035286T1	1	-1	1	20	1325	1344	UGACAGAAGAGAGUGAGCAU	.:::::	:::::::::::::	GUGCUCUCUCUCUUCUGUCA	Cleavage	cdna	primary_assembly:OLEA9:10:523076:525184:-1	gene:OE9A035286	gene_biotype:protein_coding	transcript_biotype:protein_coding	1
Cluster_194554	OE9A105269T7	1	-1	1	20	1268	1287	UGACAGAAGAGAGUGAGCAU	.:::::	:::::::::::::	GUGCUCUCUCUCUUCUGUCA	Cleavage	cdna	primary_assembly:OLEA9:15:13081887:13086863:1	gene:OE9A105269	gene_biotype:protein_coding	transcript_biotype:protein_coding	1
Cluster_194554	OE9A009520T4	1	-1	1	20	1402	1421	UGACAGAAGAGAGUGAGCAU	.:::::	:::::::::::::	GUGCUCUCUCUCUUCUGUCA	Cleavage	cdna	primary_assembly:OLEA9:CACTIH010004306.1:20765:22929:1	gene:OE9A009520	gene_biotype:protein_coding	transcript_biotype:protein_coding	1
Cluster_194554	OE9A014142T1	1	-1	1	20	1512	1531	UGACAGAAGAGAGUGAGCAU	.:::::	:::::::::::::	GUGCUCUCUCUCUUCUGUCA	Cleavage	cdna	primary_assembly:OLEA9:CACTIH010000070.1:55597:60654:1	gene:OE9A014142	gene_biotype:protein_coding	transcript_biotype:protein_coding	1
Cluster_194554	OE9A105269T12	1	-1	1	20	1448	1467	UGACAGAAGAGAGUGAGCAU	.:::::	:::::::::::::	GUGCUCUCUCUCUUCUGUCA	Cleavage	cdna	primary_assembly:OLEA9:15:13083835:13086863:1	gene:OE9A105269	gene_biotype:protein_coding	transcript_biotype:protein_coding	1
Cluster_194554	OE9A014142T4	1	-1	1	20	1610	1629	UGACAGAAGAGAGUGAGCAU	.:::::	:::::::::::::	GUGCUCUCUCUCUUCUGUCA	Cleavage	cdna	primary_assembly:OLEA9:CACTIH010000070.1:55597:60672:1	gene:OE9A014142	gene_biotype:protein_coding	transcript_biotype:protein_coding	1
Cluster_194554	OE9A105269T10	1	-1	1	20	1301	1320	UGACAGAAGAGAGUGAGCAU	.:::::	:::::::::::::	GUGCUCUCUCUCUUCUGUCA	Cleavage	cdna	primary_assembly:OLEA9:15:13081887:13087090:1	gene:OE9A105269	gene_biotype:protein_coding	transcript_biotype:protein_coding	1
Cluster_194554	OE9A064503T3	1	-1	1	20	1286	1305	UGACAGAAGAGAGUGAGCAU	.:::::	:::::::::::::	GUGCUCUCUCUCUUCUGUCA	Cleavage	cdna	primary_assembly:OLEA9:3:31288348:31299645:-1	gene:OE9A064503	gene_biotype:protein_coding	transcript_biotype:protein_coding	1
Cluster_194554	OE9A032830T1	1	-1	1	20	1124	1143	UGACAGAAGAGAGUGAGCAU	.:::::	:::::::::::::	GUGCUCUCUCUCUUCUGUCA	Cleavage	cdna	primary_assembly:OLEA9:20:2407356:2412408:1	gene:OE9A032830	gene_biotype:protein_coding	transcript_biotype:protein_coding	1
Cluster_194554	OE9A064503T5	1	-1	1	20	1330	1349	UGACAGAAGAGAGUGAGCAU	.:::::	:::::::::::::	GUGCUCUCUCUCUUCUGUCA	Cleavage	cdna	primary_assembly:OLEA9:3:31288348:31300424:-1	gene:OE9A064503	gene_biotype:protein_coding	transcript_biotype:protein_coding	1
Cluster_194554	OE9A064503T7	1	-1	1	20	1384	1403	UGACAGAAGAGAGUGAGCAU	.:::::	:::::::::::::	GUGCUCUCUCUCUUCUGUCA	Cleavage	cdna	primary_assembly:OLEA9:3:31288348:31301326:-1	gene:OE9A064503	gene_biotype:protein_coding	transcript_biotype:protein_coding	1
Cluster_194554	OE9A014142T2	1	-1	1	20	1798	1817	UGACAGAAGAGAGUGAGCAU	.:::::	:::::::::::::	GUGCUCUCUCUCUUCUGUCA	Cleavage	cdna	primary_assembly:OLEA9:CACTIH010000070.1:55597:60667:1	gene:OE9A014142	gene_biotype:protein_coding	transcript_biotype:protein_coding	1
Cluster_194554	OE9A014142T5	1	-1	1	20	1852	1871	UGACAGAAGAGAGUGAGCAU	.:::::	:::::::::::::	GUGCUCUCUCUCUUCUGUCA	Cleavage	cdna	primary_assembly:OLEA9:CACTIH010000070.1:55829:60654:1	gene:OE9A014142	gene_biotype:protein_coding	transcript_biotype:protein_coding	1
Cluster_194554	OE9A064503T4	1	-1	1	20	1524	1543	UGACAGAAGAGAGUGAGCAU	.:::::	:::::::::::::	GUGCUCUCUCUCUUCUGUCA	Cleavage	cdna	primary_assembly:OLEA9:3:31288348:31300400:-1	gene:OE9A064503	gene_biotype:protein_coding	transcript_biotype:protein_coding	1
Cluster_194554	OE9A061969T1	1	-1	1	20	1921	1940	UGACAGAAGAGAGUGAGCAU	.:::::	:::::::::::::	GUGCUCUCUCUCUUCUGUCA	Cleavage	cdna	primary_assembly:OLEA9:CACTIH010009431.1:43730:48008:-1	gene:OE9A061969	gene_biotype:protein_coding	transcript_biotype:protein_coding	1
Cluster_194554	OE9A064503T6	1	-1	1	20	1553	1572	UGACAGAAGAGAGUGAGCAU	.:::::	:::::::::::::	GUGCUCUCUCUCUUCUGUCA	Cleavage	cdna	primary_assembly:OLEA9:3:31288348:31300429:-1	gene:OE9A064503	gene_biotype:protein_coding	transcript_biotype:protein_coding	1
Cluster_194554	OE9A105269T3	1	-1	1	20	2091	2110	UGACAGAAGAGAGUGAGCAU	.:::::	:::::::::::::	GUGCUCUCUCUCUUCUGUCA	Cleavage	cdna	primary_assembly:OLEA9:15:13081887:13086863:1	gene:OE9A105269	gene_biotype:protein_coding	transcript_biotype:protein_coding	1
Cluster_194554	OE9A105269T5	1	-1	1	20	2189	2208	UGACAGAAGAGAGUGAGCAU	.:::::	:::::::::::::	GUGCUCUCUCUCUUCUGUCA	Cleavage	cdna	primary_assembly:OLEA9:15:13081887:13086863:1	gene:OE9A105269	gene_biotype:protein_coding	transcript_biotype:protein_coding	1
Cluster_194554	OE9A105269T8	1	-1	1	20	2292	2311	UGACAGAAGAGAGUGAGCAU	.:::::	:::::::::::::	GUGCUCUCUCUCUUCUGUCA	Cleavage	cdna	primary_assembly:OLEA9:15:13081887:13086863:1	gene:OE9A105269	gene_biotype:protein_coding	transcript_biotype:protein_coding	1
Cluster_194554	OE9A014142T8	1	-1	1	20	2461	2480	UGACAGAAGAGAGUGAGCAU	.:::::	:::::::::::::	GUGCUCUCUCUCUUCUGUCA	Cleavage	cdna	primary_assembly:OLEA9:CACTIH010000070.1:56322:60672:1	gene:OE9A014142	gene_biotype:protein_coding	transcript_biotype:protein_coding	1
Cluster_194554	OE9A014142T6	1	-1	1	20	2498	2517	UGACAGAAGAGAGUGAGCAU	.:::::	:::::::::::::	GUGCUCUCUCUCUUCUGUCA	Cleavage	cdna	primary_assembly:OLEA9:CACTIH010000070.1:55908:60672:1	gene:OE9A014142	gene_biotype:protein_coding	transcript_biotype:protein_coding	1
Cluster_194554	OE9A105269T6	1	-1	1	20	2421	2440	UGACAGAAGAGAGUGAGCAU	.:::::	:::::::::::::	GUGCUCUCUCUCUUCUGUCA	Cleavage	cdna	primary_assembly:OLEA9:15:13081887:13086863:1	gene:OE9A105269	gene_biotype:protein_coding	transcript_biotype:protein_coding	1
Cluster_194554	OE9A014142T7	1	-1	1	20	2604	2623	UGACAGAAGAGAGUGAGCAU	.:::::	:::::::::::::	GUGCUCUCUCUCUUCUGUCA	Cleavage	cdna	primary_assembly:OLEA9:CACTIH010000070.1:55947:60672:1	gene:OE9A014142	gene_biotype:protein_coding	transcript_biotype:protein_coding	1
Cluster_194554	OE9A105269T1	1	-1	1	20	2566	2585	UGACAGAAGAGAGUGAGCAU	.:::::	:::::::::::::	GUGCUCUCUCUCUUCUGUCA	Cleavage	cdna	primary_assembly:OLEA9:15:13081810:13086863:1	gene:OE9A105269	gene_biotype:protein_coding	transcript_biotype:protein_coding	1
Cluster_194554	OE9A105269T9	1	-1	1	20	2587	2606	UGACAGAAGAGAGUGAGCAU	.:::::	:::::::::::::	GUGCUCUCUCUCUUCUGUCA	Cleavage	cdna	primary_assembly:OLEA9:15:13081887:13086866:1	gene:OE9A105269	gene_biotype:protein_coding	transcript_biotype:protein_coding	1
Cluster_194554	OE9A014142T3	1	-1	1	20	2802	2821	UGACAGAAGAGAGUGAGCAU	.:::::	:::::::::::::	GUGCUCUCUCUCUUCUGUCA	Cleavage	cdna	primary_assembly:OLEA9:CACTIH010000070.1:55597:60667:1	gene:OE9A014142	gene_biotype:protein_coding	transcript_biotype:protein_coding	1
Cluster_194554	OE9A000854T1	1	-1	1	20	661	680	UGACAGAAGAGAGUGAGCAU	:::::	:::::::::::::	UUGCUCCCUCUCUUCUGUCA	Cleavage	cdna	primary_assembly:OLEA9:CACTIH010003934.1:62752:64132:1	gene:OE9A000854	gene_biotype:protein_coding	transcript_biotype:protein_coding	1
Cluster_194554	OE9A049058T2	1	-1	1	20	2579	2598	UGACAGAAGAGAGUGAGCAU	.:::::	:::::::::::::	GUGCUCUCUCUCUUCUGUCA	Cleavage	cdna	primary_assembly:OLEA9:11:88037:95464:1	gene:OE9A049058	gene_biotype:protein_coding	transcript_biotype:protein_coding	1
Cluster_194554	OE9A064503T2	1	-1	1	20	2101	2120	UGACAGAAGAGAGUGAGCAU	.:::::	:::::::::::::	GUGCUCUCUCUCUUCUGUCA	Cleavage	cdna	primary_assembly:OLEA9:3:31288096:31300713:-1	gene:OE9A064503	gene_biotype:protein_coding	transcript_biotype:protein_coding	1
Cluster_194554	OE9A105269T4	1	-1	1	20	2775	2794	UGACAGAAGAGAGUGAGCAU	.:::::	:::::::::::::	GUGCUCUCUCUCUUCUGUCA	Cleavage	cdna	primary_assembly:OLEA9:15:13081887:13086863:1	gene:OE9A105269	gene_biotype:protein_coding	transcript_biotype:protein_coding	1
Cluster_194554	OE9A030466T1	1	-1	1	20	661	680	UGACAGAAGAGAGUGAGCAU	:::::	:::::::::::::	UUGCUCCCUCUCUUCUGUCA	Cleavage	cdna	primary_assembly:OLEA9:CACTIH010000398.1:103649:105286:-1	gene:OE9A030466	gene_biotype:protein_coding	transcript_biotype:protein_coding	1
Cluster_194554	OE9A105269T2	1	-1	1	20	3164	3183	UGACAGAAGAGAGUGAGCAU	.:::::	:::::::::::::	GUGCUCUCUCUCUUCUGUCA	Cleavage	cdna	primary_assembly:OLEA9:15:13081887:13086863:1	gene:OE9A105269	gene_biotype:protein_coding	transcript_biotype:protein_coding	1
Cluster_194554	OE9A064503T1	1	-1	1	20	2706	2725	UGACAGAAGAGAGUGAGCAU	.:::::	:::::::::::::	GUGCUCUCUCUCUUCUGUCA	Cleavage	cdna	primary_assembly:OLEA9:3:31287907:31301318:-1	gene:OE9A064503	gene_biotype:protein_coding	transcript_biotype:protein_coding	1
Cluster_194554	OE9A105269T11	1	-1	1	20	2873	2892	UGACAGAAGAGAGUGAGCAU	.:::::	:::::::::::::	GUGCUCUCUCUCUUCUGUCA	Cleavage	cdna	primary_assembly:OLEA9:15:13081887:13087632:1	gene:OE9A105269	gene_biotype:protein_coding	transcript_biotype:protein_coding	1
Cluster_194554	OE9A038130T1	1	-1	1	20	852	871	UGACAGAAGAGAGUGAGCAU	:::::	:::::::::::::	UUGCUCUCUCUCUUCUGUCA	Cleavage	cdna	primary_assembly:OLEA9:12:12108192:12110629:1	gene:OE9A038130	gene_biotype:protein_coding	transcript_biotype:protein_coding	1
Cluster_195604	OE9A116413T2	1	-1	1	20	2055	2074	UGACAGAAGAGAGUGAGCAC	:::::..:::::::::::::	GUGCUUGCUCUCUUCUGUCA	Cleavage	cdna	primary_assembly:OLEA9:CACTIH010000139.1:121733:125061:-1	gene:OE9A116413	gene_biotype:protein_coding	transcript_biotype:protein_coding	1
Cluster_195604	OE9A116413T1	1	-1	1	20	2345	2364	UGACAGAAGAGAGUGAGCAC	:::::..:::::::::::::	GUGCUUGCUCUCUUCUGUCA	Cleavage	cdna	primary_assembly:OLEA9:CACTIH010000139.1:121733:125061:-1	gene:OE9A116413	gene_biotype:protein_coding	transcript_biotype:protein_coding	1
Cluster_195604	OE9A077935T1	1	-1	1	20	674	693	UGACAGAAGAGAGUGAGCAC	::::::	:::::::::::::	GUGCUCUCUCUCUUCUGUCA	Cleavage	cdna	primary_assembly:OLEA9:15:12832774:12834646:1	gene:OE9A077935	gene_biotype:protein_coding	transcript_biotype:protein_coding	1
Cluster_195604	OE9A000186T1	1	-1	1	20	820	839	UGACAGAAGAGAGUGAGCAC	::::::	:::::::::::::	GUGCUCUCUCUCUUCUGUCA	Cleavage	cdna	primary_assembly:OLEA9:CACTIH010009322.1:59166:61662:1	gene:OE9A000186	gene_biotype:protein_coding	transcript_biotype:protein_coding	1
Cluster_195604	OE9A009520T3	1	-1	1	20	825	844	UGACAGAAGAGAGUGAGCAC	::::::	:::::::::::::	GUGCUCUCUCUCUUCUGUCA	Cleavage	cdna	primary_assembly:OLEA9:CACTIH010004306.1:18881:22886:1	gene:OE9A009520	gene_biotype:protein_coding	transcript_biotype:protein_coding	1
Cluster_195604	OE9A009520T2	1	-1	1	20	901	920	UGACAGAAGAGAGUGAGCAC	::::::	:::::::::::::	GUGCUCUCUCUCUUCUGUCA	Cleavage	cdna	primary_assembly:OLEA9:CACTIH010004306.1:18844:22929:1	gene:OE9A009520	gene_biotype:protein_coding	transcript_biotype:protein_coding	1
Cluster_195604	OE9A035286T2	1	-1	1	20	889	908	UGACAGAAGAGAGUGAGCAC	::::::	:::::::::::::	GUGCUCUCUCUCUUCUGUCA	Cleavage	cdna	primary_assembly:OLEA9:10:523076:526821:-1	gene:OE9A035286	gene_biotype:protein_coding	transcript_biotype:protein_coding	1
Cluster_195604	OE9A061969T3	1	-1	1	20	928	947	UGACAGAAGAGAGUGAGCAC	::::::	:::::::::::::	GUGCUCUCUCUCUUCUGUCA	Cleavage	cdna	primary_assembly:OLEA9:CACTIH010009431.1:43749:47922:-1	gene:OE9A061969	gene_biotype:protein_coding	transcript_biotype:protein_coding	1
Cluster_195604	OE9A061969T2	1	-1	1	20	1020	1039	UGACAGAAGAGAGUGAGCAC	::::::	:::::::::::::	GUGCUCUCUCUCUUCUGUCA	Cleavage	cdna	primary_assembly:OLEA9:CACTIH010009431.1:43731:47985:-1	gene:OE9A061969	gene_biotype:protein_coding	transcript_biotype:protein_coding	1
Cluster_195604	OE9A009520T1	1	-1	1	20	1079	1098	UGACAGAAGAGAGUGAGCAC	::::::	:::::::::::::	GUGCUCUCUCUCUUCUGUCA	Cleavage	cdna	primary_assembly:OLEA9:CACTIH010004306.1:18822:22966:1	gene:OE9A009520	gene_biotype:protein_coding	transcript_biotype:protein_coding	1
Cluster_195604	OE9A035286T3	1	-1	1	20	1141	1160	UGACAGAAGAGAGUGAGCAC	::::::	:::::::::::::	GUGCUCUCUCUCUUCUGUCA	Cleavage	cdna	primary_assembly:OLEA9:10:523076:526886:-1	gene:OE9A035286	gene_biotype:protein_coding	transcript_biotype:protein_coding	1
Cluster_195604	OE9A035286T4	1	-1	1	20	1156	1175	UGACAGAAGAGAGUGAGCAC	::::::	:::::::::::::	GUGCUCUCUCUCUUCUGUCA	Cleavage	cdna	primary_assembly:OLEA9:10:523076:526898:-1	gene:OE9A035286	gene_biotype:protein_coding	transcript_biotype:protein_coding	1
Cluster_195604	OE9A035286T1	1	-1	1	20	1325	1344	UGACAGAAGAGAGUGAGCAC	::::::	:::::::::::::	GUGCUCUCUCUCUUCUGUCA	Cleavage	cdna	primary_assembly:OLEA9:10:523076:525184:-1	gene:OE9A035286	gene_biotype:protein_coding	transcript_biotype:protein_coding	1
Cluster_195604	OE9A105269T7	1	-1	1	20	1268	1287	UGACAGAAGAGAGUGAGCAC	::::::	:::::::::::::	GUGCUCUCUCUCUUCUGUCA	Cleavage	cdna	primary_assembly:OLEA9:15:13081887:13086863:1	gene:OE9A105269	gene_biotype:protein_coding	transcript_biotype:protein_coding	1
Cluster_195604	OE9A009520T4	1	-1	1	20	1402	1421	UGACAGAAGAGAGUGAGCAC	::::::	:::::::::::::	GUGCUCUCUCUCUUCUGUCA	Cleavage	cdna	primary_assembly:OLEA9:CACTIH010004306.1:20765:22929:1	gene:OE9A009520	gene_biotype:protein_coding	transcript_biotype:protein_coding	1
Cluster_195604	OE9A014142T1	1	-1	1	20	1512	1531	UGACAGAAGAGAGUGAGCAC	::::::	:::::::::::::	GUGCUCUCUCUCUUCUGUCA	Cleavage	cdna	primary_assembly:OLEA9:CACTIH010000070.1:55597:60654:1	gene:OE9A014142	gene_biotype:protein_coding	transcript_biotype:protein_coding	1
Cluster_195604	OE9A105269T12	1	-1	1	20	1448	1467	UGACAGAAGAGAGUGAGCAC	::::::	:::::::::::::	GUGCUCUCUCUCUUCUGUCA	Cleavage	cdna	primary_assembly:OLEA9:15:13083835:13086863:1	gene:OE9A105269	gene_biotype:protein_coding	transcript_biotype:protein_coding	1
Cluster_195604	OE9A014142T4	1	-1	1	20	1610	1629	UGACAGAAGAGAGUGAGCAC	::::::	:::::::::::::	GUGCUCUCUCUCUUCUGUCA	Cleavage	cdna	primary_assembly:OLEA9:CACTIH010000070.1:55597:60672:1	gene:OE9A014142	gene_biotype:protein_coding	transcript_biotype:protein_coding	1
Cluster_195604	OE9A105269T10	1	-1	1	20	1301	1320	UGACAGAAGAGAGUGAGCAC	::::::	:::::::::::::	GUGCUCUCUCUCUUCUGUCA	Cleavage	cdna	primary_assembly:OLEA9:15:13081887:13087090:1	gene:OE9A105269	gene_biotype:protein_coding	transcript_biotype:protein_coding	1
Cluster_195604	OE9A064503T3	1	-1	1	20	1286	1305	UGACAGAAGAGAGUGAGCAC	::::::	:::::::::::::	GUGCUCUCUCUCUUCUGUCA	Cleavage	cdna	primary_assembly:OLEA9:3:31288348:31299645:-1	gene:OE9A064503	gene_biotype:protein_coding	transcript_biotype:protein_coding	1
Cluster_195604	OE9A032830T1	1	-1	1	20	1124	1143	UGACAGAAGAGAGUGAGCAC	::::::	:::::::::::::	GUGCUCUCUCUCUUCUGUCA	Cleavage	cdna	primary_assembly:OLEA9:20:2407356:2412408:1	gene:OE9A032830	gene_biotype:protein_coding	transcript_biotype:protein_coding	1
Cluster_195604	OE9A064503T5	1	-1	1	20	1330	1349	UGACAGAAGAGAGUGAGCAC	::::::	:::::::::::::	GUGCUCUCUCUCUUCUGUCA	Cleavage	cdna	primary_assembly:OLEA9:3:31288348:31300424:-1	gene:OE9A064503	gene_biotype:protein_coding	transcript_biotype:protein_coding	1
Cluster_195604	OE9A064503T7	1	-1	1	20	1384	1403	UGACAGAAGAGAGUGAGCAC	::::::	:::::::::::::	GUGCUCUCUCUCUUCUGUCA	Cleavage	cdna	primary_assembly:OLEA9:3:31288348:31301326:-1	gene:OE9A064503	gene_biotype:protein_coding	transcript_biotype:protein_coding	1
Cluster_195604	OE9A014142T2	1	-1	1	20	1798	1817	UGACAGAAGAGAGUGAGCAC	::::::	:::::::::::::	GUGCUCUCUCUCUUCUGUCA	Cleavage	cdna	primary_assembly:OLEA9:CACTIH010000070.1:55597:60667:1	gene:OE9A014142	gene_biotype:protein_coding	transcript_biotype:protein_coding	1
Cluster_195604	OE9A014142T5	1	-1	1	20	1852	1871	UGACAGAAGAGAGUGAGCAC	::::::	:::::::::::::	GUGCUCUCUCUCUUCUGUCA	Cleavage	cdna	primary_assembly:OLEA9:CACTIH010000070.1:55829:60654:1	gene:OE9A014142	gene_biotype:protein_coding	transcript_biotype:protein_coding	1
Cluster_195604	OE9A064503T4	1	-1	1	20	1524	1543	UGACAGAAGAGAGUGAGCAC	::::::	:::::::::::::	GUGCUCUCUCUCUUCUGUCA	Cleavage	cdna	primary_assembly:OLEA9:3:31288348:31300400:-1	gene:OE9A064503	gene_biotype:protein_coding	transcript_biotype:protein_coding	1
Cluster_195604	OE9A061969T1	1	-1	1	20	1921	1940	UGACAGAAGAGAGUGAGCAC	::::::	:::::::::::::	GUGCUCUCUCUCUUCUGUCA	Cleavage	cdna	primary_assembly:OLEA9:CACTIH010009431.1:43730:48008:-1	gene:OE9A061969	gene_biotype:protein_coding	transcript_biotype:protein_coding	1
Cluster_195604	OE9A064503T6	1	-1	1	20	1553	1572	UGACAGAAGAGAGUGAGCAC	::::::	:::::::::::::	GUGCUCUCUCUCUUCUGUCA	Cleavage	cdna	primary_assembly:OLEA9:3:31288348:31300429:-1	gene:OE9A064503	gene_biotype:protein_coding	transcript_biotype:protein_coding	1
Cluster_195604	OE9A105269T3	1	-1	1	20	2091	2110	UGACAGAAGAGAGUGAGCAC	::::::	:::::::::::::	GUGCUCUCUCUCUUCUGUCA	Cleavage	cdna	primary_assembly:OLEA9:15:13081887:13086863:1	gene:OE9A105269	gene_biotype:protein_coding	transcript_biotype:protein_coding	1
Cluster_195604	OE9A105269T5	1	-1	1	20	2189	2208	UGACAGAAGAGAGUGAGCAC	::::::	:::::::::::::	GUGCUCUCUCUCUUCUGUCA	Cleavage	cdna	primary_assembly:OLEA9:15:13081887:13086863:1	gene:OE9A105269	gene_biotype:protein_coding	transcript_biotype:protein_coding	1
Cluster_195604	OE9A105269T8	1	-1	1	20	2292	2311	UGACAGAAGAGAGUGAGCAC	::::::	:::::::::::::	GUGCUCUCUCUCUUCUGUCA	Cleavage	cdna	primary_assembly:OLEA9:15:13081887:13086863:1	gene:OE9A105269	gene_biotype:protein_coding	transcript_biotype:protein_coding	1
Cluster_195604	OE9A014142T8	1	-1	1	20	2461	2480	UGACAGAAGAGAGUGAGCAC	::::::	:::::::::::::	GUGCUCUCUCUCUUCUGUCA	Cleavage	cdna	primary_assembly:OLEA9:CACTIH010000070.1:56322:60672:1	gene:OE9A014142	gene_biotype:protein_coding	transcript_biotype:protein_coding	1
Cluster_195604	OE9A014142T6	1	-1	1	20	2498	2517	UGACAGAAGAGAGUGAGCAC	::::::	:::::::::::::	GUGCUCUCUCUCUUCUGUCA	Cleavage	cdna	primary_assembly:OLEA9:CACTIH010000070.1:55908:60672:1	gene:OE9A014142	gene_biotype:protein_coding	transcript_biotype:protein_coding	1
[truncated: 54,409 more rows]
[truncated: 15 more columns]
