# Supplementary material for: Machine learning-aided microRNA discovery for olive oil quality
Source: PLoS One. 2024 Oct 11;19(10):e0311569. doi: 10.1371/journal.pone.0311569 (PMC11469528; doi:10.1371/journal.pone.0311569)
Supplement: S2 Table — (XLSX) [file pone.0311569.s002.xlsx]

## Sheet: miTAR
S2 Table :miRNA target prediction based on machine learning approach
miRNAID	targetID	Target site number	Prediction probability for this target site	Total number of target sites have been found
Cluster_5499	OE9A000105T2	3,25	0.538462	-5.6
Cluster_8938	OE9A000105T2	1,24	0.615385	-3.6
Cluster_9273	OE9A000105T2	1,25	0.538462	-1.7
Cluster_11784	OE9A000105T2	1,21	0.538462	0.1
Cluster_14755	OE9A000105T2	6,21	0.692308	-3.6
Cluster_16334	OE9A000105T2	1,22	0.615385	-9.3
Cluster_18366	OE9A000105T2	2,19	0.538462	-10.8
Cluster_20954	OE9A000105T2	7,21	0.846154	-1.5
Cluster_21410	OE9A000105T2	2,22	0.538462	-5
Cluster_21712	OE9A000105T2	2,22	0.538462	-5
Cluster_22299	OE9A000105T2	1,20	0.846154	-0.8
Cluster_22845	OE9A000105T2	2,21	0.692308	-7.6
Cluster_24578	OE9A000105T2	6,21	0.692308	-3.6
Cluster_29465	OE9A000105T2	1,21	0.538462	0.1
Cluster_29647	OE9A000105T2	3,22	0.846154	-2.1
Cluster_31381	OE9A000105T2	3,22	0.846154	-2.1
Cluster_31715	OE9A000105T2	1,21	0.615385	-4.4
Cluster_37492	OE9A000105T2	2,19	0.538462	-10.8
Cluster_38941	OE9A000105T2	1,25	0.769231	-6.9
Cluster_53089	OE9A000105T2	2,20	0.538462	-3.3
Cluster_53211	OE9A000105T2	11,21	0.538462	-4.5
Cluster_54325	OE9A000105T2	2,19	0.538462	-10.8
Cluster_56140	OE9A000105T2	3,22	0.846154	-2.1
Cluster_57255	OE9A000105T2	2,21	0.615385	-5.4
Cluster_57619	OE9A000105T2	1,22	0.615385	-4.3
Cluster_59577	OE9A000105T2	2,21	0.615385	-2.2
Cluster_62331	OE9A000105T2	1,24	0.538462	-7.3
Cluster_68148	OE9A000105T2	2,19	0.538462	-1.9
Cluster_70034	OE9A000105T2	2,19	0.538462	-10.8
Cluster_71543	OE9A000105T2	1,25	0.769231	-4.4
Cluster_78636	OE9A000105T2	3,20	0.538462	0.3
Cluster_81280	OE9A000105T2	3,22	0.692308	-5.8
Cluster_89929	OE9A000105T2	1,21	0.615385	-2.2
Cluster_91044	OE9A000105T2	1,21	0.769231	-6.7
Cluster_94906	OE9A000105T2	1,22	0.615385	-2
Cluster_95050	OE9A000105T2	4,24	0.538462	-7.6
Cluster_98202	OE9A000105T2	7,21	0.846154	-1.5
Cluster_98360	OE9A000105T2	6,24	0.923077	-6.4
Cluster_98651	OE9A000105T2	3,22	0.692308	-1.9
Cluster_104436	OE9A000105T2	2,19	0.538462	-10.8
Cluster_105048	OE9A000105T2	1,19	0.692308	-8.8
Cluster_106368	OE9A000105T2	1,19	0.846154	-3.1
Cluster_114672	OE9A000105T2	2,21	0.615385	-5.4
Cluster_115136	OE9A000105T2	1,21	0.615385	-3.2
Cluster_115815	OE9A000105T2	3,24	0.538462	-3.1
Cluster_116677	OE9A000105T2	1,21	0.615385	-3.2
Cluster_127264	OE9A000105T2	1,21	0.615385	-2.2
Cluster_129497	OE9A000105T2	11,21	0.538462	-4.5
Cluster_133899	OE9A000105T2	2,19	0.538462	-10.8
Cluster_134627	OE9A000105T2	3,21	0.538462	-1.8
Cluster_135264	OE9A000105T2	2,22	0.538462	-3.5
Cluster_142324	OE9A000105T2	5,24	0.769231	-2.5
Cluster_143700	OE9A000105T2	2,19	0.538462	-10.8
Cluster_145482	OE9A000105T2	2,25	0.769231	-8.1
Cluster_148510	OE9A000105T2	1,21	0.538462	0.1
Cluster_154607	OE9A000105T2	1,19	0.692308	-8.8
Cluster_157055	OE9A000105T2	1,21	0.538462	-3.2
Cluster_169222	OE9A000105T2	1,21	0.615385	-2.2
Cluster_172230	OE9A000105T2	7,21	1	-1.9
Cluster_179631	OE9A000105T2	4,20	0.846154	-2.3
Cluster_183307	OE9A000105T2	1,21	0.615385	-2.2
Cluster_183944	OE9A000105T2	11,21	0.538462	-4.5
Cluster_184651	OE9A000105T2	1,21	0.538462	-3.4
Cluster_185785	OE9A000105T2	1,22	0.615385	-7.3
Cluster_186617	OE9A000105T2	1,21	0.538462	0.1
Cluster_186629	OE9A000105T2	1,21	0.538462	0.1
Cluster_188817	OE9A000105T2	3,22	0.846154	-2.1
Cluster_192090	OE9A000105T2	3,25	0.692308	-6
Cluster_194554	OE9A000105T2	3,20	0.538462	0.3
Cluster_195576	OE9A000105T2	2,21	0.615385	-2.2
Cluster_195604	OE9A000105T2	1,21	0.538462	0.1
Cluster_207142	OE9A000105T2	3,24	0.615385	-2.4
Cluster_356	OE9A000105T2	4,21	0.538462	-4.6
Cluster_6327	OE9A000105T2	1,21	0.769231	-7.5
Cluster_9135	OE9A000105T2	6,20	0.846154	-7.1
Cluster_11313	OE9A000105T2	2,24	0.538462	-5.8
Cluster_20116	OE9A000105T2	9,21	0.846154	-1.2
Cluster_21457	OE9A000105T2	1,25	0.615385	-4.1
Cluster_22322	OE9A000105T2	3,22	0.615385	0.3
Cluster_27159	OE9A000105T2	1,20	0.615385	-2.2
Cluster_39167	OE9A000105T2	1,23	0.615385	-5
Cluster_43185	OE9A000105T2	2,22	0.538462	-6.9
Cluster_49787	OE9A000105T2	2,24	0.538462	-9.1
Cluster_52228	OE9A000105T2	6,24	0.538462	-6.7
Cluster_52650	OE9A000105T2	1,19	1	-4.3
Cluster_53653	OE9A000105T2	3,24	0.692308	-3.1
Cluster_59870	OE9A000105T2	1,21	0.538462	-8.2
Cluster_61596	OE9A000105T2	2,22	0.692308	-6.6
Cluster_62474	OE9A000105T2	2,22	0.615385	-3.2
Cluster_70960	OE9A000105T2	1,22	0.846154	-6.8
Cluster_71318	OE9A000105T2	7,24	1	-4.9
Cluster_72434	OE9A000105T2	14,21	0.769231	-3.1
Cluster_72818	OE9A000105T2	1,22	0.538462	-10.3
Cluster_74511	OE9A000105T2	2,22	0.538462	-6.9
Cluster_74524	OE9A000105T2	1,23	0.846154	-5
Cluster_75584	OE9A000105T2	3,21	0.692308	-3.6
Cluster_76531	OE9A000105T2	1,23	0.615385	-4.1
Cluster_82910	OE9A000105T2	9,22	0.769231	-3.2
Cluster_83091	OE9A000105T2	3,23	1	-10.1
Cluster_86134	OE9A000105T2	4,23	0.692308	-4.5
Cluster_86548	OE9A000105T2	1,23	0.692308	-3.1
Cluster_88113	OE9A000105T2	7,22	0.615385	-3.4
Cluster_89051	OE9A000105T2	3,24	0.538462	-4.1
Cluster_92095	OE9A000105T2	7,22	0.615385	-3.4
Cluster_94849	OE9A000105T2	3,22	0.769231	-3.4
Cluster_100566	OE9A000105T2	2,22	0.615385	-3.2
Cluster_109699	OE9A000105T2	1,21	0.692308	-3.7	OE9A000105T3	3,25	0.538462	-5.6	0	0.00266209	0.611	0	0	-29.1835	7	10	4	1	4	4
Cluster_8938	OE9A000105T3	1,24	0.615385	-3.6
Cluster_9273	OE9A000105T3	1,25	0.538462	-1.7
Cluster_11784	OE9A000105T3	1,21	0.538462	0.1
Cluster_14755	OE9A000105T3	6,21	0.692308	-3.6
Cluster_16334	OE9A000105T3	1,22	0.615385	-9.3
Cluster_18366	OE9A000105T3	2,19	0.538462	-10.8
Cluster_20954	OE9A000105T3	7,21	0.846154	-1.5
Cluster_21410	OE9A000105T3	2,22	0.538462	-5
Cluster_21712	OE9A000105T3	2,22	0.538462	-5
Cluster_22299	OE9A000105T3	1,20	0.846154	-0.8
Cluster_22845	OE9A000105T3	2,21	0.692308	-7.6
Cluster_24578	OE9A000105T3	6,21	0.692308	-3.6
Cluster_29465	OE9A000105T3	1,21	0.538462	0.1
Cluster_29647	OE9A000105T3	3,22	0.846154	-2.1
Cluster_31381	OE9A000105T3	3,22	0.846154	-2.1
Cluster_31715	OE9A000105T3	1,21	0.615385	-4.4
Cluster_37492	OE9A000105T3	2,19	0.538462	-10.8
Cluster_38941	OE9A000105T3	1,25	0.769231	-6.9
Cluster_53089	OE9A000105T3	2,20	0.538462	-3.3
Cluster_53211	OE9A000105T3	11,21	0.538462	-4.5
Cluster_54325	OE9A000105T3	2,19	0.538462	-10.8
Cluster_56140	OE9A000105T3	3,22	0.846154	-2.1
Cluster_57255	OE9A000105T3	2,21	0.615385	-5.4
Cluster_57619	OE9A000105T3	1,22	0.615385	-4.3
Cluster_59577	OE9A000105T3	2,21	0.615385	-2.2
Cluster_62331	OE9A000105T3	1,24	0.538462	-7.3
Cluster_68148	OE9A000105T3	2,19	0.538462	-1.9
Cluster_70034	OE9A000105T3	2,19	0.538462	-10.8
Cluster_71543	OE9A000105T3	1,25	0.769231	-4.4
Cluster_78636	OE9A000105T3	3,20	0.538462	0.3
Cluster_81280	OE9A000105T3	3,22	0.692308	-5.8
Cluster_89929	OE9A000105T3	1,21	0.615385	-2.2
Cluster_91044	OE9A000105T3	1,21	0.769231	-6.7
Cluster_94906	OE9A000105T3	1,22	0.615385	-2
Cluster_95050	OE9A000105T3	4,24	0.538462	-7.6
Cluster_98202	OE9A000105T3	7,21	0.846154	-1.5
Cluster_98360	OE9A000105T3	6,24	0.923077	-6.4
Cluster_98651	OE9A000105T3	3,22	0.692308	-1.9
Cluster_104436	OE9A000105T3	2,19	0.538462	-10.8
Cluster_105048	OE9A000105T3	1,19	0.692308	-8.8
Cluster_106368	OE9A000105T3	1,19	0.846154	-3.1
Cluster_114672	OE9A000105T3	2,21	0.615385	-5.4
Cluster_115136	OE9A000105T3	1,21	0.615385	-3.2
Cluster_115815	OE9A000105T3	3,24	0.538462	-3.1
Cluster_116677	OE9A000105T3	1,21	0.615385	-3.2
Cluster_127264	OE9A000105T3	1,21	0.615385	-2.2
Cluster_129497	OE9A000105T3	11,21	0.538462	-4.5
Cluster_133899	OE9A000105T3	2,19	0.538462	-10.8
Cluster_134627	OE9A000105T3	3,21	0.538462	-1.8
Cluster_135264	OE9A000105T3	2,22	0.538462	-3.5
Cluster_142324	OE9A000105T3	5,24	0.769231	-2.5
Cluster_143700	OE9A000105T3	2,19	0.538462	-10.8
Cluster_145482	OE9A000105T3	2,25	0.769231	-8.1
Cluster_148510	OE9A000105T3	1,21	0.538462	0.1
Cluster_154607	OE9A000105T3	1,19	0.692308	-8.8
Cluster_157055	OE9A000105T3	1,21	0.538462	-3.2
Cluster_169222	OE9A000105T3	1,21	0.615385	-2.2
Cluster_172230	OE9A000105T3	7,21	1	-1.9
Cluster_179631	OE9A000105T3	4,20	0.846154	-2.3
Cluster_183307	OE9A000105T3	1,21	0.615385	-2.2
Cluster_183944	OE9A000105T3	11,21	0.538462	-4.5
Cluster_184651	OE9A000105T3	1,21	0.538462	-3.4
Cluster_185785	OE9A000105T3	1,22	0.615385	-7.3
Cluster_186617	OE9A000105T3	1,21	0.538462	0.1
Cluster_186629	OE9A000105T3	1,21	0.538462	0.1
Cluster_188817	OE9A000105T3	3,22	0.846154	-2.1
Cluster_192090	OE9A000105T3	3,25	0.692308	-6
Cluster_194554	OE9A000105T3	3,20	0.538462	0.3
Cluster_195576	OE9A000105T3	2,21	0.615385	-2.2
Cluster_195604	OE9A000105T3	1,21	0.538462	0.1
Cluster_207142	OE9A000105T3	3,24	0.615385	-2.4
Cluster_356	OE9A000105T3	4,21	0.538462	-4.6
Cluster_6327	OE9A000105T3	1,21	0.769231	-7.5
Cluster_9135	OE9A000105T3	6,20	0.846154	-7.1
Cluster_11313	OE9A000105T3	2,24	0.538462	-5.8
Cluster_20116	OE9A000105T3	9,21	0.846154	-1.2
Cluster_21457	OE9A000105T3	1,25	0.615385	-4.1
Cluster_22322	OE9A000105T3	3,22	0.615385	0.3
Cluster_27159	OE9A000105T3	1,20	0.615385	-2.2
Cluster_39167	OE9A000105T3	1,23	0.615385	-5
Cluster_43185	OE9A000105T3	2,22	0.538462	-6.9
Cluster_49787	OE9A000105T3	2,24	0.538462	-9.1
Cluster_52228	OE9A000105T3	6,24	0.538462	-6.7
Cluster_52650	OE9A000105T3	1,19	1	-4.3
Cluster_53653	OE9A000105T3	3,24	0.692308	-3.1
Cluster_59870	OE9A000105T3	1,21	0.538462	-8.2
Cluster_61596	OE9A000105T3	2,22	0.692308	-6.6
Cluster_62474	OE9A000105T3	2,22	0.615385	-3.2
Cluster_70960	OE9A000105T3	1,22	0.846154	-6.8
Cluster_71318	OE9A000105T3	7,24	1	-4.9
Cluster_72434	OE9A000105T3	14,21	0.769231	-3.1
Cluster_72818	OE9A000105T3	1,22	0.538462	-10.3
Cluster_74511	OE9A000105T3	2,22	0.538462	-6.9
Cluster_74524	OE9A000105T3	1,23	0.846154	-5
Cluster_75584	OE9A000105T3	3,21	0.692308	-3.6
Cluster_76531	OE9A000105T3	1,23	0.615385	-4.1
Cluster_82910	OE9A000105T3	9,22	0.769231	-3.2
Cluster_83091	OE9A000105T3	3,23	1	-10.1
Cluster_86134	OE9A000105T3	4,23	0.692308	-4.5
Cluster_86548	OE9A000105T3	1,23	0.692308	-3.1
Cluster_88113	OE9A000105T3	7,22	0.615385	-3.4
Cluster_89051	OE9A000105T3	3,24	0.538462	-4.1
Cluster_92095	OE9A000105T3	7,22	0.615385	-3.4
Cluster_94849	OE9A000105T3	3,22	0.769231	-3.4
Cluster_100566	OE9A000105T3	2,22	0.615385	-3.2
Cluster_109699	OE9A000105T3	1,21	0.692308	-3.7	OE9A000105T1	3,25	0.538462	-5.6	0	0.00266209	0.611	0	0	-29.1835	7	10	4	1	4	4
Cluster_8938	OE9A000105T1	1,24	0.615385	-3.6
Cluster_9273	OE9A000105T1	1,25	0.538462	-1.7
Cluster_11784	OE9A000105T1	1,21	0.538462	0.1
Cluster_14755	OE9A000105T1	6,21	0.692308	-3.6
Cluster_16334	OE9A000105T1	1,22	0.615385	-9.3
Cluster_18366	OE9A000105T1	2,19	0.538462	-10.8
Cluster_20954	OE9A000105T1	7,21	0.846154	-1.5
Cluster_21410	OE9A000105T1	2,22	0.538462	-5
Cluster_21712	OE9A000105T1	2,22	0.538462	-5
Cluster_22299	OE9A000105T1	1,20	0.846154	-0.8
Cluster_22845	OE9A000105T1	2,21	0.692308	-7.6
Cluster_24578	OE9A000105T1	6,21	0.692308	-3.6
Cluster_29465	OE9A000105T1	1,21	0.538462	0.1
Cluster_29647	OE9A000105T1	3,22	0.846154	-2.1
Cluster_31381	OE9A000105T1	3,22	0.846154	-2.1
Cluster_31715	OE9A000105T1	1,21	0.615385	-4.4
Cluster_37492	OE9A000105T1	2,19	0.538462	-10.8
Cluster_38941	OE9A000105T1	1,25	0.769231	-6.9
Cluster_53089	OE9A000105T1	2,20	0.538462	-3.3
Cluster_53211	OE9A000105T1	11,21	0.538462	-4.5
Cluster_54325	OE9A000105T1	2,19	0.538462	-10.8
Cluster_56140	OE9A000105T1	3,22	0.846154	-2.1
Cluster_57255	OE9A000105T1	2,21	0.615385	-5.4
Cluster_57619	OE9A000105T1	1,22	0.615385	-4.3
Cluster_59577	OE9A000105T1	2,21	0.615385	-2.2
Cluster_62331	OE9A000105T1	1,24	0.538462	-7.3
Cluster_68148	OE9A000105T1	2,19	0.538462	-1.9
Cluster_70034	OE9A000105T1	2,19	0.538462	-10.8
Cluster_71543	OE9A000105T1	1,25	0.769231	-4.4
Cluster_78636	OE9A000105T1	3,20	0.538462	0.3
Cluster_81280	OE9A000105T1	3,22	0.692308	-5.8
Cluster_89929	OE9A000105T1	1,21	0.615385	-2.2
Cluster_91044	OE9A000105T1	1,21	0.769231	-6.7
Cluster_94906	OE9A000105T1	1,22	0.615385	-2
Cluster_95050	OE9A000105T1	4,24	0.538462	-7.6
Cluster_98202	OE9A000105T1	7,21	0.846154	-1.5
Cluster_98360	OE9A000105T1	6,24	0.923077	-6.4
Cluster_98651	OE9A000105T1	3,22	0.692308	-1.9
Cluster_104436	OE9A000105T1	2,19	0.538462	-10.8
Cluster_105048	OE9A000105T1	1,19	0.692308	-8.8
Cluster_106368	OE9A000105T1	1,19	0.846154	-3.1
Cluster_114672	OE9A000105T1	2,21	0.615385	-5.4
Cluster_115136	OE9A000105T1	1,21	0.615385	-3.2
Cluster_115815	OE9A000105T1	3,24	0.538462	-3.1
Cluster_116677	OE9A000105T1	1,21	0.615385	-3.2
Cluster_127264	OE9A000105T1	1,21	0.615385	-2.2
Cluster_129497	OE9A000105T1	11,21	0.538462	-4.5
Cluster_133899	OE9A000105T1	2,19	0.538462	-10.8
Cluster_134627	OE9A000105T1	3,21	0.538462	-1.8
Cluster_135264	OE9A000105T1	2,22	0.538462	-3.5
Cluster_142324	OE9A000105T1	5,24	0.769231	-2.5
Cluster_143700	OE9A000105T1	2,19	0.538462	-10.8
Cluster_145482	OE9A000105T1	2,25	0.769231	-8.1
Cluster_148510	OE9A000105T1	1,21	0.538462	0.1
Cluster_154607	OE9A000105T1	1,19	0.692308	-8.8
Cluster_157055	OE9A000105T1	1,21	0.538462	-3.2
Cluster_169222	OE9A000105T1	1,21	0.615385	-2.2
Cluster_172230	OE9A000105T1	7,21	1	-1.9
Cluster_179631	OE9A000105T1	4,20	0.846154	-2.3
Cluster_183307	OE9A000105T1	1,21	0.615385	-2.2
Cluster_183944	OE9A000105T1	11,21	0.538462	-4.5
Cluster_184651	OE9A000105T1	1,21	0.538462	-3.4
Cluster_185785	OE9A000105T1	1,22	0.615385	-7.3
Cluster_186617	OE9A000105T1	1,21	0.538462	0.1
Cluster_186629	OE9A000105T1	1,21	0.538462	0.1
Cluster_188817	OE9A000105T1	3,22	0.846154	-2.1
Cluster_192090	OE9A000105T1	3,25	0.692308	-6
Cluster_194554	OE9A000105T1	3,20	0.538462	0.3
Cluster_195576	OE9A000105T1	2,21	0.615385	-2.2
Cluster_195604	OE9A000105T1	1,21	0.538462	0.1
Cluster_207142	OE9A000105T1	3,24	0.615385	-2.4
Cluster_356	OE9A000105T1	4,21	0.538462	-4.6
Cluster_6327	OE9A000105T1	1,21	0.769231	-7.5
Cluster_9135	OE9A000105T1	6,20	0.846154	-7.1
Cluster_11313	OE9A000105T1	2,24	0.538462	-5.8
Cluster_20116	OE9A000105T1	9,21	0.846154	-1.2
Cluster_21457	OE9A000105T1	1,25	0.615385	-4.1
Cluster_22322	OE9A000105T1	3,22	0.615385	0.3
Cluster_27159	OE9A000105T1	1,20	0.615385	-2.2
Cluster_39167	OE9A000105T1	1,23	0.615385	-5
Cluster_43185	OE9A000105T1	2,22	0.538462	-6.9
Cluster_49787	OE9A000105T1	2,24	0.538462	-9.1
Cluster_52228	OE9A000105T1	6,24	0.538462	-6.7
Cluster_52650	OE9A000105T1	1,19	1	-4.3
Cluster_53653	OE9A000105T1	3,24	0.692308	-3.1
Cluster_59870	OE9A000105T1	1,21	0.538462	-8.2
Cluster_61596	OE9A000105T1	2,22	0.692308	-6.6
Cluster_62474	OE9A000105T1	2,22	0.615385	-3.2
Cluster_70960	OE9A000105T1	1,22	0.846154	-6.8
Cluster_71318	OE9A000105T1	7,24	1	-4.9
Cluster_72434	OE9A000105T1	14,21	0.769231	-3.1
Cluster_72818	OE9A000105T1	1,22	0.538462	-10.3
Cluster_74511	OE9A000105T1	2,22	0.538462	-6.9
Cluster_74524	OE9A000105T1	1,23	0.846154	-5
Cluster_75584	OE9A000105T1	3,21	0.692308	-3.6
Cluster_76531	OE9A000105T1	1,23	0.615385	-4.1
Cluster_82910	OE9A000105T1	9,22	0.769231	-3.2
Cluster_83091	OE9A000105T1	3,23	1	-10.1
Cluster_86134	OE9A000105T1	4,23	0.692308	-4.5
Cluster_86548	OE9A000105T1	1,23	0.692308	-3.1
Cluster_88113	OE9A000105T1	7,22	0.615385	-3.4
Cluster_89051	OE9A000105T1	3,24	0.538462	-4.1
Cluster_92095	OE9A000105T1	7,22	0.615385	-3.4
Cluster_94849	OE9A000105T1	3,22	0.769231	-3.4
Cluster_100566	OE9A000105T1	2,22	0.615385	-3.2
Cluster_109699	OE9A000105T1	1,21	0.692308	-3.7	OE9A000186T1	4,23	0.769231	-6.2	0.333333	0.0132533	0.615	0	0	-18.3913	10	15	6	8	1	1
Cluster_8938	OE9A000186T1	2,24	1	-7.5
Cluster_9273	OE9A000186T1	1,25	0.692308	-4.8
Cluster_11784	OE9A000186T1	1,21	0.692308	-2.1
Cluster_14755	OE9A000186T1	5,22	0.615385	-5.8
Cluster_16334	OE9A000186T1	2,21	1	-5.4
Cluster_22299	OE9A000186T1	4,20	0.615385	-0.8
Cluster_24578	OE9A000186T1	5,22	0.615385	-5.8
Cluster_29465	OE9A000186T1	1,21	0.692308	-2.1
Cluster_29647	OE9A000186T1	1,22	0.538462	-7.2
Cluster_31381	OE9A000186T1	1,22	0.538462	-7.2
Cluster_31715	OE9A000186T1	1,22	1	-6.3
Cluster_38941	OE9A000186T1	1,25	0.769231	-9.9
Cluster_48697	OE9A000186T1	1,22	0.615385	-5.9
Cluster_53089	OE9A000186T1	3,20	0.769231	-6.5
Cluster_53211	OE9A000186T1	5,20	0.692308	-2.6
Cluster_53669	OE9A000186T1	1,23	0.538462	-3.6
Cluster_56140	OE9A000186T1	1,22	0.538462	-7.2
Cluster_57619	OE9A000186T1	1,20	0.615385	-5
Cluster_59577	OE9A000186T1	10,22	0.769231	-2.6
Cluster_62331	OE9A000186T1	1,25	0.923077	-6.7
Cluster_66021	OE9A000186T1	15,22	0.538462	-0.8
Cluster_71543	OE9A000186T1	1,25	0.923077	-5.3
Cluster_78636	OE9A000186T1	2,21	0.692308	-2.1
Cluster_81280	OE9A000186T1	2,21	0.692308	-5.3
Cluster_89929	OE9A000186T1	1,21	0.615385	-1
Cluster_91044	OE9A000186T1	1,22	0.923077	-6.2
Cluster_91814	OE9A000186T1	7,23	0.538462	-6.3
Cluster_92325	OE9A000186T1	1,21	0.692308	-2.1
Cluster_94906	OE9A000186T1	1,21	0.538462	-4.4
Cluster_98202	OE9A000186T1	5,19	1	-3.3
Cluster_98360	OE9A000186T1	1,24	1	-6.1
Cluster_106368	OE9A000186T1	2,20	0.923077	-2.5
Cluster_115136	OE9A000186T1	4,21	0.615385	-3.6
Cluster_116952	OE9A000186T1	1,19	0.538462	-0.7
Cluster_124369	OE9A000186T1	1,23	0.923077	-5.2
Cluster_127264	OE9A000186T1	1,21	0.615385	-1
Cluster_129497	OE9A000186T1	5,20	0.692308	-2.6
Cluster_134627	OE9A000186T1	4,20	0.846154	-3
Cluster_135264	OE9A000186T1	2,22	0.538462	-7.2
Cluster_145482	OE9A000186T1	1,24	0.615385	-4.1
Cluster_148510	OE9A000186T1	1,21	0.692308	-2.1
Cluster_169222	OE9A000186T1	1,21	0.615385	-1
Cluster_183307	OE9A000186T1	1,21	0.615385	-1
Cluster_183944	OE9A000186T1	5,20	0.692308	-2.6
Cluster_184651	OE9A000186T1	3,22	0.615385	-9.9
Cluster_186617	OE9A000186T1	1,21	0.692308	-2.1
Cluster_186629	OE9A000186T1	1,21	0.692308	-2.1
Cluster_188817	OE9A000186T1	1,22	0.538462	-7.2
Cluster_194554	OE9A000186T1	2,21	0.692308	-2.1
Cluster_195604	OE9A000186T1	1,21	0.692308	-2.1
Cluster_198556	OE9A000186T1	1,22	0.769231	-5.1
Cluster_207142	OE9A000186T1	3,23	0.615385	-4.8
Cluster_356	OE9A000186T1	1,21	0.769231	-6.7
Cluster_6327	OE9A000186T1	1,19	0.923077	-3
Cluster_9135	OE9A000186T1	2,22	0.538462	-5.7
Cluster_11313	OE9A000186T1	3,24	0.846154	-4.1
Cluster_21457	OE9A000186T1	2,23	1	-5.9
Cluster_22322	OE9A000186T1	1,21	0.692308	-2.1
Cluster_28501	OE9A000186T1	4,24	0.615385	-6.8
Cluster_33233	OE9A000186T1	3,23	0.769231	-3.4
Cluster_34586	OE9A000186T1	4,22	0.538462	-5
Cluster_39167	OE9A000186T1	1,21	0.538462	-3.2
Cluster_49787	OE9A000186T1	1,23	0.615385	-4.3
Cluster_52228	OE9A000186T1	1,24	0.615385	-5.2
Cluster_62474	OE9A000186T1	2,21	0.615385	-3.6
Cluster_68016	OE9A000186T1	1,24	0.692308	-7
Cluster_68174	OE9A000186T1	2,24	0.923077	-10.1
Cluster_69526	OE9A000186T1	4,24	0.615385	-6.8
Cluster_70960	OE9A000186T1	1,22	1	-8.5
Cluster_71318	OE9A000186T1	1,24	0.615385	-6
Cluster_72434	OE9A000186T1	1,22	0.538462	-4.5
Cluster_72818	OE9A000186T1	9,19	0.615385	-3.1
Cluster_74524	OE9A000186T1	1,25	1	-5.9
Cluster_77844	OE9A000186T1	14,22	0.538462	-3.2
Cluster_80058	OE9A000186T1	2,23	0.538462	-1.2
Cluster_82910	OE9A000186T1	2,21	0.538462	-4.6
Cluster_83091	OE9A000186T1	2,22	0.615385	-3.9
Cluster_87925	OE9A000186T1	6,21	0.692308	-4.8
Cluster_89051	OE9A000186T1	1,24	0.846154	-3.4
Cluster_94849	OE9A000186T1	1,21	0.923077	-4.9
Cluster_100566	OE9A000186T1	2,21	0.615385	-3.6
Cluster_100857	OE9A000186T1	1,22	0.846154	-4.8
Cluster_105891	OE9A000186T1	3,21	0.846154	-1.8	OE9A000245T2	2,25	0.692308	-9.8	0.666667	9.86699e-05	0.426	0	0	-14.8266	13	21	4	10	4	1
Cluster_14755	OE9A000245T2	2,23	0.538462	-11.2
Cluster_16334	OE9A000245T2	3,20	0.846154	-8.5
Cluster_18366	OE9A000245T2	8,21	0.615385	-9.6
Cluster_21410	OE9A000245T2	6,25	0.923077	-7.8
Cluster_21712	OE9A000245T2	6,25	0.923077	-7.8
Cluster_22299	OE9A000245T2	1,22	0.923077	-8.6
Cluster_24578	OE9A000245T2	2,23	0.538462	-11.2
Cluster_31715	OE9A000245T2	1,22	0.615385	-7.2
Cluster_37492	OE9A000245T2	8,21	0.615385	-9.6
Cluster_38941	OE9A000245T2	1,25	0.538462	-6
Cluster_48697	OE9A000245T2	1,22	0.846154	-14.9
Cluster_53211	OE9A000245T2	1,20	0.923077	-14.3
Cluster_54325	OE9A000245T2	8,21	0.615385	-9.6
Cluster_62331	OE9A000245T2	1,24	0.692308	-9.9
Cluster_70034	OE9A000245T2	8,21	0.615385	-9.6
Cluster_82436	OE9A000245T2	3,19	0.846154	-5.7
Cluster_91044	OE9A000245T2	1,21	1	-15.7
Cluster_91814	OE9A000245T2	4,23	0.538462	-9.2
Cluster_98202	OE9A000245T2	1,22	0.538462	-11.5
Cluster_98360	OE9A000245T2	4,25	0.538462	-6.1
Cluster_98651	OE9A000245T2	2,22	0.769231	-11.1
Cluster_104436	OE9A000245T2	8,21	0.615385	-9.6
Cluster_105048	OE9A000245T2	6,21	0.615385	-9.6
Cluster_106368	OE9A000245T2	1,22	0.615385	-14.7
Cluster_115136	OE9A000245T2	1,20	0.923077	-6.2
Cluster_115815	OE9A000245T2	2,23	0.538462	-4
Cluster_116952	OE9A000245T2	1,22	0.538462	-17
Cluster_124369	OE9A000245T2	3,24	1	-6.6
Cluster_129497	OE9A000245T2	1,20	0.923077	-14.3
Cluster_132033	OE9A000245T2	3,21	0.615385	-4.5
Cluster_133899	OE9A000245T2	8,21	0.615385	-9.6
Cluster_134627	OE9A000245T2	1,22	0.538462	-12.4
Cluster_143700	OE9A000245T2	8,21	0.615385	-9.6
Cluster_145482	OE9A000245T2	3,25	0.538462	-8.1
Cluster_154607	OE9A000245T2	8,21	0.615385	-9.6
Cluster_157055	OE9A000245T2	1,22	1	-11.9
Cluster_183944	OE9A000245T2	1,20	0.923077	-14.3
Cluster_185785	OE9A000245T2	1,22	0.846154	-7.9
Cluster_197013	OE9A000245T2	1,25	0.846154	-10.3
Cluster_198556	OE9A000245T2	1,22	0.846154	-16.3
Cluster_356	OE9A000245T2	1,21	0.769231	-7.8
Cluster_9135	OE9A000245T2	1,21	0.923077	-10.8
Cluster_9740	OE9A000245T2	1,22	0.692308	-14.6
Cluster_12130	OE9A000245T2	1,24	1	-11
Cluster_20116	OE9A000245T2	2,21	1	-9.2
Cluster_21457	OE9A000245T2	13,24	0.923077	-3.3
Cluster_27159	OE9A000245T2	1,21	0.846154	-6.2
Cluster_28501	OE9A000245T2	1,23	1	-10.4
Cluster_33233	OE9A000245T2	2,25	0.538462	-7.2
Cluster_34586	OE9A000245T2	1,21	1	-15.2
Cluster_39167	OE9A000245T2	2,20	1	-19.6
Cluster_46652	OE9A000245T2	5,20	0.923077	-10.5
Cluster_48611	OE9A000245T2	5,20	0.923077	-10.5
Cluster_49787	OE9A000245T2	2,24	1	-19
Cluster_52228	OE9A000245T2	1,25	1	-18.6
Cluster_52650	OE9A000245T2	1,20	0.692308	-8.4
Cluster_59870	OE9A000245T2	4,20	1	-12.3
Cluster_61596	OE9A000245T2	1,21	0.846154	-7.9
Cluster_62474	OE9A000245T2	2,20	0.538462	-6.2
Cluster_64758	OE9A000245T2	1,22	0.692308	-14.6
Cluster_68016	OE9A000245T2	2,24	0.692308	-6
Cluster_68174	OE9A000245T2	1,24	0.615385	-6.1
Cluster_69526	OE9A000245T2	1,23	1	-10.4
Cluster_70960	OE9A000245T2	1,22	1	-7.5
Cluster_70966	OE9A000245T2	1,24	0.923077	-23.8
Cluster_71318	OE9A000245T2	1,25	1	-15
Cluster_72434	OE9A000245T2	1,20	1	-9.7
Cluster_74524	OE9A000245T2	1,24	0.923077	-13.5
Cluster_75584	OE9A000245T2	3,21	1	-10
Cluster_77844	OE9A000245T2	4,22	1	-8.4
Cluster_80058	OE9A000245T2	1,22	0.538462	-9.4
Cluster_82910	OE9A000245T2	1,21	0.923077	-10.5
Cluster_83091	OE9A000245T2	8,23	0.615385	-2.6
Cluster_86134	OE9A000245T2	2,20	0.692308	-13.8
Cluster_86548	OE9A000245T2	1,22	0.692308	-9.1
Cluster_87925	OE9A000245T2	1,21	0.923077	-7.3
Cluster_88113	OE9A000245T2	1,23	0.615385	-12.3
Cluster_88575	OE9A000245T2	5,20	0.923077	-10.5
Cluster_92095	OE9A000245T2	1,23	0.615385	-12.3
Cluster_94849	OE9A000245T2	1,21	0.923077	-10.8
Cluster_100566	OE9A000245T2	2,20	0.538462	-6.2
Cluster_100857	OE9A000245T2	1,23	0.846154	-11.4
Cluster_109699	OE9A000245T2	1,21	0.538462	-5.4	OE9A000245T3	1,23	0.538462	-3.1	0.5	0.0265308	0.635	0	0	-22.3002	3	5	3	1	0	3
Cluster_5499	OE9A000245T3	1,24	0.692308	-5.8
Cluster_7865	OE9A000245T3	2,23	1	-8.4
Cluster_8938	OE9A000245T3	1,25	0.615385	-5.2
Cluster_9273	OE9A000245T3	18,24	0.615385	-4.4
Cluster_11784	OE9A000245T3	14,21	0.615385	-0.8
Cluster_14755	OE9A000245T3	2,23	0.923077	-12
Cluster_16334	OE9A000245T3	1,21	0.769231	-7.2
Cluster_18366	OE9A000245T3	14,21	0.538462	-3
Cluster_20954	OE9A000245T3	1,21	0.615385	-4.7
Cluster_21410	OE9A000245T3	6,25	0.615385	-10.1
Cluster_21712	OE9A000245T3	6,25	0.615385	-10.1
Cluster_22299	OE9A000245T3	9,22	0.615385	-3.8
Cluster_22845	OE9A000245T3	1,20	1	-5.4
Cluster_24578	OE9A000245T3	2,23	0.923077	-12
Cluster_29465	OE9A000245T3	14,21	0.615385	-0.8
Cluster_29647	OE9A000245T3	3,22	0.615385	-5.1
Cluster_30140	OE9A000245T3	3,22	0.769231	-6.1
Cluster_31381	OE9A000245T3	3,22	0.615385	-5.1
Cluster_31715	OE9A000245T3	1,22	0.615385	-10.2
Cluster_37492	OE9A000245T3	14,21	0.538462	-3
Cluster_38941	OE9A000245T3	6,24	0.846154	-3.6
Cluster_53089	OE9A000245T3	1,21	0.692308	-7.4
Cluster_53669	OE9A000245T3	2,24	0.769231	-7.3
Cluster_54325	OE9A000245T3	14,21	0.538462	-3
Cluster_55261	OE9A000245T3	1,21	0.538462	-1.5
Cluster_56140	OE9A000245T3	3,22	0.615385	-5.1
Cluster_57255	OE9A000245T3	1,20	0.615385	-5
Cluster_57619	OE9A000245T3	1,20	0.769231	-10.7
Cluster_59577	OE9A000245T3	6,21	1	-7.1
Cluster_62331	OE9A000245T3	1,24	0.923077	-10
Cluster_66021	OE9A000245T3	1,22	0.538462	-2.7
Cluster_66921	OE9A000245T3	1,22	0.615385	-7.8
Cluster_68148	OE9A000245T3	8,21	1	-6.2
Cluster_70034	OE9A000245T3	14,21	0.538462	-3
Cluster_71543	OE9A000245T3	1,23	0.846154	-7.1
Cluster_78636	OE9A000245T3	14,21	0.615385	-0.8
Cluster_81280	OE9A000245T3	7,21	0.615385	-5.4
Cluster_82436	OE9A000245T3	1,22	0.846154	-6.8
Cluster_84343	OE9A000245T3	8,22	0.692308	-4.4
Cluster_89929	OE9A000245T3	1,22	1	-10.6
Cluster_91044	OE9A000245T3	6,19	0.538462	-4.5
Cluster_91814	OE9A000245T3	2,23	0.923077	-6.5
Cluster_92325	OE9A000245T3	1,21	0.923077	-1.2
Cluster_94906	OE9A000245T3	1,22	0.692308	-6
Cluster_95050	OE9A000245T3	2,23	0.769231	-5.9
Cluster_98202	OE9A000245T3	1,21	0.615385	-4.7
Cluster_98360	OE9A000245T3	4,25	1	-6
Cluster_98651	OE9A000245T3	8,21	1	-6.2
Cluster_99834	OE9A000245T3	3,25	0.846154	-10.5
Cluster_104436	OE9A000245T3	14,21	0.538462	-3
Cluster_105048	OE9A000245T3	1,22	0.538462	-7.2
Cluster_106368	OE9A000245T3	1,22	0.615385	-4.4
Cluster_111947	OE9A000245T3	1,21	0.538462	-7.6
Cluster_114672	OE9A000245T3	1,20	0.615385	-5
Cluster_115136	OE9A000245T3	1,21	1	-5.4
Cluster_115815	OE9A000245T3	2,21	0.846154	-6.5
Cluster_116952	OE9A000245T3	3,21	0.692308	-4.4
Cluster_124369	OE9A000245T3	1,25	0.615385	-6.3
Cluster_127264	OE9A000245T3	1,22	1	-10.6
Cluster_131765	OE9A000245T3	4,21	0.923077	-3.5
Cluster_132033	OE9A000245T3	3,21	0.846154	-3.1
Cluster_133899	OE9A000245T3	14,21	0.538462	-3
Cluster_134627	OE9A000245T3	2,22	0.923077	-7
Cluster_135264	OE9A000245T3	1,22	0.615385	-7.7
Cluster_142324	OE9A000245T3	3,25	0.538462	-2.3
Cluster_143700	OE9A000245T3	14,21	0.538462	-3
Cluster_145482	OE9A000245T3	3,25	0.769231	-3.7
Cluster_148510	OE9A000245T3	14,21	0.615385	-0.8
Cluster_154607	OE9A000245T3	1,22	0.538462	-7.2
Cluster_157055	OE9A000245T3	2,22	0.923077	-11
Cluster_165233	OE9A000245T3	3,21	0.846154	-4.9
Cluster_169222	OE9A000245T3	1,22	1	-10.6
Cluster_172230	OE9A000245T3	1,22	1	-5.4
Cluster_179631	OE9A000245T3	1,22	0.538462	-6.2
Cluster_183307	OE9A000245T3	1,22	1	-10.6
Cluster_184651	OE9A000245T3	7,22	0.615385	-3.1
Cluster_185785	OE9A000245T3	3,22	0.615385	-3.6
Cluster_186617	OE9A000245T3	14,21	0.615385	-0.8
Cluster_186629	OE9A000245T3	14,21	0.615385	-0.8
Cluster_188817	OE9A000245T3	3,22	0.615385	-5.1
Cluster_191722	OE9A000245T3	8,22	0.692308	-4.4
Cluster_192090	OE9A000245T3	1,24	0.923077	-8.1
Cluster_194554	OE9A000245T3	14,21	0.615385	-0.8
Cluster_195576	OE9A000245T3	6,21	1	-7.3
Cluster_195604	OE9A000245T3	14,21	0.615385	-0.8
Cluster_197013	OE9A000245T3	1,25	0.846154	-7
Cluster_197612	OE9A000245T3	1,25	0.923077	-6.3
Cluster_198556	OE9A000245T3	1,22	0.538462	-2.9
Cluster_207142	OE9A000245T3	2,24	0.538462	-2.6
Cluster_356	OE9A000245T3	9,21	0.846154	-6.5
Cluster_6327	OE9A000245T3	1,21	0.769231	-4.9
Cluster_11313	OE9A000245T3	8,22	0.538462	-2.2
Cluster_12130	OE9A000245T3	1,24	0.923077	-6.6
Cluster_20116	OE9A000245T3	2,21	0.615385	-4.9
Cluster_21457	OE9A000245T3	4,24	1	-6.7
Cluster_22322	OE9A000245T3	1,21	1	-2.2
Cluster_27159	OE9A000245T3	1,21	1	-11.4
Cluster_28501	OE9A000245T3	1,22	0.615385	-6
Cluster_33233	OE9A000245T3	1,23	0.538462	-3.5
Cluster_34586	OE9A000245T3	1,21	0.692308	-4.4
Cluster_39167	OE9A000245T3	1,22	1	-11.3
Cluster_46652	OE9A000245T3	5,20	0.538462	-4.7
Cluster_48611	OE9A000245T3	5,20	0.538462	-4.7
Cluster_49787	OE9A000245T3	1,21	0.692308	-6.3
Cluster_52228	OE9A000245T3	1,24	0.769231	-5
Cluster_52650	OE9A000245T3	2,21	1	-4.4
Cluster_53653	OE9A000245T3	1,23	0.538462	-3.1
Cluster_59870	OE9A000245T3	1,21	0.692308	-7.1
Cluster_61596	OE9A000245T3	2,22	0.615385	-3.7
Cluster_62474	OE9A000245T3	3,21	0.923077	-5.2
Cluster_68016	OE9A000245T3	2,24	0.692308	-6.6
Cluster_68174	OE9A000245T3	8,24	0.846154	-6.5
Cluster_69526	OE9A000245T3	1,22	0.615385	-6
Cluster_70960	OE9A000245T3	7,20	0.692308	-2.1
Cluster_70966	OE9A000245T3	1,24	1	-14.9
Cluster_71318	OE9A000245T3	1,25	0.923077	-3.2
Cluster_72434	OE9A000245T3	14,22	0.615385	-0.3
Cluster_72818	OE9A000245T3	8,20	0.923077	-2.9
Cluster_74524	OE9A000245T3	2,22	0.615385	-4.5
Cluster_75584	OE9A000245T3	3,21	1	-8.4
Cluster_77844	OE9A000245T3	1,21	0.923077	-4.3
Cluster_80058	OE9A000245T3	4,23	0.538462	-4.4
Cluster_82910	OE9A000245T3	1,21	0.846154	-2.9
Cluster_83091	OE9A000245T3	1,22	0.923077	-7.6
Cluster_86134	OE9A000245T3	14,21	0.538462	0.2
Cluster_87925	OE9A000245T3	1,20	0.615385	-8.6
Cluster_88113	OE9A000245T3	5,22	0.923077	-9.5
Cluster_88575	OE9A000245T3	5,20	0.538462	-4.7
Cluster_92095	OE9A000245T3	5,22	0.923077	-9.5
Cluster_93033	OE9A000245T3	1,21	0.769231	-7.1
Cluster_94849	OE9A000245T3	1,21	1	-7.1
Cluster_100566	OE9A000245T3	3,21	0.923077	-5.2
Cluster_100857	OE9A000245T3	1,22	1	-5.3
Cluster_109699	OE9A000245T3	1,21	1	-5.3	OE9A000536T2	14,23	0.538462	-2	0	0.00114802	0.615	0	0	-31.0088	2	3	2	1	2	2
Cluster_7865	OE9A000536T2	1,23	0.923077	-9.9
Cluster_8938	OE9A000536T2	1,23	0.538462	-13.1
Cluster_9273	OE9A000536T2	3,25	0.615385	-10.3
Cluster_16334	OE9A000536T2	2,21	0.538462	-15.6
Cluster_20954	OE9A000536T2	1,21	0.846154	-9
Cluster_21410	OE9A000536T2	9,24	0.615385	-11.2
Cluster_21712	OE9A000536T2	9,24	0.615385	-11.2
Cluster_29647	OE9A000536T2	1,22	0.923077	-8.2
Cluster_31381	OE9A000536T2	1,22	0.923077	-8.2
Cluster_31715	OE9A000536T2	2,23	0.615385	-11.8
Cluster_48697	OE9A000536T2	9,22	0.769231	-8.1
Cluster_53211	OE9A000536T2	1,19	0.538462	-6.6
Cluster_56140	OE9A000536T2	1,22	0.923077	-8.2
Cluster_57255	OE9A000536T2	4,22	0.769231	-9.3
Cluster_57619	OE9A000536T2	2,22	1	-12.6
Cluster_59577	OE9A000536T2	1,21	1	-9.4
Cluster_62331	OE9A000536T2	1,25	0.923077	-11.2
Cluster_66921	OE9A000536T2	2,23	0.923077	-14.6
Cluster_68148	OE9A000536T2	1,22	0.692308	-6.4
Cluster_81280	OE9A000536T2	1,21	0.692308	-11.1
Cluster_82436	OE9A000536T2	1,21	1	-11.8
Cluster_89929	OE9A000536T2	2,22	1	-9.1
Cluster_91044	OE9A000536T2	1,21	1	-12.5
Cluster_91814	OE9A000536T2	1,24	0.769231	-11.2
Cluster_98202	OE9A000536T2	7,22	0.538462	-10.9
Cluster_98360	OE9A000536T2	1,25	0.769231	-6.1
Cluster_98651	OE9A000536T2	5,22	1	-6.6
Cluster_105048	OE9A000536T2	2,21	0.846154	-9
Cluster_106368	OE9A000536T2	1,21	0.769231	-12
Cluster_111947	OE9A000536T2	4,21	0.769231	-9.2
Cluster_114672	OE9A000536T2	4,22	0.769231	-9.3
Cluster_124369	OE9A000536T2	2,23	0.846154	-6.9
Cluster_127264	OE9A000536T2	2,22	1	-9.1
Cluster_129497	OE9A000536T2	1,19	0.538462	-6.6
Cluster_135264	OE9A000536T2	1,20	0.769231	-7.2
Cluster_142324	OE9A000536T2	1,24	1	-11.3
Cluster_154607	OE9A000536T2	2,21	0.846154	-9
Cluster_157055	OE9A000536T2	3,20	0.538462	-10
Cluster_165233	OE9A000536T2	1,21	0.769231	-9.1
Cluster_169222	OE9A000536T2	2,22	1	-9.1
Cluster_172230	OE9A000536T2	6,22	1	-10.1
Cluster_183307	OE9A000536T2	2,22	1	-9.1
Cluster_183944	OE9A000536T2	1,19	0.538462	-6.6
Cluster_184651	OE9A000536T2	8,22	0.692308	-6.4
Cluster_188817	OE9A000536T2	1,22	0.923077	-8.2
Cluster_195576	OE9A000536T2	1,22	1	-9.1
Cluster_197013	OE9A000536T2	1,22	0.538462	-5.8
Cluster_197612	OE9A000536T2	1,25	0.615385	-8.4
Cluster_198556	OE9A000536T2	9,22	0.538462	-7.6
Cluster_207142	OE9A000536T2	1,25	0.846154	-8.8
Cluster_356	OE9A000536T2	9,20	0.846154	-3.2
Cluster_9135	OE9A000536T2	2,22	1	-9.1
Cluster_9740	OE9A000536T2	1,22	0.615385	-13.4
Cluster_11313	OE9A000536T2	4,23	0.615385	-7.2
Cluster_12130	OE9A000536T2	2,23	0.692308	-12.6
Cluster_27159	OE9A000536T2	2,20	0.769231	-8
Cluster_39167	OE9A000536T2	2,22	1	-7.2
Cluster_46652	OE9A000536T2	2,21	1	-9.2
Cluster_48611	OE9A000536T2	2,21	1	-9.2
Cluster_49787	OE9A000536T2	1,21	1	-8.2
Cluster_52228	OE9A000536T2	2,24	0.923077	-8.2
Cluster_52650	OE9A000536T2	3,21	0.692308	-14.7
Cluster_64758	OE9A000536T2	1,22	0.615385	-13.4
Cluster_68174	OE9A000536T2	1,20	0.538462	-7.8
Cluster_72818	OE9A000536T2	1,22	0.769231	-8.9
Cluster_74524	OE9A000536T2	2,24	0.615385	-8.9
Cluster_75584	OE9A000536T2	2,21	1	-5.6
Cluster_77844	OE9A000536T2	9,22	0.923077	-8
Cluster_87925	OE9A000536T2	6,19	0.769231	-4.6
Cluster_88575	OE9A000536T2	2,21	1	-9.2
Cluster_93033	OE9A000536T2	1,22	0.769231	-6.8
Cluster_94849	OE9A000536T2	1,22	0.692308	-4.3
Cluster_100857	OE9A000536T2	3,23	1	-11.1
Cluster_109699	OE9A000536T2	1,21	0.769231	-3.3	OE9A000536T1	6,24	1	-5.4	0.666667	0.00217016	0.566	0	0	-12.6472	8	11	7	3	0	4
Cluster_7865	OE9A000536T1	1,23	0.846154	-10.4
Cluster_8938	OE9A000536T1	1,23	0.692308	-4.8
Cluster_9273	OE9A000536T1	3,25	0.923077	-6.7
Cluster_14755	OE9A000536T1	1,23	0.615385	-4.7
Cluster_16334	OE9A000536T1	2,21	0.846154	-9.9
Cluster_18366	OE9A000536T1	3,21	0.769231	-6.1
Cluster_20954	OE9A000536T1	1,21	0.538462	-4.2
Cluster_21410	OE9A000536T1	9,24	0.615385	-3.5
Cluster_21712	OE9A000536T1	9,24	0.615385	-3.5
Cluster_22845	OE9A000536T1	1,21	0.615385	-8
Cluster_24578	OE9A000536T1	1,23	0.615385	-4.7
Cluster_29647	OE9A000536T1	1,22	0.615385	-5.4
Cluster_31381	OE9A000536T1	1,22	0.615385	-5.4
Cluster_31715	OE9A000536T1	2,22	0.923077	-5.1
Cluster_37492	OE9A000536T1	3,21	0.769231	-6.1
Cluster_53211	OE9A000536T1	1,19	1	-5.7
Cluster_54325	OE9A000536T1	3,21	0.769231	-6.1
Cluster_56140	OE9A000536T1	1,22	0.615385	-5.4
Cluster_57255	OE9A000536T1	4,22	0.615385	-8.3
Cluster_59577	OE9A000536T1	1,21	0.846154	-5
Cluster_66921	OE9A000536T1	2,23	0.692308	-8.2
Cluster_68148	OE9A000536T1	1,22	0.846154	-5
Cluster_70034	OE9A000536T1	3,21	0.769231	-6.1
Cluster_71543	OE9A000536T1	2,25	1	-9.1
Cluster_81280	OE9A000536T1	1,21	1	-9.8
Cluster_84343	OE9A000536T1	7,21	0.769231	-4.5
Cluster_89929	OE9A000536T1	2,22	0.846154	-6.2
Cluster_91044	OE9A000536T1	1,21	0.615385	-7.5
Cluster_91814	OE9A000536T1	14,21	0.615385	-4.1
Cluster_95050	OE9A000536T1	2,25	1	-7.9
Cluster_98202	OE9A000536T1	5,21	0.538462	-4.2
Cluster_98360	OE9A000536T1	1,25	0.923077	-7.6
Cluster_98651	OE9A000536T1	5,22	0.846154	-5
Cluster_104436	OE9A000536T1	3,21	0.769231	-6.1
Cluster_105048	OE9A000536T1	2,21	0.538462	-7
Cluster_114672	OE9A000536T1	4,22	0.615385	-8.3
Cluster_116952	OE9A000536T1	4,20	0.615385	-5.1
Cluster_124369	OE9A000536T1	2,23	0.769231	-4
Cluster_127264	OE9A000536T1	2,22	0.846154	-6.2
Cluster_129497	OE9A000536T1	1,19	1	-5.7
Cluster_133899	OE9A000536T1	3,21	0.769231	-6.1
Cluster_142324	OE9A000536T1	1,24	0.923077	-3.3
Cluster_143700	OE9A000536T1	3,21	0.769231	-6.1
Cluster_154607	OE9A000536T1	7,20	0.923077	-4.1
Cluster_169222	OE9A000536T1	2,22	0.846154	-6.2
Cluster_172230	OE9A000536T1	5,21	0.692308	-4
Cluster_183307	OE9A000536T1	2,22	0.846154	-6.2
Cluster_183944	OE9A000536T1	1,19	1	-5.7
Cluster_185785	OE9A000536T1	1,21	0.923077	-6.4
Cluster_188817	OE9A000536T1	1,22	0.615385	-5.4
Cluster_191722	OE9A000536T1	7,21	0.769231	-4.5
Cluster_195576	OE9A000536T1	1,22	0.846154	-6.2
Cluster_197612	OE9A000536T1	1,25	0.923077	-7.9
Cluster_356	OE9A000536T1	1,21	1	-9.5
Cluster_9135	OE9A000536T1	2,22	0.692308	-3.7
Cluster_12130	OE9A000536T1	2,23	0.769231	-5.3
Cluster_27159	OE9A000536T1	2,20	0.692308	-9.7
Cluster_33233	OE9A000536T1	3,25	0.846154	-2.2
Cluster_39167	OE9A000536T1	2,22	0.615385	-5
Cluster_46652	OE9A000536T1	2,21	1	-6.1
Cluster_48611	OE9A000536T1	2,21	1	-6.1
Cluster_49787	OE9A000536T1	1,21	1	-4.6
Cluster_61596	OE9A000536T1	5,21	0.923077	-5.4
Cluster_68174	OE9A000536T1	1,24	1	-8
Cluster_72818	OE9A000536T1	1,22	0.769231	-15.2
Cluster_75584	OE9A000536T1	2,21	1	-8.8
Cluster_86548	OE9A000536T1	3,23	0.538462	-4.1
Cluster_87925	OE9A000536T1	3,21	0.846154	-8.8
Cluster_88113	OE9A000536T1	1,23	0.769231	-6.1
Cluster_88575	OE9A000536T1	2,21	1	-6.1
Cluster_92095	OE9A000536T1	1,23	0.769231	-6.1
Cluster_94849	OE9A000536T1	1,22	0.923077	-8.3
Cluster_100857	OE9A000536T1	2,22	1	-5.3
Cluster_109699	OE9A000536T1	1,21	0.615385	-3.7	OE9A000736T4	1,25	0.769231	-11.9	0.666667	5.64249e-06	0.5	0	0	-19.1066	14	21	9	11	7	3
Cluster_7865	OE9A000736T4	2,23	0.538462	-3.8
Cluster_8938	OE9A000736T4	4,25	0.923077	-10.4
Cluster_9273	OE9A000736T4	1,25	0.923077	-12.7
Cluster_16334	OE9A000736T4	4,21	0.615385	-6.7
Cluster_20954	OE9A000736T4	1,22	0.923077	-13.3
Cluster_21410	OE9A000736T4	1,25	1	-10.8
Cluster_21712	OE9A000736T4	1,25	1	-10.8
Cluster_22299	OE9A000736T4	5,20	0.538462	-2.6
Cluster_38941	OE9A000736T4	1,24	0.769231	-4.6
Cluster_53089	OE9A000736T4	4,22	0.692308	-4
Cluster_53669	OE9A000736T4	3,24	1	-12.5
Cluster_57255	OE9A000736T4	1,21	0.769231	-11.7
Cluster_59577	OE9A000736T4	1,21	0.615385	-9.2
Cluster_66921	OE9A000736T4	1,23	0.846154	-14
Cluster_78636	OE9A000736T4	2,20	0.615385	-3.2
Cluster_81280	OE9A000736T4	6,20	0.923077	-5.5
Cluster_82436	OE9A000736T4	1,21	0.615385	-9.2
Cluster_84343	OE9A000736T4	1,20	0.538462	-5.2
Cluster_89929	OE9A000736T4	2,21	0.615385	-9.2
Cluster_91044	OE9A000736T4	1,19	0.538462	-7.4
Cluster_95050	OE9A000736T4	1,25	0.538462	-10.7
Cluster_98202	OE9A000736T4	4,22	0.846154	-12.1
Cluster_98651	OE9A000736T4	6,21	0.769231	-7.7
Cluster_106368	OE9A000736T4	1,21	0.923077	-13.1
Cluster_114672	OE9A000736T4	1,21	0.769231	-11.7
Cluster_116677	OE9A000736T4	1,21	0.538462	-11.8
Cluster_124369	OE9A000736T4	1,24	0.923077	-5.9
Cluster_127264	OE9A000736T4	2,21	0.615385	-9.2
Cluster_131765	OE9A000736T4	4,20	0.846154	-12.1
Cluster_142324	OE9A000736T4	3,25	0.538462	-4.7
Cluster_165233	OE9A000736T4	2,22	0.769231	-11.5
Cluster_169222	OE9A000736T4	2,21	0.615385	-9.2
Cluster_172230	OE9A000736T4	4,22	0.846154	-12.1
Cluster_183307	OE9A000736T4	2,21	0.615385	-9.2
Cluster_184651	OE9A000736T4	7,21	0.692308	-6.6
Cluster_191722	OE9A000736T4	1,20	0.538462	-5.2
Cluster_194554	OE9A000736T4	2,20	0.615385	-3.2
Cluster_195576	OE9A000736T4	1,21	0.615385	-9.2
Cluster_197612	OE9A000736T4	1,24	0.538462	-9
Cluster_6327	OE9A000736T4	1,22	0.692308	-7.2
Cluster_9135	OE9A000736T4	1,22	1	-8.9
Cluster_21457	OE9A000736T4	7,24	0.538462	-6.8
Cluster_28501	OE9A000736T4	2,24	0.692308	-9.1
Cluster_33233	OE9A000736T4	2,24	0.615385	-7
Cluster_39167	OE9A000736T4	5,22	0.538462	-7.4
Cluster_49787	OE9A000736T4	1,24	0.692308	-12.1
Cluster_52228	OE9A000736T4	6,25	0.615385	-6.2
Cluster_52650	OE9A000736T4	1,20	0.846154	-14.4
Cluster_59870	OE9A000736T4	4,21	0.846154	-10.5
Cluster_68016	OE9A000736T4	1,24	0.538462	-5.2
Cluster_68174	OE9A000736T4	1,24	0.615385	-8
Cluster_69526	OE9A000736T4	2,24	0.692308	-9.1
Cluster_71318	OE9A000736T4	2,24	0.923077	-9.5
Cluster_74524	OE9A000736T4	1,23	0.615385	-6.2
Cluster_77844	OE9A000736T4	1,19	0.538462	-7.3
Cluster_80058	OE9A000736T4	2,23	0.615385	-11
Cluster_82910	OE9A000736T4	4,20	0.846154	-4.5
Cluster_86134	OE9A000736T4	2,22	0.923077	-7.7
Cluster_86548	OE9A000736T4	1,23	0.538462	-9.6
Cluster_100857	OE9A000736T4	13,23	0.538462	-6.2	OE9A000736T2	1,25	0.769231	-11.9	0.666667	5.64249e-06	0.5	0	0	-19.1066	14	21	9	11	7	3
Cluster_7865	OE9A000736T2	2,23	0.538462	-3.8
Cluster_8938	OE9A000736T2	4,25	0.923077	-10.4
Cluster_9273	OE9A000736T2	1,25	0.923077	-12.7
Cluster_16334	OE9A000736T2	4,21	0.615385	-6.7
Cluster_20954	OE9A000736T2	1,22	0.923077	-13.3
Cluster_21410	OE9A000736T2	1,25	1	-10.8
Cluster_21712	OE9A000736T2	1,25	1	-10.8
Cluster_22299	OE9A000736T2	5,20	0.538462	-2.6
Cluster_38941	OE9A000736T2	1,24	0.769231	-4.6
Cluster_53089	OE9A000736T2	4,22	0.692308	-4
Cluster_53669	OE9A000736T2	3,24	1	-12.5
Cluster_57255	OE9A000736T2	1,22	0.615385	-11.7
Cluster_59577	OE9A000736T2	1,21	0.615385	-9.2
Cluster_66921	OE9A000736T2	1,23	0.846154	-14
Cluster_78636	OE9A000736T2	2,20	0.615385	-3.2
Cluster_81280	OE9A000736T2	6,20	0.923077	-5.5
Cluster_82436	OE9A000736T2	1,21	0.615385	-9.2
Cluster_84343	OE9A000736T2	1,20	0.538462	-5.2
Cluster_89929	OE9A000736T2	2,21	0.615385	-9.2
Cluster_91044	OE9A000736T2	1,19	0.538462	-7.4
Cluster_95050	OE9A000736T2	1,25	0.538462	-10.7
Cluster_98202	OE9A000736T2	4,22	0.846154	-12.1
Cluster_98651	OE9A000736T2	6,21	0.769231	-7.7
Cluster_106368	OE9A000736T2	1,21	0.923077	-13.1
Cluster_114672	OE9A000736T2	1,22	0.615385	-11.7
Cluster_116677	OE9A000736T2	1,21	0.538462	-11.8
Cluster_124369	OE9A000736T2	1,24	0.923077	-5.9
Cluster_127264	OE9A000736T2	2,21	0.615385	-9.2
Cluster_131765	OE9A000736T2	4,20	0.846154	-12.1
Cluster_142324	OE9A000736T2	3,25	0.538462	-4.7
Cluster_165233	OE9A000736T2	2,22	0.769231	-11.5
Cluster_169222	OE9A000736T2	2,21	0.615385	-9.2
Cluster_172230	OE9A000736T2	4,22	0.846154	-12.1
Cluster_183307	OE9A000736T2	2,21	0.615385	-9.2
Cluster_184651	OE9A000736T2	7,21	0.692308	-6.6
Cluster_191722	OE9A000736T2	1,20	0.538462	-5.2
Cluster_194554	OE9A000736T2	2,20	0.615385	-3.2
Cluster_195576	OE9A000736T2	1,21	0.615385	-9.2
Cluster_197612	OE9A000736T2	1,24	0.538462	-9
Cluster_6327	OE9A000736T2	1,22	0.692308	-7.2
Cluster_9135	OE9A000736T2	1,22	1	-8.9
Cluster_21457	OE9A000736T2	7,24	0.538462	-6.8
Cluster_28501	OE9A000736T2	2,24	0.692308	-9.1
Cluster_33233	OE9A000736T2	2,24	0.615385	-7
Cluster_39167	OE9A000736T2	5,22	0.538462	-7.4
Cluster_49787	OE9A000736T2	1,24	0.692308	-12.1
Cluster_52228	OE9A000736T2	6,25	0.615385	-6.2
Cluster_52650	OE9A000736T2	1,20	0.846154	-14.4
Cluster_59870	OE9A000736T2	4,21	0.846154	-10.5
Cluster_68016	OE9A000736T2	1,24	0.538462	-5.2
Cluster_68174	OE9A000736T2	1,24	0.615385	-8
Cluster_69526	OE9A000736T2	2,24	0.692308	-9.1
Cluster_71318	OE9A000736T2	2,24	0.923077	-9.5
Cluster_74524	OE9A000736T2	1,23	0.615385	-6.2
Cluster_77844	OE9A000736T2	1,19	0.538462	-7.3
Cluster_80058	OE9A000736T2	2,23	0.615385	-11
Cluster_82910	OE9A000736T2	4,20	0.846154	-4.5
Cluster_86134	OE9A000736T2	2,22	0.923077	-7.7
Cluster_86548	OE9A000736T2	1,23	0.538462	-9.6
Cluster_100857	OE9A000736T2	13,23	0.538462	-6.2	OE9A000736T3	1,25	0.769231	-11.9	0.666667	5.64249e-06	0.5	0	0	-19.1066	14	21	9	11	7	3
Cluster_7865	OE9A000736T3	2,23	0.538462	-3.8
Cluster_8938	OE9A000736T3	4,25	0.923077	-10.4
Cluster_9273	OE9A000736T3	1,25	0.923077	-12.7
Cluster_16334	OE9A000736T3	4,21	0.615385	-6.7
Cluster_20954	OE9A000736T3	1,22	0.923077	-13.3
Cluster_21410	OE9A000736T3	1,25	1	-10.8
Cluster_21712	OE9A000736T3	1,25	1	-10.8
Cluster_22299	OE9A000736T3	5,20	0.538462	-2.6
Cluster_38941	OE9A000736T3	1,24	0.769231	-4.6
Cluster_53089	OE9A000736T3	4,22	0.692308	-4
Cluster_53669	OE9A000736T3	3,24	1	-12.5
Cluster_57255	OE9A000736T3	1,22	0.615385	-11.7
Cluster_59577	OE9A000736T3	1,21	0.615385	-9.2
Cluster_66921	OE9A000736T3	1,23	0.846154	-14
Cluster_78636	OE9A000736T3	2,20	0.615385	-3.2
Cluster_81280	OE9A000736T3	6,20	0.923077	-5.5
Cluster_82436	OE9A000736T3	1,21	0.615385	-9.2
Cluster_84343	OE9A000736T3	1,20	0.538462	-5.2
Cluster_89929	OE9A000736T3	2,21	0.615385	-9.2
Cluster_91044	OE9A000736T3	1,19	0.538462	-7.4
Cluster_95050	OE9A000736T3	1,25	0.538462	-10.7
Cluster_98202	OE9A000736T3	4,22	0.846154	-12.1
Cluster_98651	OE9A000736T3	6,21	0.769231	-7.7
Cluster_106368	OE9A000736T3	1,21	0.923077	-13.1
Cluster_114672	OE9A000736T3	1,22	0.615385	-11.7
Cluster_116677	OE9A000736T3	1,21	0.538462	-11.8
Cluster_124369	OE9A000736T3	1,24	0.923077	-5.9
Cluster_127264	OE9A000736T3	2,21	0.615385	-9.2
Cluster_131765	OE9A000736T3	4,20	0.846154	-12.1
Cluster_142324	OE9A000736T3	3,25	0.538462	-4.7
Cluster_165233	OE9A000736T3	2,22	0.769231	-11.5
Cluster_169222	OE9A000736T3	2,21	0.615385	-9.2
Cluster_172230	OE9A000736T3	4,22	0.846154	-12.1
Cluster_183307	OE9A000736T3	2,21	0.615385	-9.2
Cluster_184651	OE9A000736T3	7,21	0.692308	-6.6
Cluster_191722	OE9A000736T3	1,20	0.538462	-5.2
Cluster_194554	OE9A000736T3	2,20	0.615385	-3.2
Cluster_195576	OE9A000736T3	1,21	0.615385	-9.2
Cluster_197612	OE9A000736T3	1,24	0.538462	-9
Cluster_6327	OE9A000736T3	1,22	0.692308	-7.2
Cluster_9135	OE9A000736T3	1,22	1	-8.9
Cluster_21457	OE9A000736T3	7,24	0.538462	-6.8
Cluster_28501	OE9A000736T3	2,24	0.692308	-9.1
Cluster_33233	OE9A000736T3	2,24	0.615385	-7
Cluster_39167	OE9A000736T3	5,22	0.538462	-7.4
Cluster_49787	OE9A000736T3	1,24	0.692308	-12.1
Cluster_52228	OE9A000736T3	6,25	0.615385	-6.2
Cluster_52650	OE9A000736T3	1,20	0.846154	-14.4
Cluster_59870	OE9A000736T3	4,21	0.846154	-10.5
Cluster_68016	OE9A000736T3	1,24	0.538462	-5.2
Cluster_68174	OE9A000736T3	1,24	0.615385	-8
Cluster_69526	OE9A000736T3	2,24	0.692308	-9.1
Cluster_71318	OE9A000736T3	2,24	0.923077	-9.5
Cluster_74524	OE9A000736T3	1,23	0.615385	-6.2
Cluster_77844	OE9A000736T3	1,19	0.538462	-7.3
Cluster_80058	OE9A000736T3	2,23	0.615385	-11
Cluster_82910	OE9A000736T3	4,20	0.846154	-4.5
Cluster_86134	OE9A000736T3	2,22	0.923077	-7.7
Cluster_86548	OE9A000736T3	1,23	0.538462	-9.6
Cluster_100857	OE9A000736T3	13,23	0.538462	-6.2	OE9A000736T1	1,25	0.769231	-11.9	0.666667	5.64249e-06	0.5	0	0	-19.1066	14	21	9	11	7	3
Cluster_7865	OE9A000736T1	2,23	0.538462	-3.8
Cluster_8938	OE9A000736T1	4,25	0.923077	-10.4
Cluster_9273	OE9A000736T1	1,24	0.923077	-12.7
Cluster_16334	OE9A000736T1	4,21	0.615385	-6.7
Cluster_20954	OE9A000736T1	1,22	0.923077	-13.3
Cluster_21410	OE9A000736T1	1,25	1	-10.8
Cluster_21712	OE9A000736T1	1,25	1	-10.8
Cluster_22299	OE9A000736T1	5,20	0.538462	-2.6
Cluster_38941	OE9A000736T1	1,24	0.769231	-4.6
Cluster_53089	OE9A000736T1	4,22	0.692308	-4
Cluster_53669	OE9A000736T1	3,24	1	-12.5
Cluster_57255	OE9A000736T1	1,22	0.615385	-11.7
Cluster_59577	OE9A000736T1	1,21	0.615385	-9.2
Cluster_66921	OE9A000736T1	1,23	0.846154	-14
Cluster_78636	OE9A000736T1	3,20	0.615385	-3.2
Cluster_81280	OE9A000736T1	6,20	0.923077	-5.5
Cluster_82436	OE9A000736T1	1,21	0.615385	-9.2
Cluster_84343	OE9A000736T1	1,20	0.538462	-5.2
Cluster_89929	OE9A000736T1	2,21	0.615385	-9.2
Cluster_91044	OE9A000736T1	1,19	0.538462	-7.4
Cluster_95050	OE9A000736T1	1,25	0.538462	-10.7
Cluster_98202	OE9A000736T1	4,22	0.846154	-12.1
Cluster_98651	OE9A000736T1	6,21	0.769231	-7.7
Cluster_106368	OE9A000736T1	1,21	0.923077	-13.1
Cluster_114672	OE9A000736T1	1,22	0.615385	-11.7
Cluster_116677	OE9A000736T1	1,21	0.538462	-11.8
Cluster_124369	OE9A000736T1	1,24	0.923077	-5.9
Cluster_127264	OE9A000736T1	2,21	0.615385	-9.2
Cluster_131765	OE9A000736T1	4,20	0.846154	-12.1
Cluster_142324	OE9A000736T1	3,25	0.538462	-4.7
Cluster_165233	OE9A000736T1	2,22	0.769231	-11.5
Cluster_169222	OE9A000736T1	2,21	0.615385	-9.2
Cluster_172230	OE9A000736T1	4,22	0.846154	-12.1
Cluster_183307	OE9A000736T1	2,21	0.615385	-9.2
Cluster_184651	OE9A000736T1	7,21	0.692308	-6.6
Cluster_191722	OE9A000736T1	1,20	0.538462	-5.2
Cluster_194554	OE9A000736T1	3,20	0.615385	-3.2
Cluster_195576	OE9A000736T1	1,21	0.615385	-9.2
Cluster_197612	OE9A000736T1	2,25	0.538462	-9
Cluster_6327	OE9A000736T1	1,22	0.692308	-7.2
Cluster_9135	OE9A000736T1	1,22	1	-8.9
Cluster_21457	OE9A000736T1	7,24	0.538462	-6.8
Cluster_28501	OE9A000736T1	2,24	0.692308	-9.1
Cluster_33233	OE9A000736T1	2,24	0.615385	-7
Cluster_39167	OE9A000736T1	5,22	0.538462	-7.4
Cluster_49787	OE9A000736T1	1,24	0.692308	-12.1
Cluster_52228	OE9A000736T1	6,25	0.615385	-6.2
Cluster_52650	OE9A000736T1	1,20	0.846154	-14.4
Cluster_59870	OE9A000736T1	4,21	0.846154	-10.5
Cluster_68016	OE9A000736T1	1,24	0.538462	-5.2
Cluster_68174	OE9A000736T1	1,24	0.615385	-8
Cluster_69526	OE9A000736T1	2,24	0.692308	-9.1
Cluster_71318	OE9A000736T1	2,24	0.923077	-9.5
Cluster_72818	OE9A000736T1	8,21	0.538462	-6.7
Cluster_74524	OE9A000736T1	1,23	0.615385	-6.2
Cluster_77844	OE9A000736T1	1,19	0.538462	-7.3
Cluster_80058	OE9A000736T1	2,23	0.615385	-11
Cluster_82910	OE9A000736T1	4,20	0.846154	-4.5
Cluster_86134	OE9A000736T1	2,22	0.923077	-7.7
Cluster_86548	OE9A000736T1	1,23	0.538462	-9.6
Cluster_100857	OE9A000736T1	13,23	0.538462	-6.2	OE9A000854T1	3,23	0.846154	-13.2	0.666667	0.0114956	0.538	0	0	-11.5765	9	15	5	9	0	4
Cluster_8938	OE9A000854T1	7,24	0.692308	-3.4
Cluster_16334	OE9A000854T1	3,19	0.692308	-10.4
Cluster_48697	OE9A000854T1	1,20	0.692308	-7.9
Cluster_53211	OE9A000854T1	1,21	0.538462	-8.9
Cluster_53669	OE9A000854T1	2,23	0.615385	-6.7
Cluster_55261	OE9A000854T1	1,20	0.615385	-10.6
Cluster_57255	OE9A000854T1	1,22	0.538462	-4.5
Cluster_57619	OE9A000854T1	9,21	0.923077	-8.4
Cluster_81280	OE9A000854T1	1,21	1	-9.8
Cluster_98360	OE9A000854T1	2,24	0.692308	-5.6
Cluster_114672	OE9A000854T1	1,22	0.538462	-4.5
Cluster_116952	OE9A000854T1	2,20	0.692308	-7
Cluster_129497	OE9A000854T1	1,21	0.538462	-8.9
Cluster_179631	OE9A000854T1	1,21	0.538462	-7.6
Cluster_183944	OE9A000854T1	1,21	0.538462	-8.9
Cluster_185785	OE9A000854T1	7,22	1	-21.7
Cluster_198556	OE9A000854T1	1,20	0.615385	-11.2
Cluster_356	OE9A000854T1	2,22	0.538462	-4
Cluster_6327	OE9A000854T1	1,21	1	-11.3
Cluster_9135	OE9A000854T1	6,21	0.538462	-6.1
Cluster_9740	OE9A000854T1	1,20	0.692308	-8.9
Cluster_11313	OE9A000854T1	2,23	0.923077	-9.5
Cluster_21457	OE9A000854T1	1,25	0.846154	-7.3
Cluster_34586	OE9A000854T1	2,21	0.769231	-10.6
Cluster_43185	OE9A000854T1	3,22	0.923077	-12.6
Cluster_46652	OE9A000854T1	1,21	0.769231	-11.2
Cluster_48611	OE9A000854T1	1,21	0.769231	-11.2
Cluster_49787	OE9A000854T1	6,21	0.846154	-3.2
Cluster_52228	OE9A000854T1	1,24	0.538462	-6.7
Cluster_52650	OE9A000854T1	4,21	1	-13.8
Cluster_53653	OE9A000854T1	2,24	0.923077	-12.3
Cluster_59870	OE9A000854T1	1,21	1	-10.9
Cluster_61596	OE9A000854T1	7,22	1	-21.7
Cluster_64758	OE9A000854T1	1,20	0.692308	-8.9
Cluster_71318	OE9A000854T1	4,24	1	-17.8
Cluster_72818	OE9A000854T1	2,20	1	-12.2
Cluster_74511	OE9A000854T1	3,22	0.923077	-12.6
Cluster_80058	OE9A000854T1	1,23	1	-12.8
Cluster_83091	OE9A000854T1	1,23	1	-7.6
Cluster_87925	OE9A000854T1	13,22	0.538462	-2.9
Cluster_88575	OE9A000854T1	1,21	0.769231	-11.2
Cluster_93033	OE9A000854T1	1,21	0.692308	-9.6	OE9A001255T1	1,25	0.769231	-2.5	0.833333	0.00759554	0.685	0	0	-18.8556	5	7	5	1	0	5
Cluster_8938	OE9A001255T1	1,25	0.846154	-4.1
Cluster_16334	OE9A001255T1	15,21	0.538462	0.6
Cluster_29647	OE9A001255T1	1,22	0.769231	-4.7
Cluster_31381	OE9A001255T1	1,22	0.769231	-4.7
Cluster_56140	OE9A001255T1	1,22	0.769231	-4.7
Cluster_62331	OE9A001255T1	2,24	0.846154	-2.1
Cluster_66921	OE9A001255T1	2,19	0.923077	-2.7
Cluster_68148	OE9A001255T1	2,19	0.692308	-0.8
Cluster_81280	OE9A001255T1	15,21	0.538462	0.1
Cluster_91044	OE9A001255T1	1,20	0.769231	-3.4
Cluster_95050	OE9A001255T1	1,25	1	-4.6
Cluster_116952	OE9A001255T1	2,21	0.692308	-3.3
Cluster_124369	OE9A001255T1	1,23	0.692308	-1.6
Cluster_132033	OE9A001255T1	1,22	1	-3.9
Cluster_134627	OE9A001255T1	2,21	0.769231	-4.9
Cluster_135264	OE9A001255T1	1,22	0.769231	-2.8
Cluster_142324	OE9A001255T1	1,24	0.846154	-2.4
Cluster_179631	OE9A001255T1	2,21	0.538462	-5
Cluster_188817	OE9A001255T1	1,22	0.769231	-4.7
Cluster_197612	OE9A001255T1	1,25	1	-6.3
Cluster_9740	OE9A001255T1	2,21	0.769231	-3.2
Cluster_27159	OE9A001255T1	3,21	0.538462	-0.7
Cluster_43185	OE9A001255T1	1,21	1	-6.8
Cluster_49787	OE9A001255T1	6,23	0.538462	-4.6
Cluster_52650	OE9A001255T1	3,22	1	-7
Cluster_53653	OE9A001255T1	2,23	0.846154	-4.6
Cluster_59870	OE9A001255T1	9,22	0.615385	-2.7
Cluster_64758	OE9A001255T1	2,21	0.769231	-3.2
Cluster_68174	OE9A001255T1	1,24	1	-5.6
Cluster_72434	OE9A001255T1	8,20	0.846154	-7.2
Cluster_74511	OE9A001255T1	1,21	1	-6.8
Cluster_93033	OE9A001255T1	1,22	0.692308	-3.4
Cluster_94849	OE9A001255T1	1,21	0.615385	-4.8	OE9A001377T1	2,24	0.692308	-7.5	0.833333	0.000525194	0.604	0	0	-14.7734	12	17	4	12	0	6
Cluster_7865	OE9A001377T1	2,22	0.615385	-8.4
Cluster_9273	OE9A001377T1	9,25	0.846154	-10.8
Cluster_14755	OE9A001377T1	2,21	0.615385	-7.8
Cluster_16334	OE9A001377T1	2,22	0.538462	-7.2
Cluster_18366	OE9A001377T1	1,22	0.615385	-4.4
Cluster_20954	OE9A001377T1	1,22	0.692308	-14.3
Cluster_22299	OE9A001377T1	1,21	1	-10.7
Cluster_24578	OE9A001377T1	2,21	0.615385	-7.8
Cluster_31715	OE9A001377T1	1,22	0.538462	-8
Cluster_37492	OE9A001377T1	1,22	0.615385	-4.4
Cluster_38941	OE9A001377T1	1,24	1	-5.9
Cluster_48697	OE9A001377T1	3,21	0.923077	-4.4
Cluster_54325	OE9A001377T1	1,22	0.615385	-4.4
Cluster_57255	OE9A001377T1	1,20	1	-7.6
Cluster_59577	OE9A001377T1	2,21	0.615385	-13.6
Cluster_62331	OE9A001377T1	1,24	0.538462	-9.1
Cluster_66921	OE9A001377T1	1,23	0.923077	-17.6
Cluster_68148	OE9A001377T1	1,22	1	-6.6
Cluster_70034	OE9A001377T1	1,22	0.615385	-4.4
Cluster_81280	OE9A001377T1	2,22	0.846154	-6.4
Cluster_82436	OE9A001377T1	1,21	0.769231	-15.6
Cluster_89929	OE9A001377T1	2,21	0.615385	-13.6
Cluster_91044	OE9A001377T1	1,21	0.692308	-11.5
Cluster_91814	OE9A001377T1	1,23	1	-20.6
Cluster_92325	OE9A001377T1	2,22	0.846154	-4.3
Cluster_95050	OE9A001377T1	1,23	0.923077	-6.8
Cluster_98202	OE9A001377T1	2,20	0.692308	-11.3
Cluster_98651	OE9A001377T1	1,22	1	-10
Cluster_104436	OE9A001377T1	1,22	0.615385	-4.4
Cluster_106368	OE9A001377T1	2,22	0.923077	-5.7
Cluster_114672	OE9A001377T1	1,20	1	-7.6
Cluster_115815	OE9A001377T1	4,23	0.769231	-8.5
Cluster_116952	OE9A001377T1	2,21	0.769231	-12.3
Cluster_124369	OE9A001377T1	6,24	0.615385	-6.1
Cluster_127264	OE9A001377T1	2,21	0.615385	-13.6
Cluster_131765	OE9A001377T1	1,20	0.923077	-14.2
Cluster_133899	OE9A001377T1	1,22	0.615385	-4.4
Cluster_134627	OE9A001377T1	1,19	0.769231	-7.1
Cluster_142324	OE9A001377T1	2,25	0.538462	-6.1
Cluster_143700	OE9A001377T1	1,22	0.615385	-4.4
Cluster_145482	OE9A001377T1	2,24	0.538462	-10.7
Cluster_157055	OE9A001377T1	1,21	0.538462	-5.8
Cluster_169222	OE9A001377T1	2,21	0.615385	-13.6
Cluster_172230	OE9A001377T1	2,22	0.846154	-15.6
Cluster_183307	OE9A001377T1	2,21	0.615385	-13.6
Cluster_184651	OE9A001377T1	1,22	0.769231	-12.4
Cluster_185785	OE9A001377T1	1,20	0.615385	-8.8
Cluster_195576	OE9A001377T1	2,21	0.615385	-13.6
Cluster_197013	OE9A001377T1	6,25	0.846154	-7.5
Cluster_197612	OE9A001377T1	1,25	0.769231	-9.6
Cluster_207142	OE9A001377T1	1,25	0.846154	-9
Cluster_356	OE9A001377T1	2,22	1	-7
Cluster_9135	OE9A001377T1	1,21	1	-10.6
Cluster_9740	OE9A001377T1	1,21	0.615385	-8.7
Cluster_12130	OE9A001377T1	2,24	0.769231	-10.1
Cluster_21457	OE9A001377T1	2,25	0.615385	-6.2
Cluster_22322	OE9A001377T1	2,22	0.692308	-5.4
Cluster_28501	OE9A001377T1	5,22	0.923077	-10.2
Cluster_33233	OE9A001377T1	1,25	0.615385	-5.8
Cluster_49787	OE9A001377T1	5,22	0.769231	-15.1
Cluster_52228	OE9A001377T1	4,22	0.692308	-10.8
Cluster_59870	OE9A001377T1	1,22	0.538462	-6.7
Cluster_64758	OE9A001377T1	1,21	0.615385	-8.7
Cluster_68174	OE9A001377T1	1,24	1	-12.9
Cluster_69526	OE9A001377T1	5,22	0.923077	-10.2
Cluster_70960	OE9A001377T1	1,21	0.923077	-6
Cluster_71318	OE9A001377T1	2,25	0.923077	-14.5
Cluster_72818	OE9A001377T1	2,19	0.692308	-2.2
Cluster_74524	OE9A001377T1	2,24	1	-6.5
Cluster_76531	OE9A001377T1	2,24	0.769231	-9.6
Cluster_80058	OE9A001377T1	1,22	0.923077	-8.5
Cluster_82910	OE9A001377T1	5,21	1	-6.7
Cluster_86548	OE9A001377T1	1,20	0.769231	-5.4
Cluster_87925	OE9A001377T1	1,19	0.769231	-9.7
Cluster_88113	OE9A001377T1	1,22	0.692308	-8.3
Cluster_89051	OE9A001377T1	1,25	0.615385	-8.8
Cluster_92095	OE9A001377T1	1,22	0.692308	-8.3
Cluster_100857	OE9A001377T1	7,22	0.846154	-12.4
Cluster_105891	OE9A001377T1	2,22	0.923077	-8.5
Cluster_109699	OE9A001377T1	1,20	0.538462	-4.5	OE9A001377T4	3,25	0.692308	-7.5	0.833333	0.00342127	0.593	0	0	-14.7734	12	17	4	12	0	6
Cluster_7865	OE9A001377T4	2,22	0.615385	-8.4
Cluster_8938	OE9A001377T4	1,25	1	-10.5
Cluster_9273	OE9A001377T4	7,25	0.846154	-10.8
Cluster_14755	OE9A001377T4	1,21	0.615385	-7.8
Cluster_16334	OE9A001377T4	2,22	0.538462	-7.2
Cluster_18366	OE9A001377T4	1,22	0.615385	-4.4
Cluster_20954	OE9A001377T4	1,22	0.692308	-14.3
Cluster_22299	OE9A001377T4	1,21	1	-10.7
Cluster_24578	OE9A001377T4	1,21	0.615385	-7.8
Cluster_31715	OE9A001377T4	1,22	0.538462	-8
Cluster_37492	OE9A001377T4	1,22	0.615385	-4.4
Cluster_38941	OE9A001377T4	1,24	1	-5.9
Cluster_48697	OE9A001377T4	3,21	0.923077	-4.4
Cluster_54325	OE9A001377T4	1,22	0.615385	-4.4
Cluster_57255	OE9A001377T4	3,22	0.846154	-9.6
Cluster_59577	OE9A001377T4	2,21	0.615385	-13.6
Cluster_62331	OE9A001377T4	1,24	0.538462	-9.1
Cluster_66921	OE9A001377T4	1,23	0.923077	-17.6
Cluster_68148	OE9A001377T4	1,22	1	-6.6
Cluster_70034	OE9A001377T4	1,22	0.615385	-4.4
Cluster_81280	OE9A001377T4	2,22	0.846154	-6.4
Cluster_82436	OE9A001377T4	2,22	0.692308	-15.6
Cluster_89929	OE9A001377T4	2,21	0.615385	-13.6
Cluster_91044	OE9A001377T4	1,19	0.615385	-11.1
Cluster_91814	OE9A001377T4	1,23	1	-20.6
Cluster_92325	OE9A001377T4	1,22	0.846154	-4.3
Cluster_95050	OE9A001377T4	10,24	1	-8.2
Cluster_98202	OE9A001377T4	2,20	0.692308	-11.3
Cluster_98651	OE9A001377T4	1,22	1	-10
Cluster_104436	OE9A001377T4	1,22	0.615385	-4.4
Cluster_106368	OE9A001377T4	2,22	0.923077	-5.7
Cluster_114672	OE9A001377T4	3,22	0.846154	-9.6
Cluster_115815	OE9A001377T4	4,23	0.769231	-8.5
Cluster_116952	OE9A001377T4	2,21	0.769231	-12.3
Cluster_124369	OE9A001377T4	6,24	0.615385	-6.1
Cluster_127264	OE9A001377T4	2,21	0.615385	-13.6
Cluster_131765	OE9A001377T4	2,21	0.923077	-14.2
Cluster_133899	OE9A001377T4	1,22	0.615385	-4.4
Cluster_134627	OE9A001377T4	1,19	0.769231	-7.1
Cluster_142324	OE9A001377T4	2,25	0.538462	-6.1
Cluster_143700	OE9A001377T4	1,22	0.615385	-4.4
Cluster_145482	OE9A001377T4	2,24	0.538462	-10.7
Cluster_157055	OE9A001377T4	1,21	0.538462	-5.8
Cluster_169222	OE9A001377T4	2,21	0.615385	-13.6
Cluster_172230	OE9A001377T4	2,22	0.846154	-15.6
Cluster_183307	OE9A001377T4	2,21	0.615385	-13.6
Cluster_184651	OE9A001377T4	1,22	0.769231	-12.4
Cluster_185785	OE9A001377T4	1,20	0.615385	-8.8
Cluster_195576	OE9A001377T4	2,21	0.615385	-13.6
Cluster_197013	OE9A001377T4	6,25	0.846154	-7.5
Cluster_197612	OE9A001377T4	1,25	0.769231	-9.6
Cluster_207142	OE9A001377T4	1,25	0.846154	-9
Cluster_356	OE9A001377T4	2,22	1	-7
Cluster_9135	OE9A001377T4	1,21	1	-10.6
Cluster_9740	OE9A001377T4	1,21	0.615385	-8.7
Cluster_12130	OE9A001377T4	2,24	0.769231	-10.1
Cluster_21457	OE9A001377T4	2,25	0.615385	-6.2
Cluster_22322	OE9A001377T4	1,22	0.692308	-5.4
Cluster_28501	OE9A001377T4	5,22	0.923077	-10.2
Cluster_33233	OE9A001377T4	1,25	0.615385	-5.8
Cluster_49787	OE9A001377T4	5,22	0.769231	-15.1
Cluster_52228	OE9A001377T4	4,22	0.692308	-10.8
Cluster_59870	OE9A001377T4	1,22	0.538462	-6.7
Cluster_64758	OE9A001377T4	1,21	0.615385	-8.7
Cluster_68174	OE9A001377T4	1,24	1	-12.9
Cluster_69526	OE9A001377T4	5,22	0.923077	-10.2
Cluster_70960	OE9A001377T4	1,21	0.923077	-6
Cluster_71318	OE9A001377T4	2,25	0.923077	-14.5
Cluster_72818	OE9A001377T4	2,19	0.692308	-2.2
Cluster_74524	OE9A001377T4	2,24	1	-6.5
Cluster_76531	OE9A001377T4	2,24	0.769231	-9.6
Cluster_80058	OE9A001377T4	1,22	0.923077	-8.5
Cluster_82910	OE9A001377T4	5,21	1	-6.7
Cluster_86548	OE9A001377T4	1,20	0.769231	-5.4
Cluster_87925	OE9A001377T4	1,19	0.769231	-9.7
Cluster_88113	OE9A001377T4	1,22	0.692308	-8.3
Cluster_89051	OE9A001377T4	1,25	0.615385	-8.8
Cluster_92095	OE9A001377T4	1,22	0.692308	-8.3
Cluster_100857	OE9A001377T4	7,22	0.846154	-12.4
Cluster_105891	OE9A001377T4	2,22	0.923077	-8.5
Cluster_109699	OE9A001377T4	1,21	0.692308	-6.7	OE9A001442T1	1,23	0.846154	-1.2	0.5	0.0704968	0.75	0	0	-25.3998	4	6	4	1	0	4
Cluster_5499	OE9A001442T1	1,24	0.923077	-3.4
Cluster_8938	OE9A001442T1	7,24	0.923077	-2.9
Cluster_9273	OE9A001442T1	1,24	0.846154	-2.3
Cluster_14755	OE9A001442T1	1,23	1	-5.1
Cluster_16334	OE9A001442T1	2,21	0.769231	-2.9
Cluster_18366	OE9A001442T1	3,21	0.538462	-3.2
Cluster_20954	OE9A001442T1	1,22	0.769231	-5.4
Cluster_21410	OE9A001442T1	2,24	1	-3.4
Cluster_21712	OE9A001442T1	2,24	1	-3.4
Cluster_22845	OE9A001442T1	2,21	0.615385	-2.5
Cluster_24578	OE9A001442T1	1,23	1	-5.1
Cluster_29647	OE9A001442T1	11,21	0.538462	-1
Cluster_30140	OE9A001442T1	3,21	0.615385	-1.3
Cluster_31381	OE9A001442T1	11,21	0.538462	-1
Cluster_31715	OE9A001442T1	1,23	0.923077	-4.6
Cluster_37492	OE9A001442T1	3,21	0.538462	-3.2
Cluster_38941	OE9A001442T1	1,25	1	-7.7
Cluster_48697	OE9A001442T1	1,22	0.769231	-3.4
Cluster_53089	OE9A001442T1	1,21	0.692308	-4.5
Cluster_53211	OE9A001442T1	1,21	0.923077	-3.1
Cluster_53669	OE9A001442T1	1,25	1	-2.7
Cluster_54325	OE9A001442T1	3,21	0.538462	-3.2
Cluster_56140	OE9A001442T1	11,21	0.538462	-1
Cluster_57255	OE9A001442T1	1,21	0.769231	-7.8
Cluster_57619	OE9A001442T1	12,21	0.538462	-2.1
Cluster_59577	OE9A001442T1	3,22	1	-8.3
Cluster_62331	OE9A001442T1	1,25	0.923077	-8.7
Cluster_66021	OE9A001442T1	1,22	0.615385	-1.7
Cluster_66921	OE9A001442T1	1,23	0.846154	-6.5
Cluster_68148	OE9A001442T1	1,22	0.769231	-7.3
Cluster_70034	OE9A001442T1	3,21	0.538462	-3.2
Cluster_71543	OE9A001442T1	1,25	1	-8.2
Cluster_81280	OE9A001442T1	3,21	0.846154	-2
Cluster_82436	OE9A001442T1	2,21	0.692308	-6.2
Cluster_84343	OE9A001442T1	3,22	1	-6.7
Cluster_91044	OE9A001442T1	3,22	0.538462	-2.3
Cluster_91814	OE9A001442T1	1,23	0.846154	-3.3
Cluster_92325	OE9A001442T1	10,22	0.769231	-1.7
Cluster_95050	OE9A001442T1	10,25	0.615385	-3.5
Cluster_98202	OE9A001442T1	1,22	0.769231	-5.6
Cluster_98360	OE9A001442T1	1,25	1	-9.2
Cluster_98651	OE9A001442T1	1,20	0.769231	-4.3
Cluster_104436	OE9A001442T1	3,21	0.538462	-3.2
Cluster_105048	OE9A001442T1	3,21	0.538462	-3.2
Cluster_106368	OE9A001442T1	1,21	0.615385	-4.1
Cluster_111947	OE9A001442T1	3,21	0.538462	-2.6
Cluster_114672	OE9A001442T1	1,21	0.769231	-7.8
Cluster_115136	OE9A001442T1	2,21	0.538462	-1.8
Cluster_115815	OE9A001442T1	5,23	0.538462	-4.1
Cluster_116677	OE9A001442T1	1,19	0.769231	-1.9
Cluster_116952	OE9A001442T1	1,21	0.538462	-3
Cluster_124369	OE9A001442T1	1,24	1	-6
Cluster_129497	OE9A001442T1	1,21	0.923077	-3.1
Cluster_131765	OE9A001442T1	1,21	0.769231	-5.4
Cluster_132033	OE9A001442T1	1,22	1	-3.7
Cluster_133899	OE9A001442T1	3,21	0.538462	-3.2
Cluster_134627	OE9A001442T1	1,20	0.538462	-3
Cluster_135264	OE9A001442T1	1,21	0.692308	-3.5
Cluster_142324	OE9A001442T1	1,25	0.923077	-2.4
Cluster_143700	OE9A001442T1	3,21	0.538462	-3.2
Cluster_154607	OE9A001442T1	13,20	0.538462	0.9
Cluster_157055	OE9A001442T1	1,22	0.538462	-4.4
Cluster_165233	OE9A001442T1	4,20	0.615385	-0.4
Cluster_172230	OE9A001442T1	2,21	0.769231	-5.4
Cluster_179631	OE9A001442T1	1,20	0.923077	-4.7
Cluster_183944	OE9A001442T1	1,21	0.923077	-3.1
Cluster_185785	OE9A001442T1	3,21	0.846154	-2.1
Cluster_188817	OE9A001442T1	11,21	0.538462	-1
Cluster_191722	OE9A001442T1	3,22	1	-6.7
Cluster_192090	OE9A001442T1	11,23	1	-5.3
Cluster_197612	OE9A001442T1	1,25	0.615385	-3.5
Cluster_198556	OE9A001442T1	1,22	0.769231	-3.4
Cluster_207142	OE9A001442T1	2,25	0.692308	-5.5
Cluster_356	OE9A001442T1	1,22	0.615385	-4.8
Cluster_6327	OE9A001442T1	1,22	0.846154	-2
Cluster_9135	OE9A001442T1	7,21	1	-5.5
Cluster_9740	OE9A001442T1	1,22	0.769231	-3.3
Cluster_11313	OE9A001442T1	4,25	0.923077	-3.2
Cluster_20116	OE9A001442T1	2,22	0.538462	-2.4
Cluster_21457	OE9A001442T1	2,23	1	-5.4
Cluster_22322	OE9A001442T1	12,22	0.538462	-1.1
Cluster_27159	OE9A001442T1	2,22	0.769231	-1.8
Cluster_28501	OE9A001442T1	2,24	0.769231	-1.7
Cluster_33233	OE9A001442T1	1,25	0.615385	-1.2
Cluster_34586	OE9A001442T1	1,22	0.846154	-2.1
Cluster_39167	OE9A001442T1	11,23	0.846154	-4
Cluster_43185	OE9A001442T1	1,21	0.538462	-3.3
Cluster_46652	OE9A001442T1	15,22	0.538462	-0.3
Cluster_48611	OE9A001442T1	15,22	0.538462	-0.3
Cluster_49787	OE9A001442T1	2,24	0.923077	-8.8
Cluster_52228	OE9A001442T1	1,24	0.538462	-4.5
Cluster_52650	OE9A001442T1	15,21	0.769231	-0.4
Cluster_53653	OE9A001442T1	1,25	0.615385	0
Cluster_59870	OE9A001442T1	1,22	0.923077	-0.8
Cluster_61596	OE9A001442T1	12,21	0.769231	-1.1
Cluster_62474	OE9A001442T1	2,20	0.538462	-1.8
Cluster_64758	OE9A001442T1	1,22	0.769231	-3.3
Cluster_68016	OE9A001442T1	1,25	0.615385	-2.3
Cluster_68174	OE9A001442T1	1,23	0.615385	-4.3
Cluster_69526	OE9A001442T1	2,24	0.769231	-1.7
Cluster_70960	OE9A001442T1	2,22	0.615385	-5.8
Cluster_70966	OE9A001442T1	3,24	0.923077	-6.2
Cluster_71318	OE9A001442T1	2,23	0.615385	-5.1
Cluster_72434	OE9A001442T1	1,22	0.538462	-1
Cluster_72818	OE9A001442T1	1,22	0.615385	-1.5
Cluster_74511	OE9A001442T1	1,21	0.538462	-3.3
Cluster_74524	OE9A001442T1	2,25	0.846154	-2.6
Cluster_80058	OE9A001442T1	1,23	0.692308	-5
Cluster_82910	OE9A001442T1	1,21	1	-7.5
Cluster_83091	OE9A001442T1	2,23	0.769231	-2.4
Cluster_86134	OE9A001442T1	1,23	0.692308	-0.3
Cluster_87925	OE9A001442T1	1,22	1	-3.8
Cluster_88113	OE9A001442T1	2,23	1	-6.3
Cluster_88575	OE9A001442T1	15,22	0.538462	-0.3
Cluster_89051	OE9A001442T1	8,23	0.692308	-1.3
Cluster_92095	OE9A001442T1	2,23	1	-6.3
Cluster_93033	OE9A001442T1	3,19	0.538462	-2
Cluster_94849	OE9A001442T1	1,21	0.769231	-2.8
Cluster_100566	OE9A001442T1	2,20	0.538462	-1.8
Cluster_100857	OE9A001442T1	1,21	0.538462	-6.4
Cluster_105891	OE9A001442T1	1,23	0.692308	-5
Cluster_109699	OE9A001442T1	2,21	0.769231	-2.3	OE9A001623T2	2,25	1	-8.6	1	0.00187684	0.519	0	0	-6.82767	13	19	7	1	1	6
Cluster_14755	OE9A001623T2	1,21	0.615385	-10.3
Cluster_21410	OE9A001623T2	6,25	0.615385	-9.3
Cluster_21712	OE9A001623T2	6,25	0.615385	-9.3
Cluster_22845	OE9A001623T2	1,21	1	-8.5
Cluster_24578	OE9A001623T2	1,21	0.615385	-10.3
Cluster_31715	OE9A001623T2	3,20	0.923077	-7.5
Cluster_38941	OE9A001623T2	3,24	0.538462	-5.3
Cluster_53211	OE9A001623T2	1,22	1	-8.4
Cluster_57255	OE9A001623T2	2,19	0.692308	-10.7
Cluster_62331	OE9A001623T2	2,25	1	-13.2
Cluster_66021	OE9A001623T2	2,21	0.846154	-5.3
Cluster_81280	OE9A001623T2	2,20	0.769231	-5.3
Cluster_91044	OE9A001623T2	1,22	0.615385	-8.9
Cluster_91814	OE9A001623T2	6,23	0.692308	-8.2
Cluster_95050	OE9A001623T2	1,25	1	-9.7
Cluster_98651	OE9A001623T2	1,20	0.846154	-7.7
Cluster_114672	OE9A001623T2	2,19	0.692308	-10.7
Cluster_116952	OE9A001623T2	4,21	0.538462	-7.4
Cluster_124369	OE9A001623T2	2,23	1	-14
Cluster_129497	OE9A001623T2	1,22	1	-8.4
Cluster_134627	OE9A001623T2	1,20	0.538462	-7.4
Cluster_157055	OE9A001623T2	12,22	0.692308	-9.2
Cluster_179631	OE9A001623T2	3,21	0.923077	-10.2
Cluster_183944	OE9A001623T2	1,22	1	-8.4
Cluster_197612	OE9A001623T2	7,25	0.923077	-6.9
Cluster_9135	OE9A001623T2	2,21	1	-12.7
Cluster_9740	OE9A001623T2	3,21	0.615385	-2.3
Cluster_12130	OE9A001623T2	3,22	0.538462	-10.2
Cluster_20116	OE9A001623T2	1,21	0.923077	-5.3
Cluster_33233	OE9A001623T2	10,24	0.615385	-2.2
Cluster_39167	OE9A001623T2	5,21	0.538462	-6.2
Cluster_49787	OE9A001623T2	1,23	1	-13
Cluster_52228	OE9A001623T2	6,23	0.923077	-7.2
Cluster_52650	OE9A001623T2	1,21	0.538462	-7.8
Cluster_53653	OE9A001623T2	3,24	0.615385	-1.8
Cluster_59870	OE9A001623T2	4,19	0.538462	-2.9
Cluster_64758	OE9A001623T2	3,21	0.615385	-2.3
Cluster_68174	OE9A001623T2	1,24	0.692308	-7.3
Cluster_75584	OE9A001623T2	2,19	0.615385	-5.7
Cluster_80058	OE9A001623T2	4,23	0.615385	-4.9
Cluster_109699	OE9A001623T2	1,20	0.615385	-4.2	OE9A001623T3	12,23	0.538462	0.8	0	0.00180421	0.519	0	0	-31.0088	2	4	2	1	2	2
Cluster_8938	OE9A001623T3	2,25	1	-8.6
Cluster_14755	OE9A001623T3	1,21	0.615385	-10.3
Cluster_21410	OE9A001623T3	1,25	1	-9.7
Cluster_21712	OE9A001623T3	1,25	1	-9.7
Cluster_22845	OE9A001623T3	1,21	1	-8.5
Cluster_24578	OE9A001623T3	1,21	0.615385	-10.3
Cluster_38941	OE9A001623T3	3,24	0.538462	-5.3
Cluster_53211	OE9A001623T3	1,22	1	-8.4
Cluster_57255	OE9A001623T3	2,19	0.692308	-10.7
Cluster_62331	OE9A001623T3	18,25	0.692308	-4.1
Cluster_66021	OE9A001623T3	2,21	0.846154	-5.3
Cluster_71543	OE9A001623T3	1,24	0.538462	-11.6
Cluster_81280	OE9A001623T3	2,20	0.769231	-5.3
Cluster_91044	OE9A001623T3	1,22	0.615385	-8.9
Cluster_91814	OE9A001623T3	6,23	0.692308	-8.2
Cluster_95050	OE9A001623T3	1,25	1	-9.7
Cluster_98651	OE9A001623T3	1,20	0.846154	-7.7
Cluster_114672	OE9A001623T3	2,19	0.692308	-10.7
Cluster_116952	OE9A001623T3	4,21	0.538462	-7.4
Cluster_124369	OE9A001623T3	2,23	1	-14
Cluster_129497	OE9A001623T3	1,22	1	-8.4
Cluster_134627	OE9A001623T3	1,20	0.538462	-7.4
Cluster_157055	OE9A001623T3	12,22	0.692308	-9.2
Cluster_179631	OE9A001623T3	1,22	1	-11
Cluster_183944	OE9A001623T3	1,22	1	-8.4
Cluster_197612	OE9A001623T3	7,25	0.923077	-6.9
Cluster_9135	OE9A001623T3	2,21	1	-12.7
Cluster_9740	OE9A001623T3	3,21	0.615385	-2.3
Cluster_12130	OE9A001623T3	2,25	0.538462	-10.2
Cluster_20116	OE9A001623T3	1,21	0.923077	-5.3
Cluster_33233	OE9A001623T3	10,24	0.615385	-2.2
Cluster_39167	OE9A001623T3	5,21	0.538462	-6.2
Cluster_49787	OE9A001623T3	1,23	1	-13
Cluster_52228	OE9A001623T3	6,23	0.923077	-7.2
Cluster_52650	OE9A001623T3	1,21	0.538462	-7.8
Cluster_53653	OE9A001623T3	3,24	0.615385	-1.8
Cluster_59870	OE9A001623T3	4,19	0.538462	-2.9
Cluster_64758	OE9A001623T3	3,21	0.615385	-2.3
Cluster_68174	OE9A001623T3	1,24	0.692308	-7.3
Cluster_75584	OE9A001623T3	2,19	0.615385	-5.7
Cluster_80058	OE9A001623T3	4,23	0.615385	-4.9
Cluster_109699	OE9A001623T3	1,20	0.615385	-4.2	OE9A001995T2	3,23	1	-9.8	0.833333	0.000810121	0.654	0	0	-10.9094	10	15	6	1	0	6
Cluster_8938	OE9A001995T2	3,25	0.692308	-3.1
Cluster_16334	OE9A001995T2	1,21	1	-10.5
Cluster_18366	OE9A001995T2	1,21	0.692308	-5.9
Cluster_21410	OE9A001995T2	8,25	0.538462	-7.8
Cluster_21712	OE9A001995T2	8,25	0.538462	-7.8
Cluster_22845	OE9A001995T2	1,20	0.615385	-2
Cluster_31715	OE9A001995T2	9,23	0.538462	-2.7
Cluster_37492	OE9A001995T2	1,21	0.692308	-5.9
Cluster_38941	OE9A001995T2	2,25	0.615385	-4.3
Cluster_48697	OE9A001995T2	1,19	0.538462	-5.3
Cluster_53211	OE9A001995T2	7,19	0.615385	-3
Cluster_54325	OE9A001995T2	1,21	0.692308	-5.9
Cluster_57255	OE9A001995T2	6,19	0.923077	-5
Cluster_57619	OE9A001995T2	1,20	1	-8.1
Cluster_62331	OE9A001995T2	1,24	0.538462	-2.8
Cluster_66021	OE9A001995T2	1,22	0.615385	-2.8
Cluster_66921	OE9A001995T2	3,23	0.846154	-7.6
Cluster_68148	OE9A001995T2	3,19	0.538462	0.8
Cluster_70034	OE9A001995T2	1,21	0.692308	-5.9
Cluster_71543	OE9A001995T2	3,23	0.692308	-4.1
Cluster_81280	OE9A001995T2	1,21	1	-10.5
Cluster_84343	OE9A001995T2	7,20	0.615385	0.6
Cluster_91814	OE9A001995T2	1,23	0.615385	-8.9
Cluster_95050	OE9A001995T2	1,22	0.615385	-5.5
Cluster_98202	OE9A001995T2	3,21	0.692308	-4.8
Cluster_98360	OE9A001995T2	3,23	0.923077	-7.1
Cluster_98651	OE9A001995T2	3,19	0.538462	-1
Cluster_104436	OE9A001995T2	1,21	0.692308	-5.9
Cluster_105048	OE9A001995T2	5,22	0.538462	-6.1
Cluster_114672	OE9A001995T2	6,19	0.923077	-5
Cluster_115136	OE9A001995T2	2,21	0.538462	-4.1
Cluster_116677	OE9A001995T2	10,20	0.538462	-0.9
Cluster_116952	OE9A001995T2	5,20	0.538462	-0.9
Cluster_129497	OE9A001995T2	7,19	0.615385	-3
Cluster_131765	OE9A001995T2	3,20	0.615385	-2.9
Cluster_133899	OE9A001995T2	1,21	0.692308	-5.9
Cluster_134627	OE9A001995T2	3,20	0.615385	-0.7
Cluster_135264	OE9A001995T2	5,20	0.538462	-0.3
Cluster_142324	OE9A001995T2	15,25	0.769231	-2.8
Cluster_143700	OE9A001995T2	1,21	0.692308	-5.9
Cluster_145482	OE9A001995T2	3,25	0.923077	-9.9
Cluster_154607	OE9A001995T2	1,21	0.538462	-5.8
Cluster_157055	OE9A001995T2	2,21	0.538462	-3.1
Cluster_165233	OE9A001995T2	3,20	0.538462	-2
Cluster_172230	OE9A001995T2	7,22	0.538462	-5.4
Cluster_183944	OE9A001995T2	7,19	0.615385	-3
Cluster_184651	OE9A001995T2	1,21	0.538462	-2.5
Cluster_185785	OE9A001995T2	3,21	0.538462	-10.2
Cluster_191722	OE9A001995T2	7,20	0.615385	0.6
Cluster_197013	OE9A001995T2	10,24	0.692308	-2.1
Cluster_197612	OE9A001995T2	2,24	0.615385	-5.1
Cluster_198556	OE9A001995T2	4,19	0.538462	-3.6
Cluster_356	OE9A001995T2	8,21	0.615385	-2
Cluster_6327	OE9A001995T2	5,20	0.615385	-7.6
Cluster_9135	OE9A001995T2	1,21	0.538462	-3.8
Cluster_11313	OE9A001995T2	2,25	0.615385	-8.1
Cluster_21457	OE9A001995T2	1,25	0.692308	-5.7
Cluster_33233	OE9A001995T2	1,24	0.769231	-6.5
Cluster_34586	OE9A001995T2	5,20	0.692308	-4.5
Cluster_39167	OE9A001995T2	1,20	0.615385	-4.5
Cluster_43185	OE9A001995T2	1,22	1	-8.2
Cluster_46652	OE9A001995T2	2,22	0.538462	-5.1
Cluster_48611	OE9A001995T2	2,22	0.538462	-5.1
Cluster_49787	OE9A001995T2	1,23	0.615385	-4.6
Cluster_53653	OE9A001995T2	1,24	0.615385	-5
Cluster_61596	OE9A001995T2	3,21	0.538462	-10.2
Cluster_62474	OE9A001995T2	1,21	0.538462	-4.1
Cluster_68174	OE9A001995T2	7,24	0.538462	-1.8
Cluster_70960	OE9A001995T2	1,21	0.692308	-12.1
Cluster_71318	OE9A001995T2	1,25	0.923077	-9
Cluster_72434	OE9A001995T2	1,22	1	-9.3
Cluster_72818	OE9A001995T2	1,22	0.692308	-10.7
Cluster_74511	OE9A001995T2	1,22	1	-8.2
Cluster_75584	OE9A001995T2	4,20	0.538462	-1.7
Cluster_76531	OE9A001995T2	2,25	0.615385	-4.5
Cluster_83091	OE9A001995T2	2,23	1	-12.7
Cluster_86134	OE9A001995T2	8,23	0.846154	-5.4
Cluster_87925	OE9A001995T2	1,21	0.615385	-6.7
Cluster_88575	OE9A001995T2	2,22	0.538462	-5.1
Cluster_89051	OE9A001995T2	1,23	0.692308	-3.4
Cluster_100566	OE9A001995T2	1,21	0.538462	-4.1
Cluster_105891	OE9A001995T2	1,21	1	-8.3
Cluster_109699	OE9A001995T2	1,21	0.538462	-4.7	OE9A001995T1	3,23	0.538462	0	0.5	0.141316	0.596	0	0	-24.1942	4	6	4	1	0	3
Cluster_8938	OE9A001995T1	3,25	0.846154	-2.6
Cluster_9273	OE9A001995T1	1,24	0.923077	-7.6
Cluster_18366	OE9A001995T1	5,22	0.692308	-1.8
Cluster_20954	OE9A001995T1	3,21	0.769231	-3.7
Cluster_21410	OE9A001995T1	1,23	1	-19.2
Cluster_21712	OE9A001995T1	1,23	1	-19.2
Cluster_22845	OE9A001995T1	1,20	0.615385	-2.6
Cluster_29647	OE9A001995T1	1,22	0.615385	-3.6
Cluster_30140	OE9A001995T1	3,21	0.692308	-0.9
Cluster_31381	OE9A001995T1	1,22	0.615385	-3.6
Cluster_31715	OE9A001995T1	2,23	0.846154	-4.6
Cluster_37492	OE9A001995T1	5,22	0.692308	-1.8
Cluster_38941	OE9A001995T1	2,25	0.923077	-4.9
Cluster_53211	OE9A001995T1	2,22	0.769231	-3
Cluster_53669	OE9A001995T1	2,22	0.923077	-6.9
Cluster_54325	OE9A001995T1	5,22	0.692308	-1.8
Cluster_56140	OE9A001995T1	1,22	0.615385	-3.6
Cluster_57255	OE9A001995T1	5,22	1	-3.2
Cluster_57619	OE9A001995T1	1,20	0.538462	-2.3
Cluster_62331	OE9A001995T1	1,24	0.923077	-6.6
Cluster_66921	OE9A001995T1	3,23	0.846154	-6.2
Cluster_68148	OE9A001995T1	3,19	0.692308	-3.4
Cluster_70034	OE9A001995T1	5,22	0.692308	-1.8
Cluster_71543	OE9A001995T1	3,23	0.923077	-3.4
Cluster_84343	OE9A001995T1	7,20	0.692308	-1.2
Cluster_91814	OE9A001995T1	3,23	0.846154	-13.2
Cluster_95050	OE9A001995T1	1,22	0.615385	-6.7
Cluster_98202	OE9A001995T1	3,21	0.615385	-3.7
Cluster_98360	OE9A001995T1	1,24	0.846154	-3.1
Cluster_98651	OE9A001995T1	3,19	0.692308	-3.4
Cluster_104436	OE9A001995T1	5,22	0.692308	-1.8
Cluster_105048	OE9A001995T1	5,22	0.692308	-1.8
Cluster_106368	OE9A001995T1	2,21	0.538462	-2.5
Cluster_114672	OE9A001995T1	5,22	1	-3.2
Cluster_115136	OE9A001995T1	2,21	0.615385	-4.7
Cluster_115815	OE9A001995T1	2,24	0.846154	-5.3
Cluster_116677	OE9A001995T1	7,21	0.692308	-5.7
Cluster_116952	OE9A001995T1	1,19	0.846154	-1.7
Cluster_124369	OE9A001995T1	4,22	0.538462	-3.7
Cluster_129497	OE9A001995T1	2,22	0.769231	-3
Cluster_131765	OE9A001995T1	2,20	0.923077	-4.9
Cluster_133899	OE9A001995T1	5,22	0.692308	-1.8
Cluster_134627	OE9A001995T1	3,22	0.769231	-1.7
Cluster_135264	OE9A001995T1	3,22	0.846154	-6.1
Cluster_143700	OE9A001995T1	5,22	0.692308	-1.8
Cluster_154607	OE9A001995T1	5,22	0.692308	-1.8
Cluster_165233	OE9A001995T1	3,20	0.923077	-6.1
Cluster_172230	OE9A001995T1	3,21	0.846154	-5.5
Cluster_183944	OE9A001995T1	2,22	0.769231	-3
Cluster_184651	OE9A001995T1	1,21	0.769231	-3.6
Cluster_185785	OE9A001995T1	7,22	0.692308	-2.6
Cluster_188817	OE9A001995T1	1,22	0.615385	-3.6
Cluster_191722	OE9A001995T1	7,20	0.692308	-1.2
Cluster_197013	OE9A001995T1	6,23	0.615385	-3
Cluster_197612	OE9A001995T1	2,24	0.923077	-7.6
Cluster_198556	OE9A001995T1	4,19	0.846154	-1.6
Cluster_207142	OE9A001995T1	1,23	0.692308	-3
Cluster_356	OE9A001995T1	8,21	0.692308	-5.5
Cluster_6327	OE9A001995T1	5,20	0.923077	-3.2
Cluster_9135	OE9A001995T1	1,22	1	-4.2
Cluster_9740	OE9A001995T1	2,21	1	-6.4
Cluster_11313	OE9A001995T1	2,23	0.692308	-1.7
Cluster_12130	OE9A001995T1	3,22	0.846154	-4.7
Cluster_21457	OE9A001995T1	1,25	0.538462	-5.5
Cluster_27159	OE9A001995T1	2,21	1	-5.5
Cluster_28501	OE9A001995T1	4,23	0.923077	-3.1
Cluster_33233	OE9A001995T1	10,25	0.538462	-1.8
Cluster_34586	OE9A001995T1	2,19	1	-2
Cluster_39167	OE9A001995T1	1,22	0.692308	-3.3
Cluster_43185	OE9A001995T1	1,22	0.769231	-4.1
Cluster_46652	OE9A001995T1	2,22	0.538462	-3.2
Cluster_48611	OE9A001995T1	2,22	0.538462	-3.2
Cluster_49787	OE9A001995T1	1,23	0.846154	-7.6
Cluster_52228	OE9A001995T1	8,24	0.538462	-3.9
Cluster_52650	OE9A001995T1	2,22	0.846154	-2.6
Cluster_59870	OE9A001995T1	15,22	0.615385	-5.9
Cluster_61596	OE9A001995T1	1,22	0.615385	-4.7
Cluster_62474	OE9A001995T1	2,20	0.769231	-3.4
Cluster_64758	OE9A001995T1	2,21	1	-6.4
Cluster_68174	OE9A001995T1	1,24	0.923077	-4.2
Cluster_69526	OE9A001995T1	4,23	0.923077	-3.1
Cluster_70960	OE9A001995T1	6,21	1	-4.3
Cluster_70966	OE9A001995T1	2,23	1	-8.8
Cluster_71318	OE9A001995T1	1,25	0.923077	-6
Cluster_72434	OE9A001995T1	1,19	1	-3.4
Cluster_72818	OE9A001995T1	1,22	0.846154	-4.1
Cluster_74511	OE9A001995T1	1,22	0.769231	-4.1
Cluster_74524	OE9A001995T1	2,25	0.923077	-4.2
Cluster_75584	OE9A001995T1	4,20	0.923077	-4.7
Cluster_80058	OE9A001995T1	1,20	1	-3.8
Cluster_82910	OE9A001995T1	1,19	1	-3.8
Cluster_83091	OE9A001995T1	2,23	0.538462	-6.1
Cluster_86134	OE9A001995T1	8,23	0.538462	-1
Cluster_87925	OE9A001995T1	1,21	0.846154	-2.8
Cluster_88575	OE9A001995T1	2,22	0.538462	-3.2
Cluster_93033	OE9A001995T1	3,22	0.846154	-9.8
Cluster_100566	OE9A001995T1	2,20	0.769231	-3.4
Cluster_100857	OE9A001995T1	2,21	0.846154	-4.6
Cluster_105891	OE9A001995T1	1,21	0.769231	-6.2	OE9A002130T1	1,24	0.615385	-5.2	0.166667	0.110729	0.604	0	0	-21.4255	6	9	4	1	0	1
Cluster_8938	OE9A002130T1	3,24	0.846154	-5
Cluster_9273	OE9A002130T1	1,24	0.846154	-9
Cluster_11784	OE9A002130T1	2,21	0.615385	-9.1
Cluster_14755	OE9A002130T1	1,23	0.846154	-6.1
Cluster_16334	OE9A002130T1	2,21	0.692308	-6.4
Cluster_20954	OE9A002130T1	1,20	0.923077	-4
Cluster_21410	OE9A002130T1	4,23	0.615385	-5.8
Cluster_21712	OE9A002130T1	4,23	0.615385	-5.8
Cluster_22299	OE9A002130T1	1,21	0.923077	-10.7
Cluster_24578	OE9A002130T1	1,23	0.846154	-6.1
Cluster_29465	OE9A002130T1	2,21	0.615385	-9.1
Cluster_29647	OE9A002130T1	13,21	0.692308	-4.2
Cluster_31381	OE9A002130T1	13,21	0.692308	-4.2
Cluster_31715	OE9A002130T1	2,22	1	-7.2
Cluster_38941	OE9A002130T1	1,24	0.923077	-5.2
Cluster_53089	OE9A002130T1	2,21	0.769231	-6.5
Cluster_53211	OE9A002130T1	4,19	1	-3.6
Cluster_53669	OE9A002130T1	1,25	1	-9.5
Cluster_56140	OE9A002130T1	13,21	0.692308	-4.2
Cluster_57255	OE9A002130T1	1,20	0.615385	-4.3
Cluster_57619	OE9A002130T1	2,20	0.769231	-13.6
Cluster_59577	OE9A002130T1	1,21	0.846154	-5.4
Cluster_62331	OE9A002130T1	3,23	0.692308	-9.2
Cluster_66021	OE9A002130T1	1,21	1	-6.2
Cluster_66921	OE9A002130T1	1,22	0.923077	-5.5
Cluster_68148	OE9A002130T1	14,22	1	-5.3
Cluster_71543	OE9A002130T1	2,25	0.615385	-9.6
Cluster_78636	OE9A002130T1	2,21	0.615385	-10
Cluster_81280	OE9A002130T1	1,21	0.769231	-6.4
Cluster_82436	OE9A002130T1	2,21	0.923077	-4.3
Cluster_84343	OE9A002130T1	1,19	0.692308	-8.2
Cluster_89929	OE9A002130T1	2,22	0.846154	-5
Cluster_91044	OE9A002130T1	6,22	0.846154	-11.3
Cluster_92325	OE9A002130T1	2,22	0.538462	-8.3
Cluster_94906	OE9A002130T1	1,21	0.769231	-6.7
Cluster_95050	OE9A002130T1	1,24	1	-10.6
Cluster_98202	OE9A002130T1	1,20	0.538462	-5
Cluster_98651	OE9A002130T1	1,22	1	-11.4
Cluster_114672	OE9A002130T1	1,20	0.615385	-4.3
Cluster_115136	OE9A002130T1	1,21	0.923077	-7.5
Cluster_116952	OE9A002130T1	1,22	0.846154	-12.5
Cluster_127264	OE9A002130T1	2,22	0.846154	-5
Cluster_129497	OE9A002130T1	4,19	1	-3.6
Cluster_131765	OE9A002130T1	2,21	0.538462	-4.4
Cluster_135264	OE9A002130T1	1,22	0.923077	-6.6
Cluster_142324	OE9A002130T1	1,24	0.692308	-7.6
Cluster_148510	OE9A002130T1	2,21	0.615385	-9.1
Cluster_169222	OE9A002130T1	2,22	0.846154	-5
Cluster_179631	OE9A002130T1	10,20	0.923077	-4.4
Cluster_183307	OE9A002130T1	2,22	0.846154	-5
Cluster_183944	OE9A002130T1	4,19	1	-3.6
Cluster_185785	OE9A002130T1	2,22	0.846154	-2
Cluster_186617	OE9A002130T1	2,21	0.615385	-9.1
Cluster_186629	OE9A002130T1	2,21	0.615385	-9.1
Cluster_188817	OE9A002130T1	13,21	0.692308	-4.2
Cluster_191722	OE9A002130T1	1,19	0.692308	-8.2
Cluster_194554	OE9A002130T1	2,21	0.615385	-10
Cluster_195576	OE9A002130T1	1,22	0.692308	-6.2
Cluster_195604	OE9A002130T1	2,21	0.615385	-9.1
Cluster_197612	OE9A002130T1	1,25	1	-9
Cluster_207142	OE9A002130T1	3,24	1	-5.8
Cluster_356	OE9A002130T1	3,21	0.692308	-5.8
Cluster_6327	OE9A002130T1	4,21	0.692308	-4.6
Cluster_9135	OE9A002130T1	3,20	0.538462	-5.6
Cluster_12130	OE9A002130T1	1,24	0.615385	-5.6
Cluster_22322	OE9A002130T1	2,22	0.692308	-5.9
Cluster_27159	OE9A002130T1	3,21	0.923077	-9.3
Cluster_28501	OE9A002130T1	7,23	0.692308	-9.8
Cluster_34586	OE9A002130T1	3,20	0.846154	-2.2
Cluster_46652	OE9A002130T1	2,22	0.923077	-7.6
Cluster_48611	OE9A002130T1	2,22	0.923077	-7.6
Cluster_49787	OE9A002130T1	2,23	0.769231	-5.6
Cluster_59870	OE9A002130T1	1,22	0.846154	-7.6
Cluster_61596	OE9A002130T1	1,22	1	-2.2
Cluster_62474	OE9A002130T1	1,22	0.769231	-3.9
Cluster_68016	OE9A002130T1	4,24	0.846154	-8.8
Cluster_68174	OE9A002130T1	1,21	1	-13.1
Cluster_69526	OE9A002130T1	7,23	0.692308	-9.8
Cluster_70960	OE9A002130T1	1,22	1	-6.5
Cluster_70966	OE9A002130T1	6,25	0.769231	-3.2
Cluster_72434	OE9A002130T1	1,21	1	-6
Cluster_74524	OE9A002130T1	2,24	0.923077	-9.4
Cluster_80058	OE9A002130T1	1,22	0.692308	-4.9
Cluster_83091	OE9A002130T1	7,23	0.692308	-2.1
Cluster_87925	OE9A002130T1	1,20	0.769231	-8.4
Cluster_88113	OE9A002130T1	1,23	0.692308	-7.3
Cluster_88575	OE9A002130T1	2,22	0.923077	-7.6
Cluster_92095	OE9A002130T1	1,23	0.692308	-7.3
Cluster_94849	OE9A002130T1	1,21	0.846154	-7.2
Cluster_100566	OE9A002130T1	1,22	0.769231	-3.9
Cluster_109699	OE9A002130T1	1,21	1	-6.1	OE9A002130T2	1,24	0.615385	-5.2	0.166667	0.110729	0.604	0	0	-21.4255	6	9	4	1	0	1
Cluster_8938	OE9A002130T2	3,24	0.846154	-5
Cluster_9273	OE9A002130T2	1,24	0.846154	-9
Cluster_11784	OE9A002130T2	2,21	0.615385	-9.1
Cluster_14755	OE9A002130T2	1,23	0.846154	-6.1
Cluster_16334	OE9A002130T2	2,21	0.692308	-6.4
Cluster_20954	OE9A002130T2	1,20	0.923077	-4
Cluster_21410	OE9A002130T2	4,23	0.615385	-5.8
Cluster_21712	OE9A002130T2	4,23	0.615385	-5.8
Cluster_22299	OE9A002130T2	1,21	0.923077	-10.7
Cluster_24578	OE9A002130T2	1,23	0.846154	-6.1
Cluster_29465	OE9A002130T2	2,21	0.615385	-9.1
Cluster_29647	OE9A002130T2	13,21	0.692308	-4.2
Cluster_31381	OE9A002130T2	13,21	0.692308	-4.2
Cluster_31715	OE9A002130T2	2,22	1	-7.2
Cluster_38941	OE9A002130T2	1,24	0.923077	-5.2
Cluster_53089	OE9A002130T2	2,21	0.769231	-6.5
Cluster_53211	OE9A002130T2	4,19	1	-3.6
Cluster_53669	OE9A002130T2	1,25	1	-9.5
Cluster_56140	OE9A002130T2	13,21	0.692308	-4.2
Cluster_57255	OE9A002130T2	1,20	0.615385	-4.3
Cluster_57619	OE9A002130T2	1,21	0.769231	-13.6
Cluster_59577	OE9A002130T2	1,21	0.846154	-5.4
Cluster_62331	OE9A002130T2	3,23	0.692308	-9.2
Cluster_66021	OE9A002130T2	1,21	1	-6.2
Cluster_66921	OE9A002130T2	1,22	0.923077	-5.5
Cluster_68148	OE9A002130T2	14,22	1	-5.3
Cluster_71543	OE9A002130T2	2,25	0.615385	-9.6
Cluster_78636	OE9A002130T2	2,21	0.615385	-10
Cluster_81280	OE9A002130T2	1,21	0.769231	-6.4
Cluster_82436	OE9A002130T2	2,21	0.923077	-4.3
Cluster_84343	OE9A002130T2	1,19	0.692308	-8.2
Cluster_89929	OE9A002130T2	2,22	0.846154	-5
Cluster_91044	OE9A002130T2	6,22	0.846154	-11.3
Cluster_92325	OE9A002130T2	2,22	0.538462	-8.3
Cluster_94906	OE9A002130T2	1,21	0.769231	-6.7
Cluster_95050	OE9A002130T2	1,24	1	-10.6
Cluster_98202	OE9A002130T2	1,20	0.538462	-5
Cluster_98651	OE9A002130T2	1,22	1	-11.4
Cluster_114672	OE9A002130T2	1,20	0.615385	-4.3
Cluster_115136	OE9A002130T2	1,21	0.923077	-7.5
Cluster_116952	OE9A002130T2	1,22	0.846154	-12.5
Cluster_127264	OE9A002130T2	2,22	0.846154	-5
Cluster_129497	OE9A002130T2	4,19	1	-3.6
Cluster_131765	OE9A002130T2	2,21	0.538462	-4.4
Cluster_135264	OE9A002130T2	1,22	0.923077	-6.6
Cluster_142324	OE9A002130T2	1,24	0.692308	-7.6
Cluster_148510	OE9A002130T2	2,21	0.615385	-9.1
Cluster_169222	OE9A002130T2	2,22	0.846154	-5
Cluster_179631	OE9A002130T2	1,21	0.615385	-5.7
Cluster_183307	OE9A002130T2	2,22	0.846154	-5
Cluster_183944	OE9A002130T2	4,19	1	-3.6
Cluster_185785	OE9A002130T2	2,22	0.846154	-2
Cluster_186617	OE9A002130T2	2,21	0.615385	-9.1
Cluster_186629	OE9A002130T2	2,21	0.615385	-9.1
Cluster_188817	OE9A002130T2	13,21	0.692308	-4.2
Cluster_191722	OE9A002130T2	1,19	0.692308	-8.2
Cluster_194554	OE9A002130T2	2,21	0.615385	-10
Cluster_195576	OE9A002130T2	1,22	0.692308	-6.2
Cluster_195604	OE9A002130T2	2,21	0.615385	-9.1
Cluster_197013	OE9A002130T2	2,24	0.615385	-6.7
Cluster_197612	OE9A002130T2	1,25	1	-9
Cluster_207142	OE9A002130T2	3,24	1	-5.8
Cluster_356	OE9A002130T2	3,21	0.692308	-5.8
Cluster_6327	OE9A002130T2	4,21	0.692308	-4.6
Cluster_9135	OE9A002130T2	3,20	0.538462	-5.6
Cluster_12130	OE9A002130T2	1,24	0.615385	-5.6
Cluster_22322	OE9A002130T2	2,22	0.692308	-5.9
Cluster_27159	OE9A002130T2	3,21	0.923077	-9.3
Cluster_28501	OE9A002130T2	7,23	0.692308	-9.8
Cluster_34586	OE9A002130T2	3,20	0.846154	-2.2
Cluster_46652	OE9A002130T2	2,22	0.923077	-7.6
Cluster_48611	OE9A002130T2	2,22	0.923077	-7.6
Cluster_49787	OE9A002130T2	2,23	0.769231	-5.6
Cluster_59870	OE9A002130T2	1,19	0.846154	-7.6
Cluster_61596	OE9A002130T2	1,22	1	-2.2
Cluster_62474	OE9A002130T2	1,22	0.769231	-3.9
Cluster_68174	OE9A002130T2	1,21	1	-13.1
Cluster_69526	OE9A002130T2	7,23	0.692308	-9.8
Cluster_70960	OE9A002130T2	1,22	1	-6.5
Cluster_70966	OE9A002130T2	6,25	0.769231	-3.2
Cluster_72434	OE9A002130T2	1,21	1	-6
Cluster_74524	OE9A002130T2	2,24	0.923077	-9.4
Cluster_80058	OE9A002130T2	1,22	0.692308	-4.9
Cluster_83091	OE9A002130T2	7,23	0.692308	-2.1
Cluster_87925	OE9A002130T2	1,20	0.769231	-8.4
Cluster_88113	OE9A002130T2	1,23	0.692308	-7.3
Cluster_88575	OE9A002130T2	2,22	0.923077	-7.6
Cluster_92095	OE9A002130T2	1,23	0.692308	-7.3
Cluster_94849	OE9A002130T2	1,21	0.846154	-7.2
Cluster_100566	OE9A002130T2	1,22	0.769231	-3.9
Cluster_109699	OE9A002130T2	1,21	1	-6.1	OE9A002224T2	1,24	1	-12.3	1	0.00375016	0.566	0	0	-16.5419	6	8	6	1	0	6
Cluster_20954	OE9A002224T2	1,20	0.769231	-5.7
Cluster_21410	OE9A002224T2	1,23	0.769231	-5.5
Cluster_21712	OE9A002224T2	1,23	0.769231	-5.5
Cluster_31715	OE9A002224T2	2,22	0.692308	-4.7
Cluster_53089	OE9A002224T2	1,21	0.538462	-8.9
Cluster_57255	OE9A002224T2	3,21	1	-12.7
Cluster_62331	OE9A002224T2	2,22	0.923077	-13.9
Cluster_71543	OE9A002224T2	3,25	1	-6.2
Cluster_81280	OE9A002224T2	7,21	0.538462	-5.3
Cluster_91814	OE9A002224T2	1,24	0.538462	-13.1
Cluster_98360	OE9A002224T2	1,24	1	-8.6
Cluster_105048	OE9A002224T2	3,22	0.538462	-4
Cluster_114672	OE9A002224T2	3,21	1	-12.7
Cluster_134627	OE9A002224T2	4,21	0.923077	-6
Cluster_142324	OE9A002224T2	2,25	0.615385	-3.2
Cluster_154607	OE9A002224T2	3,22	0.538462	-4
Cluster_157055	OE9A002224T2	4,20	1	-12.3
Cluster_179631	OE9A002224T2	4,22	0.769231	-3.1
Cluster_184651	OE9A002224T2	3,22	0.692308	-13
Cluster_207142	OE9A002224T2	1,24	0.692308	-4.1
Cluster_356	OE9A002224T2	1,21	0.615385	-6.4
Cluster_9135	OE9A002224T2	2,21	0.538462	-9.4
Cluster_9740	OE9A002224T2	1,22	0.538462	-7.9
Cluster_12130	OE9A002224T2	1,24	0.846154	-6.5
Cluster_21457	OE9A002224T2	1,24	1	-4.5
Cluster_39167	OE9A002224T2	10,22	0.923077	-3
Cluster_49787	OE9A002224T2	2,23	0.923077	-12.5
Cluster_52650	OE9A002224T2	5,22	0.538462	-2.6
Cluster_59870	OE9A002224T2	1,22	0.615385	-5.9
Cluster_62474	OE9A002224T2	1,21	0.846154	-12.4
Cluster_64758	OE9A002224T2	1,22	0.538462	-7.9
Cluster_70966	OE9A002224T2	1,23	0.615385	-7.4
Cluster_77844	OE9A002224T2	2,20	1	-16
Cluster_83091	OE9A002224T2	1,22	0.846154	-5
Cluster_87925	OE9A002224T2	2,19	0.923077	-9.3
Cluster_89051	OE9A002224T2	3,23	0.846154	-5
Cluster_93033	OE9A002224T2	1,22	0.692308	-5.4
Cluster_100566	OE9A002224T2	1,21	0.846154	-12.4
Cluster_100857	OE9A002224T2	1,22	0.923077	-9.9	OE9A002224T1	1,24	1	-12.3	1	0.00375016	0.566	0	0	-16.5419	6	8	6	1	0	6
Cluster_20954	OE9A002224T1	1,20	0.769231	-5.7
Cluster_21410	OE9A002224T1	1,23	0.769231	-5.5
Cluster_21712	OE9A002224T1	1,23	0.769231	-5.5
Cluster_31715	OE9A002224T1	2,22	0.692308	-4.7
Cluster_53089	OE9A002224T1	1,21	0.538462	-8.9
Cluster_57255	OE9A002224T1	3,21	1	-12.7
Cluster_62331	OE9A002224T1	2,22	0.923077	-13.9
Cluster_71543	OE9A002224T1	3,25	1	-6.2
Cluster_81280	OE9A002224T1	7,21	0.538462	-5.3
Cluster_91814	OE9A002224T1	1,24	0.538462	-13.1
Cluster_98360	OE9A002224T1	1,24	1	-8.6
Cluster_105048	OE9A002224T1	3,22	0.538462	-4
Cluster_114672	OE9A002224T1	3,21	1	-12.7
Cluster_134627	OE9A002224T1	4,21	0.923077	-6
Cluster_142324	OE9A002224T1	2,25	0.615385	-3.2
Cluster_154607	OE9A002224T1	3,22	0.538462	-4
Cluster_157055	OE9A002224T1	4,20	1	-12.3
Cluster_179631	OE9A002224T1	4,22	0.769231	-3.1
Cluster_184651	OE9A002224T1	3,22	0.692308	-13
Cluster_207142	OE9A002224T1	1,24	0.692308	-4.1
Cluster_356	OE9A002224T1	1,21	0.615385	-6.4
Cluster_9135	OE9A002224T1	2,21	0.538462	-9.4
Cluster_9740	OE9A002224T1	1,22	0.538462	-7.9
Cluster_12130	OE9A002224T1	1,24	0.846154	-6.5
Cluster_21457	OE9A002224T1	1,24	1	-4.5
Cluster_39167	OE9A002224T1	10,22	0.923077	-3
Cluster_49787	OE9A002224T1	2,23	0.923077	-12.5
Cluster_52650	OE9A002224T1	5,22	0.538462	-2.6
Cluster_59870	OE9A002224T1	1,22	0.615385	-5.9
Cluster_62474	OE9A002224T1	1,21	0.846154	-12.4
Cluster_64758	OE9A002224T1	1,22	0.538462	-7.9
Cluster_70966	OE9A002224T1	1,23	0.615385	-7.4
Cluster_77844	OE9A002224T1	2,20	1	-16
Cluster_83091	OE9A002224T1	1,22	0.846154	-5
Cluster_87925	OE9A002224T1	2,19	0.923077	-9.3
Cluster_89051	OE9A002224T1	3,23	0.846154	-5
Cluster_93033	OE9A002224T1	1,22	0.692308	-5.4
Cluster_100566	OE9A002224T1	1,21	0.846154	-12.4
Cluster_100857	OE9A002224T1	1,22	0.923077	-9.9	OE9A002224T4	1,24	0.692308	-7.2	0.833333	0.00235366	0.66	0	0	-5.69428	14	18	4	14	0	6
Cluster_9273	OE9A002224T4	10,23	0.923077	-5.4
Cluster_16334	OE9A002224T4	2,21	0.615385	-3.1
Cluster_18366	OE9A002224T4	2,22	0.923077	-1.5
Cluster_20954	OE9A002224T4	1,20	0.692308	-3.7
Cluster_21410	OE9A002224T4	1,23	0.692308	-3.4
Cluster_21712	OE9A002224T4	1,23	0.692308	-3.4
Cluster_22845	OE9A002224T4	1,21	0.923077	-2.8
Cluster_29647	OE9A002224T4	1,21	0.923077	-11.2
Cluster_31381	OE9A002224T4	1,21	0.923077	-11.2
Cluster_31715	OE9A002224T4	5,22	0.923077	-4.3
Cluster_37492	OE9A002224T4	2,22	0.923077	-1.5
Cluster_53089	OE9A002224T4	1,21	0.615385	-4.3
Cluster_53211	OE9A002224T4	2,21	0.769231	-4.7
Cluster_54325	OE9A002224T4	2,22	0.923077	-1.5
Cluster_55261	OE9A002224T4	1,21	0.538462	-4.7
Cluster_56140	OE9A002224T4	1,21	0.923077	-11.2
Cluster_57255	OE9A002224T4	3,21	1	-8.2
Cluster_57619	OE9A002224T4	12,22	0.846154	-2.8
Cluster_66021	OE9A002224T4	2,21	0.769231	-2.3
Cluster_70034	OE9A002224T4	2,22	0.923077	-1.5
Cluster_71543	OE9A002224T4	1,25	0.846154	-11.8
Cluster_81280	OE9A002224T4	7,21	0.615385	-1
Cluster_91044	OE9A002224T4	1,21	0.692308	-1.3
Cluster_91814	OE9A002224T4	1,24	1	-6.7
Cluster_98202	OE9A002224T4	1,20	0.846154	-3.8
Cluster_104436	OE9A002224T4	2,22	0.923077	-1.5
Cluster_105048	OE9A002224T4	3,22	0.923077	-1.5
Cluster_111947	OE9A002224T4	5,22	0.923077	-6.3
Cluster_114672	OE9A002224T4	3,21	1	-8.2
Cluster_115136	OE9A002224T4	3,21	0.846154	-6.2
Cluster_115815	OE9A002224T4	2,21	0.923077	-6.2
Cluster_116952	OE9A002224T4	14,22	0.615385	-0.9
Cluster_129497	OE9A002224T4	2,21	0.769231	-4.7
Cluster_132033	OE9A002224T4	7,21	0.923077	-1.9
Cluster_133899	OE9A002224T4	2,22	0.923077	-1.5
Cluster_134627	OE9A002224T4	4,21	1	-8.5
Cluster_142324	OE9A002224T4	2,25	0.923077	-3.4
Cluster_143700	OE9A002224T4	2,22	0.923077	-1.5
Cluster_154607	OE9A002224T4	3,22	0.923077	-1.5
Cluster_157055	OE9A002224T4	4,20	0.923077	-7.7
Cluster_179631	OE9A002224T4	3,20	0.769231	-2.8
Cluster_183944	OE9A002224T4	2,21	0.769231	-4.7
Cluster_184651	OE9A002224T4	3,22	0.846154	-7.9
Cluster_185785	OE9A002224T4	7,21	0.923077	-3.2
Cluster_188817	OE9A002224T4	1,21	0.923077	-11.2
Cluster_192090	OE9A002224T4	4,25	0.846154	-6.1
Cluster_207142	OE9A002224T4	1,24	0.692308	-4.7
Cluster_356	OE9A002224T4	1,21	1	-7.2
Cluster_9135	OE9A002224T4	2,21	1	-12.4
Cluster_9740	OE9A002224T4	1,22	1	-5.9
Cluster_20116	OE9A002224T4	5,20	0.692308	-1.3
Cluster_21457	OE9A002224T4	2,24	0.615385	-8.3
Cluster_34586	OE9A002224T4	3,21	1	-2.5
Cluster_49787	OE9A002224T4	5,23	1	-10.8
Cluster_52650	OE9A002224T4	2,21	0.769231	-3.8
Cluster_53653	OE9A002224T4	5,24	0.769231	-1.3
Cluster_59870	OE9A002224T4	1,22	0.769231	-7
Cluster_61596	OE9A002224T4	7,21	1	-2.4
Cluster_62474	OE9A002224T4	1,21	0.692308	-4.5
Cluster_64758	OE9A002224T4	1,22	1	-5.9
Cluster_68174	OE9A002224T4	3,24	1	-9.2
Cluster_70966	OE9A002224T4	1,23	0.538462	-7.7
Cluster_74524	OE9A002224T4	1,25	0.615385	-4
Cluster_77844	OE9A002224T4	2,20	0.692308	-7.4
Cluster_83091	OE9A002224T4	1,22	0.692308	-4
Cluster_86134	OE9A002224T4	5,21	0.846154	-1
Cluster_86548	OE9A002224T4	1,23	0.923077	-1.8
Cluster_87925	OE9A002224T4	2,19	1	-8.2
Cluster_88113	OE9A002224T4	4,21	1	-2.8
Cluster_89051	OE9A002224T4	3,23	1	-4.1
Cluster_92095	OE9A002224T4	4,21	1	-2.8
Cluster_93033	OE9A002224T4	1,19	0.846154	-7.9
Cluster_100566	OE9A002224T4	1,21	0.692308	-4.5
Cluster_105891	OE9A002224T4	5,21	0.538462	-1.5	OE9A002224T3	1,24	1	-12.3	1	0.00375016	0.566	0	0	-16.5419	6	8	6	1	0	6
Cluster_20954	OE9A002224T3	1,20	0.769231	-5.7
Cluster_21410	OE9A002224T3	1,23	0.769231	-5.5
Cluster_21712	OE9A002224T3	1,23	0.769231	-5.5
Cluster_31715	OE9A002224T3	2,22	0.692308	-4.7
Cluster_53089	OE9A002224T3	1,21	0.538462	-8.9
Cluster_57255	OE9A002224T3	3,21	1	-12.7
Cluster_62331	OE9A002224T3	2,22	0.923077	-13.9
Cluster_71543	OE9A002224T3	3,25	1	-6.2
Cluster_81280	OE9A002224T3	7,21	0.538462	-5.3
Cluster_91814	OE9A002224T3	1,24	0.538462	-13.1
Cluster_98360	OE9A002224T3	1,24	1	-8.6
Cluster_105048	OE9A002224T3	3,22	0.538462	-4
Cluster_114672	OE9A002224T3	3,21	1	-12.7
Cluster_134627	OE9A002224T3	4,21	0.923077	-6
Cluster_142324	OE9A002224T3	2,25	0.615385	-3.2
Cluster_154607	OE9A002224T3	3,22	0.538462	-4
Cluster_157055	OE9A002224T3	4,20	1	-12.3
Cluster_179631	OE9A002224T3	4,22	0.769231	-3.1
Cluster_184651	OE9A002224T3	3,22	0.692308	-13
Cluster_207142	OE9A002224T3	1,24	0.692308	-4.1
Cluster_356	OE9A002224T3	1,21	0.615385	-6.4
Cluster_9135	OE9A002224T3	2,21	0.538462	-9.4
Cluster_9740	OE9A002224T3	1,22	0.538462	-7.9
Cluster_12130	OE9A002224T3	1,24	0.846154	-6.5
Cluster_21457	OE9A002224T3	1,24	1	-4.5
Cluster_39167	OE9A002224T3	10,22	0.923077	-3
Cluster_49787	OE9A002224T3	2,23	0.923077	-12.5
Cluster_52650	OE9A002224T3	5,22	0.538462	-2.6
Cluster_59870	OE9A002224T3	1,22	0.615385	-5.9
Cluster_62474	OE9A002224T3	1,21	0.846154	-12.4
Cluster_64758	OE9A002224T3	1,22	0.538462	-7.9
Cluster_70966	OE9A002224T3	1,23	0.615385	-7.4
Cluster_77844	OE9A002224T3	2,20	1	-16
[truncated: 111,036 more rows]
