# Supplementary material for: Machine learning-aided microRNA discovery for olive oil quality
Source: PLoS One. 2024 Oct 11;19(10):e0311569. doi: 10.1371/journal.pone.0311569 (PMC11469528; doi:10.1371/journal.pone.0311569)
Supplement: S3 Table — (XLSX) [file pone.0311569.s003.xlsx]

## Sheet: Target gene expression
S3 Table. Gene expression atlas of Olive genes
	Flower	Fruit	Leaf	Meristem	Root	Stem
OE9A000105	764.75	1166.75	1437	852	699.75	1060.25
OE9A000186	1.75	0	0	8.5	0	0
OE9A000245	688.25	892.75	814.5	1031.25	772.25	895.5
OE9A000536	18	6.75	105.75	382.75	28.75	187.75
OE9A000736	103.25	45.75	77.75	113.75	193.5	111.25
OE9A000854	16.25	0.5	74.25	15.25	2.5	9.5
OE9A001255	0.25	0	0	0	0	0
OE9A001377	502	1112.5	177.25	716.5	548.75	443
OE9A001442	219	725	210.25	315.25	238.5	229.5
OE9A001623	110.5	4.25	46	7.75	20.25	23.25
OE9A001995	375.75	503.75	351.75	489.75	359.25	423.75
OE9A002130	8.75	2	15.5	7.25	73.25	58.5
OE9A002224	123.5	60.5	137.5	281.25	476.75	380.75
OE9A002358	165.75	80.75	140.25	261.5	149.5	182.25
OE9A002382	240.5	226	265.75	747.25	501.25	436
OE9A002519	844.5	641.25	561.5	1013.5	579.75	708
OE9A002573	44.25	43.75	301.25	199.75	22	103.5
OE9A002684	49.75	0	1.5	3.25	36.75	2.25
OE9A002918	6.75	28	26.5	76.25	29.25	24.25
OE9A003170	349.5	395	609.5	779	557.25	614.25
OE9A003439	110.75	168.25	394.75	316.75	139.5	188
OE9A003461	405	544	423.5	799.5	360.25	524.25
OE9A003467	23	18.75	7.5	10.75	104	35.5
OE9A003766	319.25	485.5	518.5	756	463.25	506.5
OE9A003799	1.75	0.25	46.75	21.5	12.25	2
OE9A004207	312.75	345.75	318	477	496.75	174
OE9A004500	353	413	249.25	1113.75	623.25	552.25
OE9A004588	0	0	0	0	0	0.25
OE9A004946	55.25	0	0	3.25	0.5	1
OE9A005064	241	471.5	305	274.75	166.5	250.5
OE9A005217	68.5	16.75	9	67.75	0.75	8
OE9A005354	710.5	404	365.75	220.25	159	177.25
OE9A005419	218.25	1.75	16.25	50	21.75	35.25
OE9A005481	374.5	796.5	190.25	1738.5	605.25	820
OE9A005530	168.75	147.75	94.25	64.75	161	154
OE9A005686	447.75	473.75	651.5	706.5	550	655.75
OE9A005879	3	0.25	0.75	0	0.75	0
OE9A005883	292	507.5	486.25	374.25	190.75	325.25
OE9A006080	8.5	60.5	1	0.75	5.75	2.25
OE9A006272	2.25	0.25	1	0.25	0	0.25
OE9A006383	159.5	53.25	191.75	101.5	36.5	82.25
OE9A006939	0	1.5	0.25	0.5	5.5	2.25
OE9A006943	557.25	113.75	305	186.25	141	135
OE9A007124	45.25	0.75	31.75	113.5	294.5	201.75
OE9A007242	1081.5	1066	1.75	174.75	3	16.75
OE9A007286	12.25	5.5	175.25	22.25	63	61.75
OE9A007468	112.5	91.5	5.25	104.75	80.5	28.75
OE9A007491	113.5	438.25	360.75	388.25	438.5	350
OE9A007557	167.75	121	128.5	170	165.75	185.5
OE9A007810	2.25	5.5	0	8	0	0.25
OE9A007863	696.75	1252.5	477	1061.5	1268.5	909.5
OE9A008119	324.75	950.5	262.25	1345	833.75	910
OE9A008234	40.5	0	2.75	6	1.5	0
OE9A008250	0	0.25	0.5	7	0	0.5
OE9A008303	18.5	53	34.75	72.5	37.5	46.5
OE9A008546	54.25	21.25	59.5	34.25	44.25	25.75
OE9A008685	0	0	0	0.25	0	0
OE9A008937	98.5	4.75	97.5	121	34	111
OE9A009199	193	5.5	2.25	5	17.75	12.25
OE9A009520	40.5	6	12.75	97.5	10.75	24.5
OE9A009564	29	9.75	9.25	10	12.25	7
OE9A009837	146.25	15.75	143.75	327.75	166	153
OE9A009955	17.25	4.75	21.5	253	91.5	50
OE9A009971	1403.75	1398.25	1097	792	902	1346.5
OE9A010129	278.5	181.5	276.25	147.5	123.5	228.75
OE9A010263	55.5	11.75	74.25	130	64	129.75
OE9A010683	56.75	18.75	29.75	96.75	74.5	57
OE9A010688	684	743.25	261.75	671.75	659.5	575.25
OE9A010727	474.25	644.25	964.25	1014.75	884.5	1424.25
OE9A010889	111.75	172.25	189.25	79.5	55.5	82.5
OE9A011055	12.5	0	27.25	11.5	0	1
OE9A011418	352.25	447	133	314	166.75	202.75
OE9A011442	130	9.5	6.75	40.75	18.5	23.75
OE9A011456	250.25	92	979.5	141	57.25	208
OE9A011733	746.75	1118.75	194	585.75	796	431
OE9A012447	1.25	2.25	0	0.25	0.75	0.5
OE9A012463	200.75	157.5	105	148.5	136	132.75
OE9A012475	2.5	0.75	3.75	10.5	2.5	4.75
OE9A012578	2.5	0.5	0.25	0.25	0.25	2.75
OE9A012609	118.75	6	71.75	848	51.75	291.25
OE9A012612	5.75	1.75	0.5	2.75	0	0.5
OE9A013136	290.75	360.25	140	429.5	270.75	376
OE9A013278	60.75	4.5	56.5	222.5	10.75	14.75
OE9A013396	0	0	0	0	0	0
OE9A013451	35.5	1.75	59.5	13.75	4	6
OE9A013555	2.5	185.25	0	0.75	0	0.25
OE9A013666	1470	1373.75	1062.5	1568.75	960.75	1016.25
OE9A013678	3.75	0.25	99.25	1	0.25	0.25
OE9A013693	20.75	25	49	55.5	65.5	43.75
OE9A013963	118	0.75	40.5	19	24	21.5
OE9A014101	288.75	240.5	306.75	306.5	322.5	298.75
OE9A014142	542.75	106.25	94.75	670	370.75	329.25
OE9A014277	0.75	0.25	5.5	0.25	4.75	0
OE9A014656	20.25	73	0.75	0.5	45.25	26.25
OE9A014970	1145.5	1791	1511.25	1018.25	619.5	1011.5
OE9A015114	229.25	160.5	387.75	92.75	37.75	121
OE9A015144	344	270.5	219.5	313	218	257.5
OE9A015405	568.75	1559.5	1516.5	1485.75	42.5	1353
OE9A015491	157.5	1188	83.5	335.5	1995.5	1366.25
OE9A015567	138	32.5	300.5	595.75	229.75	177.5
OE9A015621	0.5	0	0	0	0.25	0
OE9A015790	102	35.75	40.75	37.5	731	315.25
OE9A015844	126.25	44.25	231.75	134.25	95.25	159.25
OE9A016177	399.5	196.75	1447	358	96	431.25
OE9A016243	144	156.25	171.75	118.5	98.5	129.25
OE9A016902	331.25	170	306.5	206.25	188	255
OE9A016936	351.75	103.25	39.75	355.25	77	98.25
OE9A017009	0	0	0	0	0	0
OE9A017105	3.5	1.75	120.75	110.25	631.5	321
OE9A017345	50.75	0	3	28.25	9	5.75
OE9A017421	248	440.75	432.75	705.25	486	549
OE9A017511	13	0	0	1.5	9.5	0.25
OE9A017677	738.25	696.75	711.5	855	489.25	696.5
OE9A017749	109.5	141.75	136	51	32	94.75
OE9A017796	0	0	0	0	0.25	0
OE9A017875	129.75	149.25	566.25	273	242	499.25
OE9A018011	27	0	0	0	0	0
OE9A018048	617.5	524.25	153.25	399	230.75	223
OE9A018089	0	0	0	0	74.25	0
OE9A018316	0	0.75	0	1	0	0.75
OE9A018320	4.5	0	0.5	0.5	0	0.25
OE9A018435	154	156.75	230	206.25	95	188
OE9A018548	509.5	99	250	157.5	114.75	123.25
OE9A018964	1187.5	2775.5	784.25	3594.75	3051.25	2772
OE9A019038	178.25	150.25	169.75	260	171	181.5
OE9A019487	46	156.5	24.75	68.5	51	45.25
OE9A019894	33.5	75	42.5	120.75	81.5	79.5
OE9A020071	119	144.25	441.75	288.25	471	450.75
OE9A020193	23.5	4.25	45.5	0.25	525.25	300.5
OE9A020381	854.75	1022.25	2303.75	2379.25	1653.5	1807.75
OE9A020633	99.25	0	1.75	12	4	4
OE9A020771	0	0	0	0	41.5	0
OE9A020840	3.5	12	41.75	66.25	107.5	121.25
OE9A021473	54.75	550.5	158.5	56.75	69	241.25
OE9A021506	0	0	0	0	0	0
OE9A021657	56.5	2	4	4.5	5.75	2.25
OE9A021881	1576.5	2673	5777.75	1636.5	1660	3552
OE9A022590	426.25	328.75	557.75	464	344.75	427.75
OE9A022708	176.25	313.25	437.25	567.75	377.5	783.5
OE9A022873	248.25	326.25	450	654.25	365	448.75
OE9A023084	2	12	0	0.5	0.5	0.5
OE9A023709	64.75	91	198.25	184.75	137.5	178.25
OE9A023941	4.5	0.75	20.5	34.75	44.25	20.25
OE9A024517	154.25	87.25	11.25	96	27	28.5
OE9A024907	51	70.5	145.75	198.5	65.75	130.25
OE9A025102	4.5	3	173	21.5	1.25	2.25
OE9A025127	50.5	16.25	33	17.5	1045.75	13
OE9A025298	2.25	2.75	5.5	3.75	0.75	3.75
OE9A025864	3.25	4	8	7.25	7.75	6.5
OE9A025918	228.75	187.75	204.75	173.75	131.75	122.5
OE9A025921	0.5	0	0	0	0	0
OE9A026123	65	0.5	4.75	20	18.5	1.5
OE9A026128	0	0	0	0	0	0
OE9A026264	270	316.25	248.75	713.5	480	463.5
OE9A026303	13.75	32	31	72	62.25	81.5
OE9A026439	17.75	86.25	143.25	73.25	37.25	78.5
OE9A026684	915.75	1374.75	629	1451	1090.5	1152.75
OE9A026820	1175	17.75	21	300.5	173.5	61
OE9A026874	55.5	358.25	8.5	6.75	89.25	25
OE9A026886	234.25	509.5	308	220	149.25	257.75
OE9A026976	0	0	0.25	0	2.5	0
OE9A026995	23.5	23.25	19.25	37.25	26.75	22
OE9A027343	580.5	585	242.25	284.5	227.5	233
OE9A027809	74.25	4.75	8.5	38	29.25	22.25
OE9A027931	1837.5	40.5	20.5	10.75	12.5	18
OE9A027950	25.25	105	59.25	211	94.25	74
OE9A028028	0.5	0	4.75	29.5	0	1.5
OE9A028064	53	27	29.75	46.75	58.5	44
OE9A028082	0	0	0	0	0	0
OE9A028227	7.75	0.75	0.25	0.25	1.75	9.25
OE9A028234	136	123.5	139.25	177.5	145	157.5
OE9A028339	24.5	73	12.75	101.75	48.75	39.75
OE9A028488	1843.75	7073	1378.75	11294	5930.5	5898.75
OE9A028569	75.5	236	347.75	538.5	225	411.75
OE9A028760	49.75	882.5	430.25	186	19.75	50.25
OE9A029086	31	3.25	8.25	32.25	24.25	17.75
OE9A029127	152.75	153.5	105	301.75	19.75	90.5
OE9A029154	353.75	2010.75	111.5	618	807.5	357
OE9A029479	126.5	241.5	175.25	231.75	213.5	248.5
OE9A030073	35	0	0.25	2	1	0
OE9A030419	36.25	4.25	344	692	153.25	364.25
OE9A030466	34.25	0.25	156.5	24.75	3.75	21
OE9A030480	78.25	1437.75	844.75	653.75	191.5	865.25
OE9A030501	278.75	520	486.25	1306	664.75	776.5
OE9A030992	104	1287.25	172	1005.5	109.75	148.75
OE9A031165	1.25	0.5	1.75	0	0	0
OE9A031439	225.75	1496.5	2214.75	1075.75	1266	2863.25
OE9A031451	135.5	136.75	46.5	211.75	82.25	138.5
OE9A031467	149.75	40.5	43.25	4.75	26	27.75
OE9A031612	1702.75	50	37.25	2008	7.5	36.25
OE9A031619	232	0.5	129.25	369	1054.75	450.75
OE9A031704	384.25	613.5	103.75	273.5	128	132
OE9A032031	22	38.5	22.25	43	47.5	47
OE9A032168	1420	996	165.75	2073.75	1023	939.25
OE9A032464	231	49	45.25	281.5	240.5	67.5
OE9A032465	325	36.5	370.25	902.5	276.25	461.25
OE9A032811	160.75	38	281	457.75	207	239.75
OE9A032828	0.5	0	0	0	0	0
OE9A032830	1	0.25	0	0.5	0.25	0
OE9A033326	0	0	0	0	0	0
OE9A033518	151.25	85.25	99.25	79.75	92.75	74.25
OE9A034167	107.75	200	417	310.25	170	282.5
OE9A034411	85.5	6.5	26.5	37.25	11.75	13.75
OE9A034509	729.25	424.25	353.5	611	540.25	464.75
OE9A035184	264.5	424.5	119.5	516	266	378.75
OE9A035286	225.75	42.25	97.25	707.25	59.75	188.5
OE9A035655	0	0	0	0	0	0
OE9A035671	317.25	412.75	244.75	341.25	258.75	425.75
OE9A035947	2076.5	2088.75	793.75	892.75	437	741
OE9A036101	62.25	151	92.75	124.5	42.5	146
OE9A036354	373	10.25	23	68.5	14.5	25.5
OE9A036423	258	3	5.25	1583	1	72.25
OE9A036680	106.25	0.25	1.25	98	26.25	3.75
OE9A036722	0	0	0	0	0	0
OE9A036881	4.5	0.75	1.5	2.5	3.75	3.75
OE9A036934	0.5	0.75	23.5	12.75	67.25	18.5
OE9A037160	0	0.25	1	0	0	0
OE9A037406	399.25	241.25	36.75	208	142.75	107
OE9A037564	267.5	0	13.25	58.75	36	12.75
OE9A037591	1.5	0	11	1.5	289.75	2.75
OE9A037919	783.25	1491	877.75	2414.5	2213.25	2068
OE9A037920	496.25	713.5	240.75	306.25	296.75	397.75
OE9A038130	146.5	1.75	310.25	121.25	0.25	173
OE9A038554	197.5	338.75	69	240.25	157.5	206.5
OE9A038727	265.5	327.25	568.75	491.5	308.5	290.75
OE9A038836	27.25	2.5	15	72.75	51	36
OE9A039098	51.75	6	2.5	22	4.5	5.75
OE9A039337	57.5	101.75	90.25	45.75	188	70.75
OE9A039421	2839.75	8581.75	933	1195.75	734.5	1834.25
OE9A039674	825.25	66	869	2242.25	103	256.25
OE9A039733	34.75	34.5	89.25	125	111	121.5
OE9A040048	810	323.25	661.75	901.75	1336.25	490
OE9A040148	95.75	169.5	110.5	556.75	227.5	267
OE9A040435	556.25	1765.25	1665.25	948.25	479	3137.25
OE9A041017	517.25	439	312	391.5	221.75	299.5
OE9A041376	105	290.75	157.25	470.25	318	321.75
OE9A041521	65.25	42.75	129.25	104.5	13.5	76.75
OE9A041572	225.5	509.75	208.5	957.25	422.25	788.5
OE9A041798	24.25	16.25	32	42.25	40.25	24.75
OE9A042141	18.5	1.75	4	1	1	2
OE9A042359	236.25	122.75	757	634.75	756.5	1750.5
OE9A042392	169.5	392.25	798	939.75	436.75	726
OE9A042539	69	4	59	114.25	9	3.25
OE9A042621	54	90.25	664.25	143.25	534.5	697.25
OE9A042694	2	0	7.75	0.25	5.75	2.5
OE9A043250	120.5	0	0.25	6.25	2.25	1
OE9A043754	450	863.25	239.5	1348.5	474.25	773.25
OE9A043912	314.75	179.75	350.75	714.25	119.75	280.25
OE9A044714	151.75	87.25	159.75	167.25	128.25	116.5
OE9A044716	14.75	50.25	21.25	143.75	61.75	91
OE9A044806	0	0	0	0.25	0	0
OE9A045140	87	0.5	0.5	0.5	2.75	0.75
OE9A045211	41.5	32.5	77.5	52	33.25	77.5
OE9A045258	5.5	4	2	6.5	2.5	3.5
OE9A045429	409.25	1209.25	398	311.25	204.75	260.75
OE9A045613	22.25	1524.75	16.5	15.5	37.25	31.5
OE9A045771	419.75	478.75	250.5	757.25	474	548.5
OE9A045930	449	777	588.5	456.25	310	651.5
OE9A046027	359.5	6.5	11.5	74	510.5	114.25
OE9A046364	0	0	0	0	1	0
OE9A046419	10.25	0	0	0.75	0	0
OE9A046619	1.5	4	1	1.5	1	2
OE9A046835	7	9.5	0	32.25	2.25	0.25
OE9A046850	180.75	180.5	86	281.25	172.75	154.75
OE9A046865	0	0	0	0	0	0
OE9A047007	237	496.5	401.5	907	549.5	648.5
OE9A047259	53.75	52	10.75	56.5	72.75	42.5
OE9A047385	185	153.75	119	433.25	196.5	197.75
OE9A048147	28.25	222.75	274.25	272.25	130.25	144.25
OE9A048223	71.5	64.75	123.75	139	25.5	88.25
OE9A048394	35.75	13	21.75	24.25	19	16
OE9A048498	444.25	431.25	10	240.75	34.75	49.25
OE9A048511	21	26	7.5	10	111.75	39
OE9A048984	36.5	0	20.75	65	163	83.5
OE9A049058	342	218.25	191.75	579.75	381	454.75
OE9A049877	5	2.25	156.5	33.5	273.5	70.5
OE9A049881	442.5	1228.25	531	603.5	864.5	784.25
OE9A049900	1.5	6.25	2.5	4.25	6.5	4.5
OE9A050090	0	0	0.25	0	0	0
OE9A050210	691.5	0	1	0.25	19.25	3.25
OE9A050278	600.5	1486	879.25	1922	1223.5	1428.5
OE9A050668	87.5	16.5	27.5	131.25	36.25	38
OE9A051481	269.25	643.5	894	1455.25	720	1117
OE9A051591	52.25	10.75	1097	56.25	14	11.75
OE9A051852	48.5	447.75	304.75	176	327.75	140
OE9A052431	8.25	84	40.75	24.5	19.5	14.25
OE9A052468	1	0	0	0	0	0
OE9A052803	139.75	160.75	105	136.5	83.25	109.25
OE9A053108	9.25	164.25	85.25	39	4.25	6
OE9A053143	175.25	457	128.25	1384	0.5	62.5
OE9A053282	14	4.25	430	197.25	20	15.5
OE9A053304	460.75	315.25	578	711.75	351.25	563.75
OE9A053430	0	0	0	0	0.25	0
OE9A053461	120.25	385.25	52.75	273	365	75.5
OE9A053700	55.25	122.75	27.25	99	110.25	78.5
OE9A053706	146.5	87	80	108.5	82	89
OE9A053809	55	56.25	174.25	1146.75	208.5	432.5
OE9A054247	371.25	918.5	508	1353.75	1174.25	1120.5
OE9A054302	324.25	87.5	25	19	100	27
OE9A054333	111.5	138.75	289.5	150	78.5	116.75
OE9A054546	0	0.5	3	5.75	5.5	0.5
OE9A054727	65.5	0	0	9.75	4	0.75
OE9A054730	178.25	58.75	376.75	414.5	150.75	133.75
OE9A055122	3.5	0	0	1.75	0	0
OE9A055418	4.75	0	0.25	0	0.5	0.75
OE9A055930	80.25	66.25	62	33.25	17.5	84
OE9A056255	199	96.75	169.5	814	50.25	92.25
OE9A056284	100.5	89.5	39	136.25	85.75	74.75
OE9A056319	946.5	1679.75	491.25	2123.25	1874.75	3279.5
OE9A056559	4	3	6.5	12	20.75	11.25
OE9A056689	853	1574.5	1839.5	1430.75	897.5	1901.75
OE9A056835	20.25	9.25	54.25	32	36.75	35
OE9A057067	3.75	3	20.5	37.5	69.5	7.75
OE9A057092	227	316.25	257.75	202.25	223.5	211.5
OE9A057221	249.25	439.25	10.5	76.5	56.5	41.75
OE9A058012	24	14	23.75	68	101.25	73.25
OE9A058168	1.25	3	3.5	2	1.75	1.5
OE9A058600	8.5	6.5	9.75	15.75	9.5	11
OE9A058725	530.75	803.5	503	1537	1409	1036.5
OE9A058744	215.25	1137.5	41.25	22.5	81.75	20.5
OE9A058777	274.25	237.5	96	182.25	6.75	56.5
OE9A059231	56	33.25	55.25	181.25	98	95.5
OE9A059309	296.5	223.25	264.25	161	137.25	234
OE9A059313	93.75	79.75	57.5	141.25	94.25	91.75
OE9A059394	2.75	14.75	6.75	4.25	5.25	7.25
OE9A059584	59.25	150.5	120	211.25	162.25	148.25
OE9A059670	63.75	21.5	107.5	339.25	152.5	357.5
OE9A060079	100.5	20.75	46.25	66.25	36.75	52.75
OE9A060402	452.5	1054.5	1053.25	1555.75	905	1648.75
OE9A060594	5.5	4.25	967.25	992	3302.75	12085
OE9A060674	1.25	2	50.5	101.75	311.25	134.5
OE9A060787	385.5	457	305.5	911.75	689.25	600.25
OE9A060871	92.5	0.5	3.75	65.75	18.25	14.75
OE9A060895	4.25	0	0	1	1.5	0
OE9A061030	441.25	1853.5	197	1006	284.5	467.25
OE9A061406	26	0.25	0	56.75	0	1.75
OE9A061481	1006.75	1538.75	956.25	1650	1281.25	1282.25
OE9A061933	648	251	848.5	1084.25	580	873.75
OE9A061969	386.25	18.75	31	2949.25	57.25	601.75
OE9A062103	66.25	67.5	183.5	1856	1.5	155.25
OE9A062639	771.75	2074	2101	1325	1044.25	1823.5
OE9A062806	18	16.75	27.5	70.25	28.5	33
OE9A063013	86.25	81.5	195.5	124.25	119.5	134.75
OE9A063165	27.75	0	0	0	1.5	0
OE9A063199	7.5	0.25	8.25	7.25	1	0.75
OE9A063305	44.75	21	44.75	103.75	63	62.25
OE9A063612	25.25	24.5	5.25	11.5	3.5	4.5
OE9A063660	1582.25	836.25	1600.25	905.25	471	871.75
OE9A063999	668	33	89	221.25	74.25	111.5
OE9A064160	202.25	1189	299.25	627.5	515.75	654.75
OE9A064439	46.75	0.75	229.75	175	1102.25	412.25
OE9A064503	315.5	372.5	314.5	879.75	557.75	845.25
OE9A064700	316	0.75	1.25	3.5	50.25	9.25
OE9A065118	307.25	557.5	722.75	1075.25	900.5	748.75
OE9A065249	80.25	5.25	159	224.5	291.75	226.75
OE9A065551	181	507.75	331.25	392.75	237.5	291.5
OE9A065574	4025	59	94.75	198.75	113	159.25
OE9A065838	6.5	0	2.5	1.25	12.5	9.5
OE9A065864	3.25	0.75	5	6.25	18	14.25
OE9A065904	58.75	0	6.5	63.75	3	9.75
OE9A065954	2.25	0	0	3.5	9.75	4
OE9A065988	0	0	0	0	0	0
OE9A066432	190.5	356	494.25	386	112.5	295.5
OE9A066543	559.5	300.5	258.75	269	222.25	265.25
OE9A066709	957	2438	1452	1086.75	1111.75	1407.5
OE9A066725	81	58.5	35.75	68.25	25.75	39
OE9A066826	0	0	0	0	0	0
OE9A066857	190.25	181	160.75	233.5	152.25	184
OE9A067049	206.5	0	0	1.5	0.5	0.5
OE9A067330	284.5	150.5	104.5	108	120.5	120.75
OE9A067385	356.25	119.25	125	192.25	236.75	193.75
OE9A067515	0.75	2.75	1	1.5	0.75	0
OE9A067968	22.5	0.25	1595.5	54.5	0.25	263.5
OE9A068128	231.5	320.75	26.25	162.75	201.5	62.75
OE9A068142	0	0	0	0	0	0
OE9A068181	6.5	3	7	6	1.5	4
OE9A068562	161.25	116.25	131.25	92.5	100.75	135
OE9A068741	617	860.5	283	586.5	291.5	459.5
OE9A069079	10.5	0.5	0.25	0.5	0.5	0
OE9A069106	139	313.75	359.5	535.5	392.5	398.5
OE9A069128	39	207	1.25	99.25	3	13.75
OE9A069204	148.75	273.75	233	370.75	257.5	250.75
OE9A069207	82.25	23.75	24	48.25	16	26.25
OE9A069358	48	0	0.25	0	0	1.5
OE9A069386	153.25	307.75	220.5	538	352.25	324.25
OE9A069594	1755	1416.5	1455	976.5	874.25	1363.75
OE9A069654	0	0	0	0	0	0
OE9A069697	258.5	254.5	782.25	427	99	369.25
OE9A069840	41.75	38.75	14.5	36	17	16.75
OE9A069911	1162.25	1210.75	1135.25	979.25	455	853
OE9A070317	383	478	75.25	314.75	145.75	192.75
OE9A070344	336.5	352.75	207.75	1114.25	664.25	719.25
OE9A070672	323.5	730.75	131	74.5	428.5	366.25
OE9A070871	65.25	0	0	0	0.5	0
OE9A071059	73.5	36.75	75.25	209	149.25	169.5
OE9A071621	0	0	0	0	0	0
OE9A071632	292.25	792.75	321	1381.75	764.25	859.25
OE9A071700	76	24.25	11.5	52	23	19
OE9A071805	706.5	7.25	6.75	9.5	15.5	9.25
OE9A072114	191	44.25	220.5	221.75	160.5	376.75
OE9A072247	259.25	385.25	120.75	365.5	182.25	111
OE9A072350	22.5	0.75	2.5	122	167.5	42.75
OE9A072433	275.75	753.5	482.5	293	351.5	1386.5
OE9A072626	3	7	0.5	8	8.75	5.5
OE9A072701	294.75	1136.75	725.75	443.75	314	798.25
OE9A073026	376.25	290.5	1725.75	253	67.5	455.75
OE9A073336	422.75	429.25	1476	650	268	715.75
OE9A073355	3.75	0	98.25	1.25	97.5	112.5
OE9A073483	0.5	0	0	0	0	0.5
OE9A074266	1428.5	278	694.75	540.5	178.75	340
OE9A074420	2034.75	485	508.5	1558.5	735.5	839.75
OE9A074494	378.75	209.25	694	905	439.5	623.25
OE9A074513	152	52.25	38.5	47.5	77.5	37.25
OE9A074676	109.25	169.75	443.75	267	134.75	284.5
OE9A074789	0	0	0	0	2	0
OE9A074947	184	320.5	174.25	358.75	315.5	198.5
OE9A074977	361.25	347.25	233.25	524	611.25	522
OE9A075139	321.5	586.25	246.75	411.25	229.75	318.25
OE9A075146	0	0	0	0	0	0
OE9A075827	370.25	20.75	2178.75	178.25	44	61.75
OE9A075938	217	136.75	4.25	137	47.75	39.25
OE9A076610	3.75	0	0	0	0	0.75
OE9A077031	35.5	414.75	311.75	1005	298.5	3178.5
OE9A077173	31.25	29.75	26	71	14.5	28.25
OE9A077737	506.5	2686.25	348.75	539.25	333.25	358.25
OE9A077935	215.5	0.25	8	382.75	8	70.5
OE9A077941	450.75	501	58.25	111.25	1684.5	529
OE9A078381	292.5	130.25	144	123.75	223.25	118.5
OE9A078390	0.5	0	0	1	0.25	0.25
OE9A078487	1.75	0	1.25	1	33.5	3
OE9A078556	1110.25	19.5	49.75	335.5	36	39.5
OE9A078705	13.5	0.25	0	6	1	0.25
OE9A078709	25.25	0	0	0	0	0.25
OE9A078746	4	1	7.75	1.5	0.25	1.25
OE9A079235	5	0.5	79	42.25	35.5	48.75
OE9A079258	593	1317.5	160.5	110	2	90.75
OE9A079295	60.25	62.75	49.75	52.25	44.75	44
OE9A079368	578	505.5	1575	1306	1240	1592.25
OE9A079371	0.5	31.5	9.25	5.75	2.25	0.25
OE9A079378	205.75	507	283	480.25	332.75	515.5
OE9A079391	100.5	68	8.75	495.5	5.25	24.25
OE9A079625	18	32	15.75	28.75	22	20.75
OE9A080147	22.25	70.75	86	6.75	1.5	3
OE9A080217	1197.25	3668.5	605	1012.25	1002	1104.25
OE9A080274	755.5	0.25	19.75	0.5	4.25	4
OE9A080308	131.5	38.25	49.75	158.5	86.75	107.25
OE9A080523	53.25	20.25	4910.75	55.75	7.75	33.75
OE9A080741	988	1170	2429	3256.75	2648.25	2425
OE9A080836	156.75	520.25	125.25	213	44	103.75
OE9A081087	119.25	0.5	36.75	8.75	3.5	4.25
OE9A081240	384.25	555.5	528.25	428.5	416.75	437.5
OE9A081316	23	1	37.25	7	4.25	3.5
OE9A081712	1062.75	3815	2620.5	4040.75	1818	4457.25
OE9A081830	2.5	3	982	5.25	0.25	1.5
OE9A081921	229.25	97.25	89.25	164.75	119.25	196.5
OE9A082567	92.25	0	3	6	1.5	0
OE9A082695	121.5	108	103.75	107.5	76.25	121
OE9A082776	351.25	580.5	421.25	364	256.25	373.75
OE9A082830	79.25	35.75	84	97.25	23.25	55.75
OE9A083021	275	202	33.25	251.5	1.75	6
OE9A083304	1.75	1.5	0	0.25	0.25	0.25
OE9A083314	273	478	161	1013.75	938.5	580.25
OE9A083348	10.25	153.75	13	5.75	3.75	15.25
OE9A083614	76.25	4.25	159.5	178.75	89.75	130.5
OE9A083653	40	17	159.25	76	157	196.75
OE9A083882	2549.25	561	14.5	100	45.5	33.5
OE9A084848	3185	199.5	2394.75	1234.75	254.5	1859.75
OE9A084912	49.25	25.5	30.5	89	158.25	27.25
OE9A085183	1078.25	1492.5	381	1735.25	1085.75	993.75
OE9A085223	10	2.75	23	5.5	1.25	6.25
OE9A085832	8	22.5	6.25	4	0.25	6.75
OE9A086198	41.75	5.75	3.5	110.25	23	10.25
OE9A086314	215	229.5	460.75	199.5	83	394.5
OE9A086349	136.75	252.25	175	400.5	267	286.5
OE9A086519	1.75	6	70.75	19	542.5	17.75
OE9A086628	56.75	0	0.25	5	1	1.25
OE9A087294	288	163.75	171.75	142.75	88.75	109.25
OE9A087829	0.75	1.5	2	1	0.5	2
OE9A087974	218.5	756.5	146.5	501.75	164.25	238.25
OE9A088008	440.25	112.25	4.5	11.75	27.25	20
OE9A088147	33.5	58.25	32.75	69.75	56.5	49
OE9A088213	3	18.5	2	4.5	3.75	3.25
OE9A088334	92.75	171.25	227.75	280	218.5	312.5
OE9A088383	350.25	140.25	59.25	277.5	205.75	159.25
OE9A088395	9	0	0.25	1.25	0.75	1.25
OE9A088505	2.5	2.5	1.25	1.25	246.5	1.25
OE9A088551	184	216	459.25	212.75	153.75	291.25
OE9A088622	5	0	0	0	2	0
OE9A088664	1225.25	766.75	487.75	724.75	757	467
OE9A089099	29.5	116	13.25	37	41.25	40.25
OE9A089191	340.5	68	2327.75	123.75	429.75	570.75
OE9A089596	76	51	63.5	71.25	43.75	69.75
OE9A089790	0	0	0	0	0	0
OE9A089854	0.5	0	0	0.25	1.5	0.5
OE9A089950	0.5	0.25	0	0	0	0
OE9A090125	0	0	0	0	0	0
OE9A090412	221.25	388.5	365	520	271	355.5
OE9A090531	21.75	15.75	431.75	1281	0.75	1864.75
OE9A090635	3	3.5	18	13	16	2.5
OE9A090670	6.25	6.25	4.5	25.75	12	15.25
OE9A090697	116.5	53	161	218	131.75	169.75
OE9A091044	1118	2430.75	1768.25	1451.75	1422.75	1834.75
OE9A091162	46.25	0.5	4.5	37.5	16	12.75
OE9A091531	12	1095.5	0.75	2.75	0.75	0
OE9A091733	0	0	0	0	21.5	0
OE9A092185	22.5	109.25	83.25	106	251.25	277.5
OE9A092230	157	26.75	629.75	75.75	6	140.25
OE9A092307	129	95	110.5	77	90.75	74.25
OE9A092413	17.75	2.75	1.75	10	1.25	1
OE9A092426	214.25	17.75	1463.25	277.5	1.25	446
OE9A092547	296.5	667.25	440.5	1464.25	590.25	1037.75
OE9A092829	202.5	27	28.75	45.5	5.5	18.5
OE9A093015	940	790	303	1376.75	640.75	751.25
OE9A093086	160.75	204.5	227	311.5	191.75	196
OE9A093177	1380	553.75	892	493.75	335	507
OE9A093527	5.75	96.75	298.25	1.75	2.25	0
OE9A093560	284.25	141.75	12.75	38.75	33	35.5
OE9A093758	0	0	0	0	0	0
OE9A093897	379.5	144.25	154.75	200	83.25	128.75
OE9A093982	26	62.75	37	139.5	148.25	131
OE9A094090	1230	2159.75	2645.75	3936.25	3726	5008.75
OE9A094182	402	891.75	557.75	1540.75	832.25	950
OE9A094240	70.75	16	37.75	280.25	367.75	184.5
OE9A094276	161.75	249.5	201.25	247.25	209	228.25
OE9A094351	0	10.75	67.25	0.5	0	0.25
OE9A094389	86.75	72.25	13	91.25	53	14.75
OE9A094517	53	1.25	10.75	9.5	16	2.75
OE9A094854	526.75	532.5	619.75	500	357	349
OE9A095071	105.5	243.75	113.75	566.5	172.5	212
OE9A095149	321	253.25	29.75	48.5	39.75	47.25
OE9A095575	0	0	1	0	0.75	0
OE9A096549	97	100.75	488	494.75	702.75	755.25
OE9A096615	81.5	1.75	26.75	46.25	42.5	65.5
OE9A096689	0	0	0	0	0	0
OE9A096910	1903.75	2312	1389	1857.5	1226.25	1611.75
OE9A096947	26.75	19.75	51	65.5	33.25	59.5
OE9A096990	169.25	108.5	347.25	964	6.25	248.75
OE9A097068	2.75	3.75	1	1.75	1.75	3.25
OE9A097736	0	1.25	11.25	0.5	0	0.25
OE9A097805	0	0	0	0	0	0
OE9A098153	24.5	38.25	97.75	64.25	1056.75	71.25
OE9A098545	43	465	33	286.25	292.25	116.25
OE9A098802	219.75	388	640.5	755	378.5	512.75
OE9A099035	8	13.5	4	21.25	8.5	16
OE9A099286	844.25	1221.5	777.25	1947.75	1132	1780.75
OE9A099388	1.5	0	0.75	0	1.25	1.25
OE9A099738	457.75	715	780.5	355.25	396	596
OE9A099997	538.5	1476.25	444.25	937.5	590.25	393.75
OE9A100088	325.25	562.5	376	408.25	369.75	525.5
OE9A100115	404.5	231.5	372.75	207.5	165.5	199
OE9A100260	204.75	4	71.75	665.5	1090.5	422.25
OE9A100391	0.5	0	0	0	0.75	0
OE9A100792	66.25	35.25	8	14.75	451	91.75
OE9A100824	71.25	0.25	1	0.5	1.5	0.5
OE9A101507	133.75	110.75	53.5	225.75	77.75	125
OE9A101945	2.5	924	0.25	1	45.5	9.5
OE9A102203	111.75	386.75	631.5	319	569.75	533.25
OE9A102373	78.25	73.5	4	18.25	0	25.5
OE9A102393	1.75	1	3.75	46.5	21.25	14.25
OE9A102681	3	4.5	0.25	0	0	0.25
OE9A102740	169	39	310.75	200.5	210.5	265
OE9A102975	117.25	10.25	113.75	129.25	97	94
OE9A103164	248.5	358	230.25	477.25	322.5	351.25
OE9A103182	8.5	5.25	505.75	15	6.25	4
OE9A103379	139.5	46.25	116.5	20.5	309.25	36.5
OE9A103882	1	0	0.5	0.25	0	0.25
OE9A104327	51.75	118.5	72.25	132.5	8.75	46.75
OE9A104741	1.5	0.5	1.75	13.25	1.75	2.5
OE9A104989	143.25	0.75	0.75	273.25	0	12.25
OE9A105019	0	0	0	0	0	0
OE9A105269	750	576.5	809	2643.5	1055.75	1788.25
OE9A105306	29.75	3	3.5	65.25	6.5	268.5
OE9A105316	2.25	60.75	2.75	3.5	265.25	56
OE9A105487	18.5	0	0	0	0	0
OE9A105715	504.25	394.75	529.25	645.75	350.25	558
OE9A105772	498.5	396.5	178.5	137.25	330.75	241
OE9A105799	278	302.75	908.5	189	49.25	285.75
OE9A105872	128.25	0.25	3	5.5	25.25	8.25
OE9A105889	410.5	520	383.5	1135.75	2106.25	2022.5
OE9A105911	264.25	62	143.5	230.75	122.25	171.75
OE9A106170	233.25	209.25	334.25	346	291	317.25
OE9A106313	103	2	311.5	96	351.25	17.5
OE9A106325	7.75	18	14.75	9.75	45.75	15.5
OE9A106648	424	867.5	719	431.75	1087.25	1669.75
OE9A106702	410.5	366.5	249.25	411.5	326.25	341.25
OE9A107034	80.25	11.25	30.75	485.5	191	123.25
OE9A107041	307.5	162.75	280	248.25	203	261.25
OE9A107178	683.5	554.75	273.75	447.5	286	330.25
OE9A107348	0	0	0	0	0.5	0
OE9A107382	49.5	0.75	14.5	10.25	10.75	9.75
OE9A107407	33.25	47.75	49	45	35.25	52.75
OE9A107723	398.25	462	211.5	1446.75	2065	2623
OE9A107738	260.5	207.25	457.25	440.5	677.75	595.25
OE9A107801	1	2	44	20.75	0.5	10.75
OE9A108512	567	803	422.25	1495.25	768.25	850.5
OE9A108596	150.5	186.25	182.25	91	49.75	77.5
OE9A109193	68	190.5	58.25	91.75	118	93.75
OE9A109236	197	376	151	146	82.5	129.75
OE9A109286	650.25	965.5	1748.5	1006	243.5	475.25
OE9A109513	1329.5	2415.75	1875	2796.25	1931	2072.75
OE9A109707	55	101.5	3.5	32.25	36.25	17.5
OE9A109722	121.5	234.25	102.25	195.5	378.75	164.5
OE9A109868	49	48.25	37.25	86	76	36.75
OE9A109906	857.25	153.5	49.75	410.5	438	175
OE9A110041	120	0	0	55	0	3
OE9A110243	0.75	0	0.25	0.25	6.25	2.25
OE9A110859	1.5	0	4.75	36.75	90.75	32.5
OE9A110924	74.25	60.25	96.25	115	99	107
OE9A110936	102.25	151.5	145	238.25	100.25	164.75
OE9A110984	401.25	1315.5	288.5	419	154.5	227.75
OE9A111048	8.75	22	0.25	0	0	0
OE9A111414	0	0	0	5.75	0	0.25
OE9A111535	858	11393	12551	17285.8	1372.5	8955
OE9A111559	0	0	54.75	1.75	0	0
OE9A111690	169	178.5	274.5	230	164.5	234
OE9A112048	22.5	23	118.5	67.5	29.5	47.25
OE9A112167	56.5	0	0	0.5	1	0
OE9A112518	51.75	26	75	981.75	140	833
OE9A112768	126.75	116.25	267	176.5	130.25	273.75
OE9A113027	73.25	124.25	1085	82.25	189	175.75
OE9A113131	159.5	40.25	305.25	229.75	173.5	542.75
OE9A113462	0	0	0	0	0	0
OE9A114006	310.25	12.25	35.25	396.5	355.75	211.25
OE9A114071	33	135.25	233.25	478.5	196	295.25
OE9A114414	91.5	60.75	148.75	61.5	69.25	102
OE9A114629	79.75	58	68.25	71.25	83.5	71.25
OE9A114998	94.5	74.5	237.75	22.25	3.75	7.5
OE9A115019	265.75	545.75	120	192.75	215.5	529.75
OE9A115239	0	1.75	0	1.75	0	0
OE9A115316	795.75	773.25	619.25	638.5	458	649
OE9A115799	340	1415.5	1195	1176.75	171	874
OE9A116096	65	84.75	44.25	63	49	34
OE9A116208	26.75	3.25	473.5	119.5	85.25	421
OE9A116376	0	0	1.5	0.25	16.5	4.75
OE9A116413	454	198.75	166.25	145.25	92	150.5
OE9A116439	0	0.25	0	0	0	0
OE9A116495	1329.5	0	1	0.75	1.5	2.5
OE9A116962	375	398.25	426	486.25	329.25	399.75
OE9A117021	1992.75	7303.5	4159.75	4436	2418.25	5588.25
OE9A117352	58	121.5	3.25	40.75	35.75	14.75
OE9A117373	21.25	14.25	24	36	21	30.25
OE9A117443	509.5	460	481.75	425	322.75	452.25
OE9A117518	4.75	4.25	5	34.25	11	20
OE9A117578	271.75	324.25	293.75	269.75	206.25	262.75
OE9A117942	79.25	125.5	235.5	470.5	191.5	248.25
OE9A118867	237.25	106	17.75	76	31.5	59.25
OE9A119046	296	516.75	357.5	911.5	401.5	669.75
OE9A119317	696.25	446.5	420.75	829.5	611.75	399.25
OE9A119349	272.5	4.75	4	11.5	3.75	10.25
OE9A119839	648	1182	1167	301	112.5	227
OE9A119858	1.5	0	0	0.25	0	0.25
OE9A119910	20.5	0.25	2	137.5	145	34.5
OE9A120425	217.75	440.75	675.25	733	81	618.25
OE9A120524	610.75	734.5	806.25	842.5	784.75	912.75
OE9A120680	206	544	1123.75	527	233.25	808.25
OE9A120699	33.25	10.25	13.5	21.5	18.75	17.5
OE9A120870	319.25	769.5	386.75	1231.25	792.5	870
OE9A121142	26.5	0	8.25	5	440	21.5
OE9A121171	183	13.75	274	177.5	449	283.5
OE9A122033	288.5	252.5	174.25	368.25	147.25	215.5
