# Supplementary material for: Machine learning-aided microRNA discovery for olive oil quality
Source: PLoS One. 2024 Oct 11;19(10):e0311569. doi: 10.1371/journal.pone.0311569 (PMC11469528; doi:10.1371/journal.pone.0311569)
Supplement: S4 Table — (XLSX) [file pone.0311569.s004.xlsx]

## Sheet: Data
S4 Table : Raw sample data
ID	Total Sequences	Organism Part	Development stage	Time
SRR098328	195149	Lateral Buds	Growing	-
SRR098329	289959	Lateral Buds	Dormant	-
SRR636243	15364727	Fruit	unripe	-
SRR636244	13895311	Fruit	ripe	-
SRR636245	17043189	Leaves	juvenile	on year
SRR636246	15310134	Leaves	mature	on year
SRR636247	16064294	Leaves	juvenile	off year
SRR636248	15849260	Leaves	mature	off year
SRR6154008	26513964	Fruit	Sp.‘Leucocarpa’	100 DAF
SRR6154009	70190746	Fruit	Sp.‘Leucocarpa’	130 DAF
SRR6154010	34379362	Fruit	Sp.‘Cassanese’	100 DAF
SRR6154011	40002452	Fruit	Sp.‘Cassanese’	130 DAF
