# Supplementary material for: Machine learning-aided microRNA discovery for olive oil quality
Source: PLoS One. 2024 Oct 11;19(10):e0311569. doi: 10.1371/journal.pone.0311569 (PMC11469528; doi:10.1371/journal.pone.0311569)
Supplement: S5 Table — (XLSX) [file pone.0311569.s005.xlsx]

## Sheet: Olea_miRNAs
S5 Table : Predicted miRNA data using ShortStack
OeuName	Classification	Sequence	Position	Blast_Mature	pct_identity	aln_length	Species	Blast_hairpin	pct_identity	aln_length	Species	Target_Acc.	Number of transcript target	Gene_Acc.	Number of gene target
Oeu11784	*	TGACAGAAGAGAGTGAGCAC	2:32098034-32098162	ama-miR156	100	20	Avicennia marina	-	-	-	-	OE9A110924T1_OE9A045258T1_OE9A005217T1_OE9A116413T2_OE9A116413T1_OE9A000186T1_OE9A009520T3_OE9A009520T2_OE9A061969T3_OE9A061969T2_OE9A009520T1_OE9A105269T7_OE9A009520T4_OE9A014142T1_OE9A105269T12_OE9A014142T4_OE9A105269T10_OE9A064503T3_OE9A064503T5_OE9A064503T7_OE9A014142T2_OE9A014142T5_OE9A064503T4_OE9A061969T1_OE9A064503T6_OE9A105269T3_OE9A105269T5_OE9A105269T8_OE9A014142T8_OE9A014142T6_OE9A105…	60	OE9A000186_OE9A000854_OE9A005217_OE9A009520_OE9A014142_OE9A030466_OE9A032830_OE9A034411_OE9A035286_OE9A036423_OE9A038130_OE9A045258_OE9A049058_OE9A061969_OE9A064503_OE9A077935_OE9A091733_OE9A094389_OE9A105269_OE9A110924_OE9A112167_OE9A115239_OE9A116413_	23
Oeu29465	*	TGACAGAAGAGAGTGAGCAC	5:24204907-24204992	ama-miR156	100	20	Avicennia marina	-	-	-	-	OE9A110924T1_OE9A045258T1_OE9A005217T1_OE9A116413T2_OE9A116413T1_OE9A000186T1_OE9A009520T3_OE9A009520T2_OE9A061969T3_OE9A061969T2_OE9A009520T1_OE9A105269T7_OE9A009520T4_OE9A014142T1_OE9A105269T12_OE9A014142T4_OE9A105269T10_OE9A064503T3_OE9A064503T5_OE9A064503T7_OE9A014142T2_OE9A014142T5_OE9A064503T4_OE9A061969T1_OE9A064503T6_OE9A105269T3_OE9A105269T5_OE9A105269T8_OE9A014142T8_OE9A014142T6_OE9A105…	60	OE9A000186_OE9A000854_OE9A005217_OE9A009520_OE9A014142_OE9A030466_OE9A032830_OE9A034411_OE9A035286_OE9A036423_OE9A038130_OE9A045258_OE9A049058_OE9A061969_OE9A064503_OE9A077935_OE9A091733_OE9A094389_OE9A105269_OE9A110924_OE9A112167_OE9A115239_OE9A116413_	23
Oeu148510	*	TGACAGAAGAGAGTGAGCAC	CACTIH010007438.1:174236-174335	ama-miR156	100	20	Avicennia marina	-	-	-	-	OE9A110924T1_OE9A045258T1_OE9A005217T1_OE9A116413T2_OE9A116413T1_OE9A000186T1_OE9A009520T3_OE9A009520T2_OE9A061969T3_OE9A061969T2_OE9A009520T1_OE9A105269T7_OE9A009520T4_OE9A014142T1_OE9A105269T12_OE9A014142T4_OE9A105269T10_OE9A064503T3_OE9A064503T5_OE9A064503T7_OE9A014142T2_OE9A014142T5_OE9A064503T4_OE9A061969T1_OE9A064503T6_OE9A105269T3_OE9A105269T5_OE9A105269T8_OE9A014142T8_OE9A014142T6_OE9A105…	60	OE9A000186_OE9A000854_OE9A005217_OE9A009520_OE9A014142_OE9A030466_OE9A032830_OE9A034411_OE9A035286_OE9A036423_OE9A038130_OE9A045258_OE9A049058_OE9A061969_OE9A064503_OE9A077935_OE9A091733_OE9A094389_OE9A105269_OE9A110924_OE9A112167_OE9A115239_OE9A116413_	23
Oeu186617	*	TGACAGAAGAGAGTGAGCAC	CACTIH010007688.1:22747-22871	ama-miR156	100	20	Avicennia marina	-	-	-	-	OE9A110924T1_OE9A045258T1_OE9A005217T1_OE9A116413T2_OE9A116413T1_OE9A000186T1_OE9A009520T3_OE9A009520T2_OE9A061969T3_OE9A061969T2_OE9A009520T1_OE9A105269T7_OE9A009520T4_OE9A014142T1_OE9A105269T12_OE9A014142T4_OE9A105269T10_OE9A064503T3_OE9A064503T5_OE9A064503T7_OE9A014142T2_OE9A014142T5_OE9A064503T4_OE9A061969T1_OE9A064503T6_OE9A105269T3_OE9A105269T5_OE9A105269T8_OE9A014142T8_OE9A014142T6_OE9A105…	60	OE9A000186_OE9A000854_OE9A005217_OE9A009520_OE9A014142_OE9A030466_OE9A032830_OE9A034411_OE9A035286_OE9A036423_OE9A038130_OE9A045258_OE9A049058_OE9A061969_OE9A064503_OE9A077935_OE9A091733_OE9A094389_OE9A105269_OE9A110924_OE9A112167_OE9A115239_OE9A116413_	23
Oeu186629	*	TGACAGAAGAGAGTGAGCAC	CACTIH010007688.1:41566-41664	ama-miR156	100	20	Avicennia marina	-	-	-	-	OE9A110924T1_OE9A045258T1_OE9A005217T1_OE9A116413T2_OE9A116413T1_OE9A000186T1_OE9A009520T3_OE9A009520T2_OE9A061969T3_OE9A061969T2_OE9A009520T1_OE9A105269T7_OE9A009520T4_OE9A014142T1_OE9A105269T12_OE9A014142T4_OE9A105269T10_OE9A064503T3_OE9A064503T5_OE9A064503T7_OE9A014142T2_OE9A014142T5_OE9A064503T4_OE9A061969T1_OE9A064503T6_OE9A105269T3_OE9A105269T5_OE9A105269T8_OE9A014142T8_OE9A014142T6_OE9A105…	60	OE9A000186_OE9A000854_OE9A005217_OE9A009520_OE9A014142_OE9A030466_OE9A032830_OE9A034411_OE9A035286_OE9A036423_OE9A038130_OE9A045258_OE9A049058_OE9A061969_OE9A064503_OE9A077935_OE9A091733_OE9A094389_OE9A105269_OE9A110924_OE9A112167_OE9A115239_OE9A116413_	23
Oeu195604	*	TGACAGAAGAGAGTGAGCAC	CACTIH010002356.1:74297-74381	ama-miR156	100	20	Avicennia marina	-	-	-	-	OE9A110924T1_OE9A045258T1_OE9A005217T1_OE9A116413T2_OE9A116413T1_OE9A000186T1_OE9A009520T3_OE9A009520T2_OE9A061969T3_OE9A061969T2_OE9A009520T1_OE9A105269T7_OE9A009520T4_OE9A014142T1_OE9A105269T12_OE9A014142T4_OE9A105269T10_OE9A064503T3_OE9A064503T5_OE9A064503T7_OE9A014142T2_OE9A014142T5_OE9A064503T4_OE9A061969T1_OE9A064503T6_OE9A105269T3_OE9A105269T5_OE9A105269T8_OE9A014142T8_OE9A014142T6_OE9A105…	60	OE9A000186_OE9A000854_OE9A005217_OE9A009520_OE9A014142_OE9A030466_OE9A032830_OE9A034411_OE9A035286_OE9A036423_OE9A038130_OE9A045258_OE9A049058_OE9A061969_OE9A064503_OE9A077935_OE9A091733_OE9A094389_OE9A105269_OE9A110924_OE9A112167_OE9A115239_OE9A116413_	23
Oeu18366	*	TCGGACCAGGCTTCATTCCCC	3:30799495-30799622	dpr-miR166b	100	21	Digitalis purpurea	-	-	-	-	OE9A105889T2_OE9A105889T3_OE9A105889T1_OE9A107723T1_OE9A107723T2_OE9A011733T1_OE9A029154T2_OE9A029154T1_OE9A094240T5_OE9A094240T3_OE9A032464T1_OE9A094240T6_OE9A000736T3_OE9A032464T3_OE9A094240T2_OE9A000736T4_OE9A000736T2_OE9A000736T1_OE9A056559T1_OE9A114006T5_OE9A100792T1_OE9A114006T3_OE9A100792T2_OE9A098545T2_OE9A098545T1_OE9A090670T1_OE9A058600T1_	27	OE9A000736_OE9A011733_OE9A029154_OE9A032464_OE9A056559_OE9A058600_OE9A090670_OE9A094240_OE9A098545_OE9A100792_OE9A105889_OE9A107723_OE9A114006_	13
Oeu37492	*	TCGGACCAGGCTTCATTCCCC	7:2239854-2239961	dpr-miR166b	100	21	Digitalis purpurea	-	-	-	-	OE9A105889T2_OE9A105889T3_OE9A105889T1_OE9A107723T1_OE9A107723T2_OE9A011733T1_OE9A029154T2_OE9A029154T1_OE9A094240T5_OE9A094240T3_OE9A032464T1_OE9A094240T6_OE9A000736T3_OE9A032464T3_OE9A094240T2_OE9A000736T4_OE9A000736T2_OE9A000736T1_OE9A056559T1_OE9A114006T5_OE9A100792T1_OE9A114006T3_OE9A100792T2_OE9A098545T2_OE9A098545T1_OE9A090670T1_OE9A058600T1_	27	OE9A000736_OE9A011733_OE9A029154_OE9A032464_OE9A056559_OE9A058600_OE9A090670_OE9A094240_OE9A098545_OE9A100792_OE9A105889_OE9A107723_OE9A114006_	13
Oeu54325	*	TCGGACCAGGCTTCATTCCCC	11:7250863-7250994	dpr-miR166b	100	21	Digitalis purpurea	-	-	-	-	OE9A105889T2_OE9A105889T3_OE9A105889T1_OE9A107723T1_OE9A107723T2_OE9A011733T1_OE9A029154T2_OE9A029154T1_OE9A094240T5_OE9A094240T3_OE9A032464T1_OE9A094240T6_OE9A000736T3_OE9A032464T3_OE9A094240T2_OE9A000736T4_OE9A000736T2_OE9A000736T1_OE9A056559T1_OE9A114006T5_OE9A100792T1_OE9A114006T3_OE9A100792T2_OE9A098545T2_OE9A098545T1_OE9A090670T1_OE9A058600T1_	27	OE9A000736_OE9A011733_OE9A029154_OE9A032464_OE9A056559_OE9A058600_OE9A090670_OE9A094240_OE9A098545_OE9A100792_OE9A105889_OE9A107723_OE9A114006_	13
Oeu70034	*	TCGGACCAGGCTTCATTCCCC	14:15845863-15846116	dpr-miR166b	100	21	Digitalis purpurea	-	-	-	-	OE9A105889T2_OE9A105889T3_OE9A105889T1_OE9A107723T1_OE9A107723T2_OE9A011733T1_OE9A029154T2_OE9A029154T1_OE9A094240T5_OE9A094240T3_OE9A032464T1_OE9A094240T6_OE9A000736T3_OE9A032464T3_OE9A094240T2_OE9A000736T4_OE9A000736T2_OE9A000736T1_OE9A056559T1_OE9A114006T5_OE9A100792T1_OE9A114006T3_OE9A100792T2_OE9A098545T2_OE9A098545T1_OE9A090670T1_OE9A058600T1_	27	OE9A000736_OE9A011733_OE9A029154_OE9A032464_OE9A056559_OE9A058600_OE9A090670_OE9A094240_OE9A098545_OE9A100792_OE9A105889_OE9A107723_OE9A114006_	3
Oeu104436	*	TCGGACCAGGCTTCATTCCCC	1:972555-972644	dpr-miR166b	100	21	Digitalis purpurea	-	-	-	-	OE9A105889T2_OE9A105889T3_OE9A105889T1_OE9A107723T1_OE9A107723T2_OE9A011733T1_OE9A029154T2_OE9A029154T1_OE9A094240T5_OE9A094240T3_OE9A032464T1_OE9A094240T6_OE9A000736T3_OE9A032464T3_OE9A094240T2_OE9A000736T4_OE9A000736T2_OE9A000736T1_OE9A056559T1_OE9A114006T5_OE9A100792T1_OE9A114006T3_OE9A100792T2_OE9A098545T2_OE9A098545T1_OE9A090670T1_OE9A058600T1_	27	OE9A000736_OE9A011733_OE9A029154_OE9A032464_OE9A056559_OE9A058600_OE9A090670_OE9A094240_OE9A098545_OE9A100792_OE9A105889_OE9A107723_OE9A114006_	13
Oeu133899	*	TCGGACCAGGCTTCATTCCCC	CACTIH010005554.1:317908-318065	dpr-miR166b	100	21	Digitalis purpurea	-	-	-	-	OE9A105889T2_OE9A105889T3_OE9A105889T1_OE9A107723T1_OE9A107723T2_OE9A011733T1_OE9A029154T2_OE9A029154T1_OE9A094240T5_OE9A094240T3_OE9A032464T1_OE9A094240T6_OE9A000736T3_OE9A032464T3_OE9A094240T2_OE9A000736T4_OE9A000736T2_OE9A000736T1_OE9A056559T1_OE9A114006T5_OE9A100792T1_OE9A114006T3_OE9A100792T2_OE9A098545T2_OE9A098545T1_OE9A090670T1_OE9A058600T1_	27	OE9A000736_OE9A011733_OE9A029154_OE9A032464_OE9A056559_OE9A058600_OE9A090670_OE9A094240_OE9A098545_OE9A100792_OE9A105889_OE9A107723_OE9A114006_	13
Oeu143700	*	TCGGACCAGGCTTCATTCCCC	CACTIH010005594.1:366901-367156	dpr-miR166b	100	21	Digitalis purpurea	-	-	-	-	OE9A105889T2_OE9A105889T3_OE9A105889T1_OE9A107723T1_OE9A107723T2_OE9A011733T1_OE9A029154T2_OE9A029154T1_OE9A094240T5_OE9A094240T3_OE9A032464T1_OE9A094240T6_OE9A000736T3_OE9A032464T3_OE9A094240T2_OE9A000736T4_OE9A000736T2_OE9A000736T1_OE9A056559T1_OE9A114006T5_OE9A100792T1_OE9A114006T3_OE9A100792T2_OE9A098545T2_OE9A098545T1_OE9A090670T1_OE9A058600T1_	27	OE9A000736_OE9A011733_OE9A029154_OE9A032464_OE9A056559_OE9A058600_OE9A090670_OE9A094240_OE9A098545_OE9A100792_OE9A105889_OE9A107723_OE9A114006_	13
Oeu29647	*	TGGAGAAGCAGGGCACGTGCA	5:25530429-25530526	ssl-miR164b	100	21	Salvia sclarea	-	-	-	-	OE9A119858T1_OE9A110041T1_OE9A002684T1_OE9A002684T2_OE9A069358T1_OE9A114998T1_OE9A114998T2_OE9A007286T1_OE9A017345T2_OE9A017345T1_OE9A080147T1_OE9A060871T1_OE9A028227T1_OE9A013451T1_OE9A081316T1_OE9A048511T1_OE9A070672T2_OE9A003467T1_OE9A003467T3_OE9A003467T2_OE9A070672T1_OE9A096615T1_OE9A096615T2_OE9A005354T1_OE9A005354T2_OE9A079391T1_	26	OE9A002684_OE9A003467_OE9A005354_OE9A007286_OE9A013451_OE9A017345_OE9A028227_OE9A048511_OE9A060871_OE9A069358_OE9A070672_OE9A079391_OE9A080147_OE9A081316_OE9A096615_OE9A110041_OE9A114998_OE9A119858_	18
Oeu31381	*	TGGAGAAGCAGGGCACGTGCA	6:1872622-1872817	ssl-miR164b	100	21	Salvia sclarea	-	-	-	-	OE9A119858T1_OE9A110041T1_OE9A002684T1_OE9A002684T2_OE9A069358T1_OE9A114998T1_OE9A114998T2_OE9A007286T1_OE9A017345T2_OE9A017345T1_OE9A080147T1_OE9A060871T1_OE9A028227T1_OE9A013451T1_OE9A081316T1_OE9A048511T1_OE9A070672T2_OE9A003467T1_OE9A003467T3_OE9A003467T2_OE9A070672T1_OE9A096615T1_OE9A096615T2_OE9A005354T1_OE9A005354T2_OE9A079391T1_	26	OE9A002684_OE9A003467_OE9A005354_OE9A007286_OE9A013451_OE9A017345_OE9A028227_OE9A048511_OE9A060871_OE9A069358_OE9A070672_OE9A079391_OE9A080147_OE9A081316_OE9A096615_OE9A110041_OE9A114998_OE9A119858_	18
Oeu56140	*	TGGAGAAGCAGGGCACGTGCA	11:16216500-16216601	ssl-miR164b	100	21	Salvia sclarea	-	-	-	-	OE9A119858T1_OE9A110041T1_OE9A002684T1_OE9A002684T2_OE9A069358T1_OE9A114998T1_OE9A114998T2_OE9A007286T1_OE9A017345T2_OE9A017345T1_OE9A080147T1_OE9A060871T1_OE9A028227T1_OE9A013451T1_OE9A081316T1_OE9A048511T1_OE9A070672T2_OE9A003467T1_OE9A003467T3_OE9A003467T2_OE9A070672T1_OE9A096615T1_OE9A096615T2_OE9A005354T1_OE9A005354T2_OE9A079391T1_	26	OE9A002684_OE9A003467_OE9A005354_OE9A007286_OE9A013451_OE9A017345_OE9A028227_OE9A048511_OE9A060871_OE9A069358_OE9A070672_OE9A079391_OE9A080147_OE9A081316_OE9A096615_OE9A110041_OE9A114998_OE9A119858_	18
Oeu188817	*	TGGAGAAGCAGGGCACGTGCA	CACTIH010007710.1:98262-98503	ssl-miR164b	100	21	Salvia sclarea	-	-	-	-	OE9A119858T1_OE9A110041T1_OE9A002684T1_OE9A002684T2_OE9A069358T1_OE9A114998T1_OE9A114998T2_OE9A007286T1_OE9A017345T2_OE9A017345T1_OE9A080147T1_OE9A060871T1_OE9A028227T1_OE9A013451T1_OE9A081316T1_OE9A048511T1_OE9A070672T2_OE9A003467T1_OE9A003467T3_OE9A003467T2_OE9A070672T1_OE9A096615T1_OE9A096615T2_OE9A005354T1_OE9A005354T2_OE9A079391T1_	26	OE9A002684_OE9A003467_OE9A005354_OE9A007286_OE9A013451_OE9A017345_OE9A028227_OE9A048511_OE9A060871_OE9A069358_OE9A070672_OE9A079391_OE9A080147_OE9A081316_OE9A096615_OE9A110041_OE9A114998_OE9A119858_	18
Oeu53211	***	TCGGCGTCGTCATTGCACCAC	11:2270099-2270264	NA	NA	NA	NA	NA	NA	NA	NA	OE9A019993T1_OE9A010735T1_OE9A010735T2_OE9A026055T1_OE9A117359T1	5	OE9A010735_OE9A019993_OE9A026055_OE9A117359_	4
Oeu129497	***	TCGGCGTCGTCATTGCACCAC	CACTIH010001911.1:250913-251138	NA	NA	NA	NA	NA	NA	NA	NA	OE9A019993T1_OE9A010735T1_OE9A010735T2_OE9A026055T1_OE9A117359T1	5	OE9A010735_OE9A019993_OE9A026055_OE9A117359_	4
Oeu183944	***	TCGGCGTCGTCATTGCACCAC	CACTIH010000426.1:161158-161290	NA	NA	NA	NA	NA	NA	NA	NA	OE9A019993T1_OE9A010735T1_OE9A010735T2_OE9A026055T1_OE9A117359T1	5	OE9A010735_OE9A019993_OE9A026055_OE9A117359_	4
Oeu78636	*	TGACAGAAGAGAGTGAGCAT	17:2850869-2850956	cca-miR156b	100	20	Cynara cardunculus	-	-	-	-	OE9A110924T1_OE9A005217T1_OE9A045258T1_OE9A034411T1_OE9A034411T2_OE9A116413T2_OE9A116413T1_OE9A000186T1_OE9A009520T3_OE9A009520T2_OE9A061969T3_OE9A061969T2_OE9A009520T1_OE9A105269T7_OE9A009520T4_OE9A014142T1_OE9A105269T12_OE9A014142T4_OE9A105269T10_OE9A064503T3_OE9A064503T5_OE9A064503T7_OE9A014142T2_OE9A014142T5_OE9A064503T4_OE9A061969T1_OE9A064503T6_OE9A105269T3_OE9A105269T5_OE9A105269T8_OE9A014…	60	OE9A000186_OE9A000854_OE9A005217_OE9A009520_OE9A014142_OE9A030466_OE9A032830_OE9A034411_OE9A035286_OE9A036423_OE9A038130_OE9A045258_OE9A049058_OE9A061969_OE9A064503_OE9A077935_OE9A091733_OE9A094389_OE9A105269_OE9A110924_OE9A112167_OE9A115239_OE9A116413_	23
Oeu194554	*	TGACAGAAGAGAGTGAGCAT	CACTIH010009552.1:92668-92754	cca-miR156b	100	20	Cynara cardunculus	-	-	-	-	OE9A110924T1_OE9A005217T1_OE9A045258T1_OE9A034411T1_OE9A034411T2_OE9A116413T2_OE9A116413T1_OE9A000186T1_OE9A009520T3_OE9A009520T2_OE9A061969T3_OE9A061969T2_OE9A009520T1_OE9A105269T7_OE9A009520T4_OE9A014142T1_OE9A105269T12_OE9A014142T4_OE9A105269T10_OE9A064503T3_OE9A064503T5_OE9A064503T7_OE9A014142T2_OE9A014142T5_OE9A064503T4_OE9A061969T1_OE9A064503T6_OE9A105269T3_OE9A105269T5_OE9A105269T8_OE9A014…	60	OE9A000186_OE9A000854_OE9A005217_OE9A009520_OE9A014142_OE9A030466_OE9A032830_OE9A034411_OE9A035286_OE9A036423_OE9A038130_OE9A045258_OE9A049058_OE9A061969_OE9A064503_OE9A077935_OE9A091733_OE9A094389_OE9A105269_OE9A110924_OE9A112167_OE9A115239_OE9A116413_	23
Oeu84343	*	AATGAATGATGCGGGAGATAG	18:13963940-13964081	seu-miR319	100	19	Salicornia europaea	-	-	-	-	OE9A032881T3_OE9A052599T2_OE9A052599T1_OE9A046381T1_OE9A011781T1	5	OE9A011781_OE9A032881_OE9A046381_OE9A052599_	4
Oeu191722	*	AATGAATGATGCGGGAGATAG	CACTIH010009517.1:104560-104670	seu-miR319	100	19	Salicornia europaea	-	-	-	-	OE9A032881T3_OE9A052599T2_OE9A052599T1_OE9A046381T1_OE9A011781T1	5	OE9A011781_OE9A032881_OE9A046381_OE9A052599_	4
Oeu89929	*	AGAATCTTGATGATGCTGCAT	20:7433073-7433147	dpr-miR172b	100	21	Digitalis purpurea	-	-	-	-	OE9A064439T1_OE9A012609T1_OE9A064439T2_OE9A031619T3_OE9A031619T2_OE9A031619T1_OE9A079258T3_OE9A079258T4_OE9A079258T2_OE9A037406T2_OE9A079258T1_OE9A105872T1_OE9A031451T1_OE9A031451T2_OE9A121142T2_OE9A121142T1_OE9A068128T1_OE9A099997T2_OE9A073355T2_OE9A055418T1_OE9A073355T1_OE9A061030T2_OE9A061030T1_OE9A112768T1_OE9A066543T3_OE9A066543T6_OE9A066543T2_OE9A114071T2_OE9A020771T1_OE9A045211T1_OE9A01808…	32	OE9A012609_OE9A018089_OE9A020771_OE9A031451_OE9A031619_OE9A037406_OE9A045211_OE9A055418_OE9A061030_OE9A064439_OE9A066543_OE9A068128_OE9A073355_OE9A079258_OE9A099997_OE9A105872_OE9A112768_OE9A114071_OE9A121142_	19
Oeu127264	*	AGAATCTTGATGATGCTGCAT	CACTIH010000095.1:291938-292065	dpr-miR172b	100	21	Digitalis purpurea	-	-	-	-	OE9A064439T1_OE9A012609T1_OE9A064439T2_OE9A031619T3_OE9A031619T2_OE9A031619T1_OE9A079258T3_OE9A079258T4_OE9A079258T2_OE9A037406T2_OE9A079258T1_OE9A105872T1_OE9A031451T1_OE9A031451T2_OE9A121142T2_OE9A121142T1_OE9A068128T1_OE9A099997T2_OE9A073355T2_OE9A055418T1_OE9A073355T1_OE9A061030T2_OE9A061030T1_OE9A112768T1_OE9A066543T3_OE9A066543T6_OE9A066543T2_OE9A114071T2_OE9A020771T1_OE9A045211T1_OE9A01808…	32	OE9A012609_OE9A018089_OE9A020771_OE9A031451_OE9A031619_OE9A037406_OE9A045211_OE9A055418_OE9A061030_OE9A064439_OE9A066543_OE9A068128_OE9A073355_OE9A079258_OE9A099997_OE9A105872_OE9A112768_OE9A114071_OE9A121142_	19
Oeu169222	*	AGAATCTTGATGATGCTGCAT	CACTIH010003915.1:86256-86420	dpr-miR172b	100	21	Digitalis purpurea	-	-	-	-	OE9A064439T1_OE9A012609T1_OE9A064439T2_OE9A031619T3_OE9A031619T2_OE9A031619T1_OE9A079258T3_OE9A079258T4_OE9A079258T2_OE9A037406T2_OE9A079258T1_OE9A105872T1_OE9A031451T1_OE9A031451T2_OE9A121142T2_OE9A121142T1_OE9A068128T1_OE9A099997T2_OE9A073355T2_OE9A055418T1_OE9A073355T1_OE9A061030T2_OE9A061030T1_OE9A112768T1_OE9A066543T3_OE9A066543T6_OE9A066543T2_OE9A114071T2_OE9A020771T1_OE9A045211T1_OE9A01808…	32	OE9A012609_OE9A018089_OE9A020771_OE9A031451_OE9A031619_OE9A037406_OE9A045211_OE9A055418_OE9A061030_OE9A064439_OE9A066543_OE9A068128_OE9A073355_OE9A079258_OE9A099997_OE9A105872_OE9A112768_OE9A114071_OE9A121142_	19
Oeu183307	*	AGAATCTTGATGATGCTGCAT	CACTIH010007659.1:147097-147171	dpr-miR172b	100	21	Digitalis purpurea	-	-	-	-	OE9A064439T1_OE9A012609T1_OE9A064439T2_OE9A031619T3_OE9A031619T2_OE9A031619T1_OE9A079258T3_OE9A079258T4_OE9A079258T2_OE9A037406T2_OE9A079258T1_OE9A105872T1_OE9A031451T1_OE9A031451T2_OE9A121142T2_OE9A121142T1_OE9A068128T1_OE9A099997T2_OE9A073355T2_OE9A055418T1_OE9A073355T1_OE9A061030T2_OE9A061030T1_OE9A112768T1_OE9A066543T3_OE9A066543T6_OE9A066543T2_OE9A114071T2_OE9A020771T1_OE9A045211T1_OE9A01808…	32	OE9A012609_OE9A018089_OE9A020771_OE9A031451_OE9A031619_OE9A037406_OE9A045211_OE9A055418_OE9A061030_OE9A064439_OE9A066543_OE9A068128_OE9A073355_OE9A079258_OE9A099997_OE9A105872_OE9A112768_OE9A114071_OE9A121142_	19
Oeu57255	*	TCGCTTGGTGCAGGTCGGGAA	11:22655806-22656002	sly-miR168b-5p	100	20	Solanum lycopersicum	-	-	-	-	OE9A011456T2	1	OE9A011456	1
Oeu114672	*	TCGCTTGGTGCAGGTCGGGAA	CACTIH010000051.1:472209-472400	sly-miR168b-5p	100	20	Solanum lycopersicum	-	-	-	-	OE9A011456T2	1	OE9A011456	1
Oeu14755	*	TTCCAAAGGGATCGCATTGATC	3:10648215-10648310	csi-miR393b-5p	100	22	Citrus sinensis	-	-	-	-	OE9A082830T1_OE9A109513T1_OE9A004207T3_OE9A043912T1_OE9A004207T2_OE9A020381T1_OE9A020381T2_OE9A061933T1_OE9A028234T1_OE9A041798T1_	10	OE9A004207_OE9A020381_OE9A028234_OE9A041798_OE9A043912_OE9A061933_OE9A082830_OE9A109513_	8
Oeu24578	*	TTCCAAAGGGATCGCATTGATC	4:30401955-30402045	csi-miR393b-5p	100	22	Citrus sinensis	-	-	-	-	OE9A082830T1_OE9A109513T1_OE9A004207T3_OE9A043912T1_OE9A004207T2_OE9A020381T1_OE9A020381T2_OE9A061933T1_OE9A028234T1_OE9A041798T1_	10	OE9A004207_OE9A020381_OE9A028234_OE9A041798_OE9A043912_OE9A061933_OE9A082830_OE9A109513_	8
Oeu21410	**	GATGTGTCGAGGTGTCAAAAATGT	4:14127268-14127405	NA	NA	NA	NA	mtr-MIR5747	90 – 2 mismatch	20	Medicago truncatula	OE9A006272T1_OE9A044714T1_OE9A044714T2_OE9A004500T1_OE9A050278T2_OE9A050278T1_OE9A004500T2_	7	OE9A004500_OE9A006272_OE9A044714_OE9A050278	4
Oeu21712	**	GATGTGTCGAGGTGTCAAAAATGT	4:16001711-16001854	NA	NA	NA	NA	mtr-MIR5747	90 – 2 mismatch	20	Medicago truncatula	OE9A006272T1_OE9A044714T1_OE9A044714T2_OE9A004500T1_OE9A050278T2_OE9A050278T1_OE9A004500T2_	7	OE9A004500_OE9A006272_OE9A044714_OE9A050278	4
Oeu104436	*	TCGGACCAGGCTTCATTCCCC	CACTIH010003628.1:972555-972644	dpr-miR166b	100	21	Digitalis purpurea	-	-	-	-	OE9A105889T2_OE9A105889T3_OE9A105889T1_OE9A107723T1_OE9A107723T2_OE9A011733T1_OE9A029154T2_OE9A029154T1_OE9A094240T5_OE9A094240T3_OE9A032464T1_OE9A094240T6_OE9A000736T3_OE9A032464T3_OE9A094240T2_OE9A000736T4_OE9A000736T2_OE9A000736T1_OE9A056559T1_OE9A114006T5_OE9A100792T1_OE9A114006T3_OE9A100792T2_OE9A098545T2_OE9A098545T1_OE9A090670T1_OE9A058600T1_OE9A074977T3_	28	OE9A000736_OE9A011733_OE9A029154_OE9A032464_OE9A056559_OE9A058600_OE9A074977_OE9A090670_OE9A094240_OE9A098545_OE9A100792_OE9A105889_OE9A107723_OE9A114006_	14
Oeu7865	***	TGGGAAAACAGGGGGGCGGTCA	2:10464576-10464706	NA	NA	NA	NA	NA	NA	NA	NA	OE9A104681T1_OE9A110904T2_OE9A110904T1_OE9A019963T1_OE9A023820T2_	5	OE9A019963_OE9A023820_OE9A104681_OE9A110904	4
Oeu207142	***	AAGTGACCCTGACAGACTAGCATA	CACTIH010008157.1:8059-8268	NA	NA	NA	NA	NA	NA	NA	NA	OE9A017800T1_OE9A038755T1_OE9A086225T11_OE9A086225T8_OE9A086225T10_OE9A086225T1_OE9A086225T9_OE9A086225T6_OE9A086225T2_OE9A086225T3_OE9A086225T7_OE9A086225T5_OE9A086225T4_OE9A120446T1_OE9A011370T2_OE9A094610T1_OE9A040608T1_	17	OE9A011370_OE9A017800_OE9A038755_OE9A040608_OE9A086225_OE9A094610_OE9A120446_	7
Oeu585	*	TTTCCTATTCCTCCCATACCGA	1:3144223-3144458	sly-miR482e-3p	95 - 1 mismatch	20	Solanum lycopersicum	-	-	-	-	OE9A052431T1_OE9A088334T1_OE9A088334T2_	3	OE9A052431_OE9A088334	2
Oeu5499	***	GCCATGTAGGACGATTACCGATAG	1:31586249-31586447	NA	NA	NA	NA	NA	NA	NA	NA	OE9A101507T1_OE9A009837T4_OE9A009837T5_OE9A072433T1_OE9A072433T3_OE9A072433T2_	6	OE9A009837_OE9A072433_OE9A101507	3
Oeu8938	***	ATGGGTGGTAGTTACGAACGTGAG	2:18108667-18108946	NA	NA	NA	NA	NA	NA	NA	NA	OE9A042694T1	1	OE9A042694	1
Oeu9273	***	ACGACTGCTGTAGTGAGCGACTGC	2:20008492-20008699	NA	NA	NA	NA	NA	NA	NA	NA	OE9A079378T2_OE9A079378T1_	2	OE9A079378	1
Oeu16334	*	GGGCTTCTCTCCTTTGGCATA	3:19493460-19493684	csi-miR399b-5p	100	19	Citrus sinensis	-	-	-	-	OE9A111414T1_OE9A042539T1_OE9A036680T1_OE9A036680T5_OE9A036680T3_OE9A036680T4_OE9A036680T2_	7	OE9A036680_OE9A042539_OE9A111414	3
Oeu20954	*	TGAAGCTGCCAGCATGATCTT	4:11234703-11234842	csi-miR167b-5p	100	21	Citrus sinensis	-	-	-	-	OE9A054730T1_OE9A037160T1_OE9A002573T1_	3	OE9A002573_OE9A037160_OE9A054730	3
Oeu22299	*	TTAGATGATCATCAACAAACA	4:19098857-19098940	csi-miR827	95.238 – 1 mismatch	21	Citrus sinensis	-	-	-	-	OE9A040435T1_OE9A040435T2_OE9A040435T3_OE9A040435T5_OE9A092230T1_OE9A015790T2_OE9A027931T1_	7	OE9A015790_OE9A027931_OE9A040435_OE9A092230	4
Oeu22845	***	AGGGGCGTGTAACCGGGCATG	4:22076265-22076468	NA	NA	NA	NA	NA	NA	NA	NA	OE9A014656T2_OE9A014656T1_OE9A018048T1_OE9A098802T1_	4	OE9A014656_OE9A018048_OE9A098802	3
Oeu30140	*	GCATATAGGGAGCCGAGCATA	5:28719709-28719829	han-miR160a	94.737 – 1 mismatch	19	Helianthus annuus	-	-	-	-	OE9A068238T1_OE9A097938T2_OE9A097938T3_OE9A097938T4_OE9A097938T1_OE9A086981T1_OE9A110130T2_	7	OE9A068238_OE9A086981_OE9A097938_OE9A110130	4
Oeu31715	***	TGGAATGGAGTTCTGCGGAAGG	6:3429245-3429388	NA	NA	NA	NA	NA	NA	NA	NA	OE9A096910T2_OE9A096910T4_OE9A096910T1_	3	OE9A096910	1
Oeu38941	***	TGTCATGATTTGAATAGTTCGGAG	7:10944026-10944175	NA	NA	NA	NA	NA	NA	NA	NA	OE9A093560T1_OE9A095149T1_OE9A108596T1_OE9A108596T2_OE9A114629T1_OE9A114629T2_OE9A083882T1_OE9A113027T1_	8	OE9A083882_OE9A093560_OE9A095149_OE9A108596_OE9A113027_OE9A114629_	6
Oeu48697	*	TGATTGAGCCGTGCCAATATC	9:19916407-19916484	csi-miR171i-3p	100	21	Citrus sinensis	-	-	-	-	OE9A053461T1_OE9A083614T1_OE9A066432T1_OE9A074947T1_OE9A069697T3_OE9A102975T1_OE9A069697T2_OE9A072247T1_OE9A069697T1_OE9A071621T1_	10	OE9A053461_OE9A066432_OE9A069697_OE9A071621_OE9A072247_OE9A074947_OE9A083614_OE9A102975_	8
Oeu57619	***	GAGCCTTTGGGGAGAGGGACC	11:24398061-24398144	NA	NA	NA	NA	NA	NA	NA	NA	OE9A113462T1_OE9A013278T1_OE9A039674T1_OE9A056284T1_OE9A035184T1_OE9A035184T4_OE9A035184T6_	7	OE9A013278_OE9A035184_OE9A039674_OE9A056284_OE9A113462	5
Oeu53089	***	TCCAATAGGGTCGACATGAGA	11:1859227-1859414	NA	NA	NA	NA	NA	NA	NA	NA	OE9A037591T1_OE9A070317T1_OE9A002519T1_	3	OE9A002519_OE9A037591_OE9A070317	3
Oeu53669	***	AGTGACTCCGTGGAAGCATTTTAC	11:4257463-4257730	NA	NA	NA	NA	NA	NA	NA	NA	OE9A082776T1	1	OE9A082776	1
Oeu81280	*	GGGCTTCTCTTACTTGGCATG	17:17433494-17433572	zma-miR399e-5p	94.737 – 1 mismatch	19	Zea mays	-	-	-	-	OE9A035671T1_OE9A048147T1_OE9A064439T1_OE9A012609T1_OE9A064439T2_OE9A031619T3_OE9A031619T2_OE9A031619T1_OE9A079258T3_OE9A079258T4_OE9A079258T2_OE9A037406T2_OE9A079258T1_OE9A105872T1_OE9A031451T1_OE9A031451T2_OE9A121142T2_OE9A121142T1_OE9A068128T1_OE9A099997T2_OE9A073355T2_OE9A055418T1_OE9A073355T1_OE9A061030T2_OE9A061030T1_OE9A079235T1_	26	OE9A012609_OE9A031451_OE9A031619_OE9A035671_OE9A037406_OE9A048147_OE9A055418_OE9A061030_OE9A064439_OE9A068128_OE9A073355_OE9A079235_OE9A079258_OE9A099997_OE9A105872_OE9A121142_	16
Oeu55261	*	TGCATTTACACCTGCACCTTC	11:11684416-11684531	htu-miR530	92 – 1 mismatch	20	Helianthus tuberosus	-	-	-	-	OE9A015405T5_OE9A015405T4_OE9A015405T3_OE9A120425T3_OE9A120425T2_OE9A120425T5_OE9A120425T7_OE9A120425T6_OE9A120425T1_OE9A120425T8_OE9A120425T9_OE9A120425T4_	12	OE9A015405_OE9A120425	2
Oeu59577	*	TGAATCTTGATGATGCTGCAG	12:5904352-5904497	nta-miR172a	100	20	Nicotiana tabacum	-	-	-	-	OE9A079258T3_OE9A079258T4_OE9A079258T2_OE9A037406T2_OE9A079258T1_OE9A105872T1_OE9A031451T1_OE9A031451T2_OE9A073355T2_OE9A055418T1_OE9A073355T1_OE9A064439T1_OE9A012609T1_OE9A064439T2_OE9A096990T3_OE9A096990T2_OE9A096990T5_OE9A096990T6_OE9A096990T1_OE9A121142T2_OE9A121142T1_OE9A068128T1_OE9A099997T2_OE9A031619T3_OE9A061030T2_OE9A061030T1_OE9A031619T2_OE9A031619T1_OE9A025921T1_OE9A013666T3_OE9A01366…	36	OE9A012609_OE9A013666_OE9A025921_OE9A031451_OE9A031619_OE9A037406_OE9A055418_OE9A061030_OE9A064439_OE9A068128_OE9A073355_OE9A079258_OE9A096990_OE9A099997_OE9A105872_OE9A121142_	16
Oeu62331	***	GAGGTGTAAAGTGGGTTGGGTTGG	12:21576103-21576167	NA	NA	NA	NA	NA	NA	NA	NA	OE9A078487T1_OE9A010683T3_OE9A107407T1_OE9A094276T1_OE9A094276T2_OE9A083348T1_OE9A033518T1_OE9A016243T1_	8	OE9A010683_OE9A016243_OE9A033518_OE9A078487_OE9A083348_OE9A094276_OE9A107407_	7
Oeu66021	***	AAGCAAGACCGAACATGACCA	13:15339075-15339297	NA	NA	NA	NA	NA	NA	NA	NA	OE9A028064T1_OE9A010129T3_OE9A030073T1_OE9A030073T2_OE9A054730T1_OE9A059584T1_OE9A007491T5_OE9A007491T6_OE9A007491T4_	9	OE9A007491_OE9A010129_OE9A028064_OE9A030073_OE9A054730_OE9A059584_	6
Oeu66921	*	TGAAGCTGCCAGCTTGATCTAA	13:20223239-20223406	bna-miR167b	95.455 – 1 mismatch	22	Brassica napus	-	-	-	-	OE9A116948T4_OE9A116948T2_OE9A116948T1_OE9A106401T1_	4	OE9A106401_OE9A116948	2
Oeu68148	***	CAGGGATGGATATGGAGCAGG	14:6143295-6143378	NA	NA	NA	NA	NA	NA	NA	NA	OE9A074266T2	1	OE9A074266	1
Oeu71543	***	TCCATTTTGGAGAGTTTGAGCATT	15:2927120-2927288	NA	NA	NA	NA	NA	NA	NA	NA	OE9A093758T1_OE9A040048T1_OE9A045140T1_OE9A045140T2_OE9A083653T2_OE9A083653T1_	6	OE9A040048_OE9A045140_OE9A083653_OE9A093758	4
Oeu82436	*	AGAATCCTGATGATGCTGCAT	18:5166915-5167071	tcc-miR172d	100	21	Theobroma cacao	-	-	-	-	OE9A012339T1_OE9A112884T1_OE9A103150T1_OE9A115858T2_OE9A115858T1_OE9A117828T1_OE9A110555T1_OE9A110555T2_OE9A110555T3_OE9A110555T6_OE9A014279T1_OE9A021455T1_OE9A010352T1_OE9A010352T2_OE9A056500T2_OE9A056500T1_OE9A112768T1_OE9A066543T3_OE9A066543T6_OE9A066543T2_OE9A114071T2_	21	OE9A010352_OE9A012339_OE9A014279_OE9A021455_OE9A056500_OE9A066543_OE9A103150_OE9A110555_OE9A112768_OE9A112884_OE9A114071_OE9A115858_OE9A117828	13
Oeu91044	*	CAGCCAAGGATGACTTGCCGG	20:13545040-13545186	csi-miR169r-5p	100	21	Citrus sinensis	-	-	-	-	OE9A080274T1_OE9A041017T3_OE9A039733T1_OE9A039733T2_OE9A039733T3_OE9A013693T1_OE9A041017T2_OE9A069204T1_OE9A069204T2_OE9A100260T1_OE9A100260T3_OE9A100260T2_OE9A049877T1_OE9A098153T2_OE9A098153T1_OE9A065954T1_OE9A000536T1_OE9A036934T1_	18	OE9A000536_OE9A013693_OE9A036934_OE9A039733_OE9A041017_OE9A049877_OE9A065954_OE9A069204_OE9A080274_OE9A098153_OE9A100260_	11
Oeu91814	***	GGAGGGGCGGCTGTGTCAATTCA	21:4348323-4348597	NA	NA	NA	NA	NA	NA	NA	NA	OE9A105019T2_OE9A105019T1_OE9A103182T1_OE9A028028T1_	4	OE9A028028_OE9A103182_OE9A105019	3
Oeu92325	*	TTGACAGAAGAGAGAGAGCAC	21:6722124-6722216	mdm-miR156w	100	21	Malus domestica	-	-	-	-	OE9A009520T3_OE9A009520T2_OE9A009520T1_OE9A105269T7_OE9A009520T4_OE9A014142T1_OE9A105269T12_OE9A014142T4_OE9A105269T10_OE9A064503T3_OE9A064503T5_OE9A064503T7_OE9A014142T2_OE9A014142T5_OE9A064503T4_OE9A064503T6_OE9A105269T3_OE9A105269T5_OE9A105269T8_OE9A014142T8_OE9A014142T6_OE9A105269T6_OE9A014142T7_OE9A105269T1_OE9A105269T9_OE9A014142T3_OE9A049058T2_OE9A064503T2_OE9A105269T4_OE9A105269T2_OE9A064…	58	OE9A000186_OE9A000854_OE9A007810_OE9A009520_OE9A014142_OE9A030466_OE9A032465_OE9A032830_OE9A034411_OE9A035286_OE9A036423_OE9A038130_OE9A045258_OE9A049058_OE9A061969_OE9A064503_OE9A077935_OE9A094389_OE9A105269_OE9A110924_OE9A112167_OE9A115239_	22
Oeu94906	*	CTGACAGAAGATAGGGAGCAC	22:6798791-6798935	mdm-miR156s	95.238 – 1 mismatch	21	Malus domestica	-	-	-	-	OE9A032465T1_OE9A036423T2_OE9A036423T1_	3	OE9A032465_OE9A036423	2
Oeu95050	***	AGGAGAGTGTACACCGGAATGTCA	22:7700992-7701183	NA	NA	NA	NA	ppt-MIR1023c	89.747 – 2 mismatch	19	Physcomitrella patens	OE9A001255T1	1	OE9A001255	1
Oeu98202	*	TGAAGCTGCCAGCCTGATCTT	CACTIH010001807.1:1659011-1659100	gma-miR167k	100	21	Glycine max	-	-	-	-	OE9A054730T1	1	OE9A054730	1
Oeu98360	***	ACTTTTTGGTTGTTTGATTGCAAG	CACTIH010001808.1:533490-533775	NA	NA	NA	NA	NA	NA	NA	NA	OE9A015621T1_OE9A100824T1_OE9A028569T1_OE9A099388T1_	4	OE9A015621_OE9A028569_OE9A099388_OE9A100824	4
Oeu98651	***	CAGGGATGGCTATGGAGCAGG	CACTIH010003612.1:507484-507573	NA	NA	NA	NA	NA	NA	NA	NA	OE9A086314T1_OE9A107178T4_OE9A107178T3_OE9A107178T1_OE9A107178T2_	5	OE9A086314_OE9A107178	2
Oeu99834	***	ATAAATTAAGTATCGGTGTTTAGG	CACTIH010000005.1:931241-931494	NA	NA	NA	NA	NA	NA	NA	NA	OE9A096549T1	1	OE9A096549	1
Oeu105048	*	TCGGACCAGGCTTCATTCCTC	CACTIH010001825.1:203744-204040	sly-miR166c-3p	100	21	Solanum lycopersicum	-	-	-	-	OE9A105889T2_OE9A105889T3_OE9A105889T1_OE9A107723T1_OE9A107723T2_OE9A011733T1_OE9A032464T1_OE9A032464T3_OE9A029154T2_OE9A029154T1_OE9A094240T5_OE9A094240T3_OE9A094240T6_OE9A000736T3_OE9A094240T2_OE9A000736T4_OE9A000736T2_OE9A000736T1_OE9A056559T1_OE9A114006T5_OE9A100792T1_OE9A114006T3_OE9A100792T2_OE9A098545T2_OE9A098545T1_OE9A090670T1_OE9A058600T1_	27	OE9A000736_OE9A011733_OE9A029154_OE9A032464_OE9A056559_OE9A058600_OE9A090670_OE9A094240_OE9A098545_OE9A100792_OE9A105889_OE9A107723_OE9A114006	13
Oeu106368	***	ATGCAAGTCACCTTGGCTAGT	CACTIH010001828.1:782726-782912	NA	NA	NA	NA	NA	NA	NA	NA	OE9A064700T2_OE9A064700T1	2	OE9A064700	1
Oeu111947	*	GCGTATGAGGAGCCAAGCATA	CACTIH010001845.1:500613-500697	stu-miR160a-3p	100	21	Solanum tuberosum	-	-	-	-	OE9A054333T1_OE9A054333T2_OE9A074676T2_OE9A074676T1	4	OE9A054333_OE9A074676	2
Oeu115136	*	GTTCAAGAAAGCTGTGGGAGA	CACTIH010000052.1:152276-152398	csi-miR396f-3p	100	19	Citrus sinensis	-	-	-	-	OE9A021925T1_OE9A009695T1_OE9A121505T2_OE9A121505T1_OE9A026836T3_OE9A026836T4_OE9A026836T5_OE9A026836T6_OE9A091692T2_OE9A010025T1_OE9A031343T2_OE9A031343T1_OE9A031343T3_OE9A032191T4_OE9A032191T2_OE9A032191T3_OE9A090414T1_OE9A018335T3_OE9A119867T1_OE9A119867T2_OE9A088397T1_OE9A018335T1_OE9A018335T2_OE9A039803T2_OE9A037516T4_OE9A039158T1_OE9A005701T1_OE9A024639T1_OE9A037404T1_OE9A037404T2_OE9A08740…	32	OE9A005701_OE9A009695_OE9A010025_OE9A011789_OE9A018335_OE9A021925_OE9A024639_OE9A026836_OE9A031343_OE9A032191_OE9A037404_OE9A037516_OE9A039158_OE9A039803_OE9A087406_OE9A088397_OE9A090414_OE9A091692_OE9A119867_OE9A121505	20
Oeu115815	***	ATACAGCAACATGGGGACTGATA	CACTIH010001858.1:438834-439079	NA	NA	NA	NA	NA	NA	NA	NA	OE9A069654T1	1	OE9A069654	1
Oeu116677	*	TTCAATAAAGCTGTGGGAAG	CACTIH010005480.1:18139-18227	csi-miR396b-3p	100	20	Citrus sinensis	-	-	-	-	OE9A021927T1_OE9A012125T4_OE9A012125T1_OE9A012125T3_OE9A012125T2_OE9A034254T1_OE9A017156T1_OE9A006383T1_OE9A001285T1_	9	OE9A001285_OE9A006383_OE9A012125_OE9A017156_OE9A021927_OE9A034254	6
Oeu116952	*	TACGCAGGAGAGATGACGCCC	CACTIH010000058.1:475993-476108	mdm-miR391	100	20	Malus domestica	-	-	-	-	OE9A077031T1_OE9A033045T1_OE9A046810T3_OE9A046810T1_OE9A046810T2_OE9A061481T3_OE9A061481T4_OE9A061481T6_OE9A061481T5_OE9A061481T1_OE9A061481T2_OE9A046573T4_OE9A046573T5_	13	OE9A033045_OE9A046573_OE9A046810_OE9A061481_OE9A077031	5
Oeu124369	***	GATGGATGAAATTGGTATGGGTGA	CACTIH010003687.1:544236-544476	NA	NA	NA	NA	NA	NA	NA	NA	OE9A059231T1_OE9A059231T3_OE9A119317T1_OE9A064439T1_OE9A012609T1_OE9A064439T2_OE9A031619T3_OE9A031619T2_OE9A031619T1_OE9A079258T3_OE9A079258T4_OE9A079258T2_OE9A037406T2_OE9A079258T1_OE9A105872T1_OE9A031451T1_OE9A031451T2_OE9A121142T2_OE9A121142T1_OE9A068128T1_OE9A099997T2_OE9A073355T2_OE9A055418T1_OE9A073355T1_OE9A061030T2_OE9A061030T1_OE9A112768T1_OE9A066543T3_OE9A066543T6_OE9A066543T2_OE9A11407…	35	OE9A012609_OE9A018089_OE9A020771_OE9A031451_OE9A031619_OE9A037406_OE9A045211_OE9A055418_OE9A059231_OE9A061030_OE9A064439_OE9A066543_OE9A068128_OE9A073355_OE9A079258_OE9A099997_OE9A105872_OE9A112768_OE9A114071_OE9A119317_OE9A121142	21
Oeu131765	*	TAAAGCTGCCAGCGTGATCTA	CACTIH010000121.1:66930-67052	sly-miR167b-5p	95 - 1 mismatch	20	Solanum lycopersicum	-	-	-	-	OE9A054730T1	1	OE9A054730	1
Oeu132033	*	AGAATTACGAGCTTGACAAAC	1:52076-52276	NA	NA	NA	NA	NA	NA	NA	NA	OE9A063612T1	1	OE9A063612	1
Oeu134627	*	TCGCAGGAGAGATGGCACTAA	CACTIH010003738.1:411617-411709	mdm-miR3627a	100	20	Malus domestica	-	-	-	-	OE9A077031T1	1	OE9A077031	1
Oeu135264	*	TGGAGAAGCAGGGTACGTGGA	CACTIH010003745.1:399790-399888	cca-miR164	100	19	Cynara cardunculus	-	-	-	-	OE9A119858T1_OE9A110041T1_OE9A002684T1_OE9A002684T2_OE9A069358T1_OE9A017345T2_OE9A017345T1_OE9A114998T1_OE9A114998T2_OE9A007286T1_OE9A060871T1_OE9A080147T1_OE9A070672T2_OE9A070672T1_OE9A048511T1_OE9A003467T1_OE9A003467T3_OE9A003467T2_OE9A028227T1_OE9A013451T1_OE9A081316T1_OE9A096615T1_OE9A096615T2_OE9A005354T1_OE9A005354T2_	25	OE9A002684_OE9A003467_OE9A005354_OE9A007286_OE9A013451_OE9A017345_OE9A028227_OE9A048511_OE9A060871_OE9A069358_OE9A070672_OE9A080147_OE9A081316_OE9A096615_OE9A110041_OE9A114998_OE9A119858_	17
Oeu142324	***	AGCCAATATCGACGAATGAGCAAG	CACTIH010007407.1:194900-195052	NA	NA	NA	NA	NA	NA	NA	NA	OE9A079625T1_OE9A079625T2_OE9A079625T3	3	OE9A079625	1
Oeu145482	***	AAAATCCTTCTGGCAGCTCGGCAT	CACTIH010005604.1:198268-198480	NA	NA	NA	NA	NA	NA	NA	NA	OE9A055930T1	1	OE9A055930	1
Oeu154607	*	TCGGACCAGGCTTCGTTCCTC	CACTIH010009250.1:263913-264020	sly-miR166c-3p	92.238 – 1 mismatch	21	Solanum lycopersicum	-	-	-	-	OE9A105889T2_OE9A105889T3_OE9A105889T1_OE9A107723T1_OE9A107723T2_OE9A011733T1_OE9A032464T1_OE9A032464T3_OE9A029154T2_OE9A029154T1_OE9A094240T5_OE9A094240T3_OE9A094240T6_OE9A000736T3_OE9A094240T2_OE9A000736T4_OE9A000736T2_OE9A000736T1_OE9A056559T1_OE9A114006T5_OE9A100792T1_OE9A114006T3_OE9A100792T2_OE9A098545T2_OE9A098545T1_	25	OE9A000736_OE9A011733_OE9A029154_OE9A032464_OE9A056559_OE9A094240_OE9A098545_OE9A100792_OE9A105889_OE9A107723_OE9A114006	11
Oeu157055	*	AAGCTCAGGAGGGATAGCGCC	CACTIH010002046.1:113638-113747	mdm-miR390f	100	21	Malus domestica	-	-	-	-	OE9A003799T2_OE9A003799T1_OE9A105306T1_	3	OE9A003799_OE9A105306	2
Oeu165233	*	GCGTACAAGGAGCCAAGCATA	CACTIH010002094.1:126912-127175	csi-miR160b-3p	95.238 – 1 mismatch	21	Citrus sinensis	-	-	-	-	OE9A003147T1_OE9A003147T2_OE9A065545T1	3	OE9A003147_OE9A065545	2
Oeu172230	*	TGAAGCTGCCAGCGTGATCTA	CACTIH010003939.1:23597-23667	csi-miR167e-5p	95.238 – 1 mismatch	21	Citrus sinensis	-	-	-	-	OE9A054730T1_OE9A037160T1	2	OE9A037160_OE9A054730	2
Oeu179631	*	TCCTCAGGATACAGATTAACC	CACTIH010005809.1:57988-58123	aly-miR2111b-3p	94.444 – 1 mismatch	18	Arabidopsis lyrata	-	-	-	-	OE9A008836T1_OE9A022529T1_OE9A022529T3_OE9A022529T2_OE9A085039T7_OE9A085039T6_OE9A085039T5_OE9A015491T2_OE9A102418T4_OE9A015491T4_OE9A015491T5_OE9A015491T3_OE9A102418T1_OE9A015491T1_OE9A102418T2_OE9A015491T7_OE9A102418T5_OE9A085183T2_OE9A085183T1_OE9A102418T3_OE9A085183T3_OE9A085183T4_OE9A047649T1_OE9A036904T1_OE9A053274T2_OE9A053274T1_OE9A072455T1_	27	OE9A008836_OE9A015491_OE9A022529_OE9A036904_OE9A047649_OE9A053274_OE9A072455_OE9A085039_OE9A085183_OE9A102418_	10
Oeu184651	***	ACTAGTGCAGGTGGACAACAT	CACTIH010000429.1:60158-60260	NA	NA	NA	NA	NA	NA	NA	NA	OE9A028760T4_OE9A116962T1_OE9A111535T1_	3	OE9A028760_OE9A111535_OE9A116962	3
Oeu185785	*	TTCCACAGCTTTCTTGAACTG	CACTIH010000440.1:22581-22663	mdm-miR396b	100	21	Malus domestica	-	-	-	-	OE9A022190T1_OE9A026675T1_OE9A096035T1_OE9A096035T2_OE9A030413T1_OE9A002517T1_OE9A030413T2_OE9A002517T2_OE9A082482T1_OE9A034565T2_OE9A034565T1_OE9A014923T1_OE9A027058T2_OE9A085924T1_OE9A027058T1_OE9A014785T3_OE9A014785T1_OE9A034769T3_OE9A034769T2_OE9A034769T1_OE9A058293T2_OE9A058293T1_OE9A119069T2_OE9A119069T3_OE9A119069T1_	25	OE9A002517_OE9A014785_OE9A014923_OE9A022190_OE9A026675_OE9A027058_OE9A030413_OE9A034565_OE9A034769_OE9A058293_OE9A082482_OE9A085924_OE9A096035_OE9A119069_	14
Oeu192090	***	AATGAATTATTGGTGTACAGCAAG	CACTIH010007747.1:14613-14900	NA	NA	NA	NA	NA	NA	NA	NA	OE9A093086T1_OE9A093086T2_OE9A040148T2_OE9A040148T4_OE9A040148T1_OE9A040148T3_	6	OE9A040148_OE9A093086	2
Oeu195576	*	AGAATCTTGATGATGCTGCAG	CACTIH010000552.1:48090-48181	mdm-miR172o	100	21	Malus domestica	-	-	-	-	OE9A064439T1_OE9A012609T1_OE9A064439T2_OE9A031619T3_OE9A031619T2_OE9A031619T1_OE9A079258T3_OE9A079258T4_OE9A079258T2_OE9A037406T2_OE9A079258T1_OE9A105872T1_OE9A031451T1_OE9A031451T2_OE9A121142T2_OE9A121142T1_OE9A068128T1_OE9A099997T2_OE9A073355T2_OE9A055418T1_OE9A073355T1_OE9A061030T2_OE9A061030T1_OE9A112768T1_OE9A066543T3_OE9A066543T6_OE9A066543T2_OE9A114071T2_OE9A020771T1_OE9A045211T1_OE9A01808…	32	OE9A012609_OE9A018089_OE9A020771_OE9A031451_OE9A031619_OE9A037406_OE9A045211_OE9A055418_OE9A061030_OE9A064439_OE9A066543_OE9A068128_OE9A073355_OE9A079258_OE9A099997_OE9A105872_OE9A112768_OE9A114071_OE9A121142_	19
Oeu197013	***	AAATGATCTAATGGACATCGGTGT	CACTIH010000565.1:20622-20867	NA	NA	NA	NA	NA	NA	NA	NA	OE9A116096T1_OE9A001623T2	2	OE9A001623_OE9A116096	2
Oeu197612	***	AGGAGAGTGTATACCGAACTGTAA	CACTIH010002378.1:42920-43171	NA	NA	NA	NA	NA	NA	NA	NA	OE9A103379T1	1	OE9A103379	1
Oeu198556	*	TGATTGAGCCGCGCCAATATC	CACTIH010009602.1:1938-2035	mdm-miR171e	100	21	Malus domestica	-	-	-	-	OE9A053461T1_OE9A069697T1_OE9A072247T1_OE9A069697T2_OE9A102975T1_OE9A069697T3_OE9A074947T1_OE9A066432T1_OE9A083614T1_	9	OE9A053461_OE9A066432_OE9A069697_OE9A072247_OE9A074947_OE9A083614_OE9A102975	7
Oeu356	***	GGTTGAGAGTTGTAGGAAATG	1:3147594-3147745	NA	NA	NA	NA	NA	NA	NA	NA	OE9A112048T1,OE9A020633T3,OE9A012578T1,OE9A046027T1,OE9A046027T2,OE9A046027T3,OE9A027343T2,OE9A027343T1,OE9A041521T1,	9	OE9A112048T1,OE9A020633T3,OE9A012578T1,OE9A046027T1,OE9A027343T1,OE9A041521T1,	5
Oeu6327	***	GCTCACCCTCTTTCTGTCACC	2:32098037-32098159	NA	NA	NA	NA	NA	NA	NA	NA	OE9A013136T7,OE9A013136T1,OE9A013136T3,OE9A013136T6,OE9A013136T2,OE9A013136T11,OE9A013136T9,OE9A013136T8	8	OE9A013136	1
Oeu9135	***	TCGGTTGGTGCAGTTCGGGAG	3:23416308-23416413	NA	NA	NA	NA	NA	NA	NA	NA	OE9A094090T1,OE9A094090T2,OE9A094090T3,OE9A094090T5,OE9A016902T1,OE9A016902T3,OE9A016902T2,OE9A016902T4,OE9A044806T1,	9	OE9A094090T1,OE9A016902T1,OE9A044806T1	3
Oeu9740	***	CGGTGCCACGCTGTGTGCGAC	3:30418789-30419002	NA	NA	NA	NA	NA	NA	NA	NA	OE9A090412T4,OE9A090412T3	2	OE9A090412T4	1
Oeu11313	***	ACACCCTTCGGCACACCAAATTAT	4:13119963-13120122	NA	NA	NA	NA	NA	NA	NA	NA	OE9A017875T1,OE9A026303T1,OE9A023084T1,OE9A022873T2,OE9A008546T1,	5	OE9A017875T1,OE9A026303T1,OE9A023084T1,OE9A022873T2,OE9A008546T1,	5
Oeu12130	***	ATCGATCTATGTGGCATTGAGGTC	4:21716090-21716200	NA	NA	NA	NA	NA	NA	NA	NA	OE9A072114T1,OE9A090125T2,OE9A090125T1,OE9A067385T1,OE9A086628T3,OE9A086628T1,OE9A088383T1,OE9A099738T1,OE9A099738T2,OE9A099738T3,OE9A099738T6,OE9A099738T4,OE9A099738T5,OE9A042621T1,OE9A042621T2,OE9A025298T1,OE9A073026T2,	17	OE9A072114T1,OE9A090125T1,OE9A067385T1,OE9A086628T3,OE9A088383T1,OE9A099738T5,OE9A042621T1,OE9A025298T1,OE9A073026T2,	9
Oeu20116	*	TTAGATTCACGCACAAACTCG	7:4580674-4580834	csi-miR403b-3p	100	21		NA	NA	NA	NA	OE9A072114T1,OE9A090125T2,OE9A090125T1,	3	OE9A072114T1,OE9A090125T2	2
Oeu21457	***	CCAGTTCTGTTTAGTACTACGTAC	7:18645249-18645361	NA	NA	NA	NA	NA	NA	NA	NA	OE9A053143T1,OE9A053143T2,OE9A062103T2,OE9A062103T1,OE9A021881T3,OE9A045771T4,OE9A045771T1,OE9A045771T2,OE9A045771T3,OE9A026886T4,OE9A087294T1,	11	OE9A053143T1,OE9A062103T1,OE9A021881T3,OE9A045771T3,OE9A026886T4,OE9A087294T1,	6
Oeu22322	*	TTGACAGAAGATAGAGAGCAC	8:4463116-4463241	aof-miR156b	100	21		NA	NA	NA	NA	OE9A032465T1,OE9A009520T3,OE9A009520T2,OE9A035286T2,OE9A009520T1,OE9A035286T3,OE9A035286T4,OE9A035286T1,OE9A105269T7,OE9A009520T4,OE9A014142T1,OE9A105269T12,OE9A014142T4,OE9A105269T10,OE9A064503T3,OE9A032830T1,OE9A064503T5,OE9A064503T7,OE9A014142T2,OE9A014142T5,OE9A064503T4,OE9A064503T6,OE9A105269T3,OE9A105269T5,OE9A105269T8,OE9A014142T8,OE9A014142T6,OE9A105269T6,OE9A014142T7,OE9A105269T1,OE9A105…	53	OE9A032465T1,OE9A035286T2,OE9A049058T2,OE9A034411T1,OE9A038130T1,OE9A100115T1,OE9A115239T1,OE9A077935T1,OE9A000186T1,OE9A045258T1,OE9A110924T1,OE9A000854T1,OE9A030466T1,OE9A090531T1,	14
Oeu27159	***	GTATTGGAAGACTTGTGGACC	10:9469652-9469785	NA	NA	NA	NA	NA	NA	NA	NA	OE9A025102T1,OE9A046364T1,OE9A089191T2,OE9A089191T1,OE9A038554T1,OE9A038554T2,OE9A111690T1,OE9A111690T6,OE9A003766T6,OE9A003766T4,OE9A017677T1,	11	OE9A025102T1,OE9A046364T1,OE9A089191T2,OE9A038554T2,OE9A111690T6,OE9A003766T6,OE9A017677T1,	7
Oeu28501	***	GGTGCAATGGGGTGACGCCGAGA	11:2269904-2270190	NA	NA	NA	NA	NA	NA	NA	NA	OE9A078705T1,OE9A054727T1,OE9A075938T1,OE9A048498T1	4	OE9A078705T1,OE9A054727T1,OE9A075938T1,	3
Oeu33233	***	AGCTCAACCAACTTTACACCTCTA	12:21576092-21576173	NA	NA	NA	NA	NA	NA	NA	NA	OE9A119839T3,OE9A119839T1,OE9A119839T4,OE9A079371T1,OE9A091531T1,OE9A067515T1,OE9A059670T2,OE9A059670T1	8	OE9A119839T1,OE9A079371T1,OE9A091531T1,OE9A067515T1,OE9A059670T2	5
Oeu34586	***	GTTCGCTTCCACCACTTGAAG	13:9838519-9838702	NA	NA	NA	NA	NA	NA	NA	NA	OE9A109236T4,OE9A109236T3,OE9A109236T2,OE9A025864T1,OE9A071700T1,OE9A071700T2,OE9A071700T3,OE9A044716T2,OE9A041572T1,OE9A041572T2,OE9A044716T1,OE9A069594T1,OE9A069594T2,	13	,OE9A109236T3,OE9A025864T1,OE9A071700T1,OE9A044716T2,OE9A041572T2,OE9A044716T1,OE9A069594T1	7
Oeu39167	***	CGTTTTGGATCGGCCTTGCGCT	15:13278082-13278363	NA	NA	NA	NA	NA	NA	NA	NA	OE9A117373T2	1	OE9A117373T2	1
Oeu43185	*	TTTGTCATGACGTCCCACAGC	17:17146255-17146470	NA	NA	NA	NA	fve-MIR396b	90- 2 mismatch	20		OE9A081712T2,OE9A081712T1,OE9A081712T4,OE9A081712T3,OE9A081712T5,OE9A081712T6,OE9A081712T7,OE9A005064T1,OE9A005064T3,OE9A005064T4,OE9A060402T3,OE9A060402T2,OE9A060402T4,OE9A060402T5,OE9A060402T1,OE9A060402T6,OE9A038727T3,OE9A038727T1,OE9A038727T2,	19	OE9A081712T1,OE9A005064T1,OE9A060402T6,OE9A038727T1,	4
Oeu46652	*	TCTCGGACCAGGCTTCATTCC	19:12480071-12480219	aof-miR166a	100	21		NA	NA	NA	NA	-	-	-	-
Oeu48611	*	TCTCGGACCAGGCTTCATTCC	20:12228468-12228603	aof-miR166a	100	21		NA	NA	NA	NA	-	-	-	-
Oeu49787	***	AGATGCTGGTGTTGGTGATCGCG	21:10246955-10247173	NA	NA	NA	NA	NA	NA	NA	NA	OE9A080217T4,OE9A080217T3,OE9A080217T2,OE9A089099T2,OE9A089099T1,OE9A062639T1,OE9A062639T3,OE9A075139T4,OE9A075139T3,OE9A075139T6,OE9A075139T2,OE9A078556T2,OE9A065118T5,OE9A065118T6,OE9A065118T7,OE9A065118T4,OE9A065118T3,OE9A119910T1,OE9A072350T1,OE9A082567T1,OE9A008234T1,OE9A089854T1,OE9A006939T1,OE9A058744T1,OE9A039421T3,OE9A039421T2,OE9A039421T1,OE9A010889T2,OE9A010889T1,	29	,OE9A080217T3,OE9A089099T1,OE9A062639T3,OE9A078556T2,OE9A065118T7,OE9A119910T1,OE9A072350T1,OE9A082567T1,OE9A008234T1,OE9A089854T1,OE9A006939T1,OE9A058744T1,OE9A039421T3,OE9A010889T2,	14
Oeu52228	***	GCACGTCGGACATTCTGCTAGAGA	CACTIH010003610.1:1090272-1090390	NA	NA	NA	NA	NA	NA	NA	NA	-	-	-	-
Oeu52650	***	TGCTCCATATCCAGTCCTGAG	CACTIH010003612.1:507480-507584	NA	NA	NA	NA	NA	NA	NA	NA	OE9A013555T1,OE9A046865T1,OE9A026128T1,OE9A100391T1,OE9A107348T1,OE9A077173T1,OE9A105487T1,OE9A097805T1,OE9A007468T4,OE9A007468T6,OE9A007468T5,OE9A007468T1,OE9A007468T3,OE9A007468T2,OE9A007468T7,OE9A105772T1,OE9A014277T1,OE9A095575T1,OE9A054302T1,OE9A054302T2,	20	OE9A013555T1,OE9A046865T1,OE9A026128T1,OE9A100391T1,OE9A107348T1,OE9A077173T1,OE9A105487T1,OE9A097805T1,OE9A007468T4,OE9A105772T1,OE9A014277T1,OE9A095575T1,OE9A054302T1,	13
Oeu53653	***	AGCCCAACCAACTTTACACCTCTA	CACTIH010001812.1:1103886-1104092	NA	NA	NA	NA	NA	NA	NA	NA	OE9A007124T1	1	OE9A007124T1	1
Oeu59870	*	TGCCTGGCTCCCTGTATGCCA	CACTIH010001845.1:500607-500697	aof-miR160c	100	21		NA	NA	NA	NA	OE9A005530T1,OE9A005530T3,OE9A005530T2,OE9A005530T4,OE9A074420T2,OE9A074420T4,OE9A074420T1,OE9A074420T3,OE9A046835T2,OE9A046835T1,OE9A107041T2,OE9A107041T1,OE9A042359T2,OE9A042359T1,OE9A042359T3,OE9A046419T1,OE9A109906T3,OE9A109906T4,OE9A109906T1,OE9A109906T2,OE9A032811T1,OE9A032811T2,OE9A093897T2,OE9A092829T1,OE9A093897T1,OE9A026123T3,OE9A026123T2,OE9A026123T4,OE9A026123T1,OE9A026123T5,OE9A03883…	34	OE9A005530T1,OE9A074420T2,OE9A046835T2,OE9A107041T2,OE9A042359T2,OE9A042359T3,OE9A046419T1,OE9A109906T3,OE9A109906T1,OE9A032811T2,OE9A093897T2,OE9A092829T1,OE9A093897T1,OE9A026123T2,OE9A038836T2,OE9A038836T4,	16
Oeu61596	*	TTCCACAGCTTTCTTGAACTT	CACTIH010000052.1:152216-152398	csi-miR396f-5p	100	21		NA	NA	NA	NA	OE9A111535T1,OE9A010688T3,OE9A010688T2,OE9A010688T4,OE9A105911T1,OE9A105911T2,OE9A077737T1,OE9A105911T3,OE9A105911T4,	9	OE9A111535T1,OE9A010688T3,OE9A105911T2,OE9A077737T1,	4
Oeu62474	*	GTTCAAGAAAGCTGTGGGACA	CACTIH010005480.1:23799-23913	fve-miR396b-3p	100	19		NA	NA	NA	NA	OE9A077941T1,OE9A007242T1,OE9A007242T2,OE9A005883T1,OE9A070871T1,OE9A011055T1,OE9A006383T1,OE9A059309T1,OE9A042141T1,OE9A059309T2,OE9A078381T1,OE9A005354T1,OE9A005354T2,OE9A078709T1,OE9A067968T1,OE9A067968T2,	16	OE9A007242T2,OE9A005883T1,OE9A070871T1,OE9A011055T1,OE9A006383T1,OE9A059309T1,OE9A042141T1,OE9A078381T1,OE9A005354T1,OE9A078709T1,OE9A067968T1,OE9A067968T2,	13
Oeu64758	*	CGGTGCCACGCTGTGTGCGAC	CACTIH010005491.1:460891-461014	csi-miR536-3p	100	18		NA	NA	NA	NA	OE9A090412T8,OE9A090412T4,OE9A090412T3,	3	OE9A090412T8,	1
Oeu68016	***	ACAGAATACTCACATGCAGGGCTC	CACTIH010005516.1:438262-438471	NA	NA	NA	NA	NA	NA	NA	NA	OE9A063199T1,OE9A092426T1,OE9A092426T2,OE9A109722T2,OE9A109722T1,OE9A071059T4,	6	OE9A063199T1,OE9A092426T2,OE9A109722T2,OE9A071059T4,	4
Oeu68174	***	TGAGGGGGTTGTATGACATGATG	CACTIH010007335.1:32063-32174	NA	NA	NA	NA	NA	NA	NA	NA	OE9A118867T3,OE9A118867T4,OE9A105799T1,OE9A024907T1,OE9A024907T3,OE9A024907T2,	6	OE9A118867T3,OE9A105799T1,OE9A024907T3,	3
Oeu69526	***	GGTGCAATGGGGTGACGCCGAGA	CACTIH010001911.1:251041-251205	NA	NA	NA	NA	NA	NA	NA	NA	OE9A078705T1,OE9A054727T1,OE9A075938T1,OE9A048498T1,	4	OE9A078705T1,OE9A054727T1,OE9A075938T1,OE9A048498T1,	4
Oeu70960	*	TTGTCAGGCTTGTAATTCTCC	CACTIH010003726.1:70734-70985	rgl-miR7972	95.238	21		NA	NA	NA	NA	OE9A005481T1,OE9A043754T3,OE9A005481T3,OE9A043754T1,OE9A005481T4,OE9A108512T6,OE9A108512T7,OE9A108512T8,OE9A071632T6,OE9A071632T7,OE9A071632T1,OE9A108512T1,OE9A071632T3,OE9A108512T4,OE9A003170T6,OE9A008250T1,OE9A097068T1,OE9A000245T3,OE9A000245T2,OE9A116376T1,OE9A076610T1,OE9A095071T3,OE9A020193T2,	23	OE9A005481T1,OE9A043754T3,OE9A108512T6,OE9A071632T7,OE9A003170T6,OE9A008250T1,OE9A097068T1,OE9A000245T3,OE9A116376T1,OE9A076610T1,OE9A095071T3,OE9A020193T2,	13
Oeu70966	***	ATGAATCAAGGGTCCACTATCACC	CACTIH010003726.1:115920-116110	NA	NA	NA	NA	NA	NA	NA	NA	OE9A024517T1	1	OE9A024517T1	1
Oeu71318	***	ACCGCAGTTGCCTTTCGTGATATA	CACTIH010001930.1:237319-237618	NA	NA	NA	NA	NA	NA	NA	NA	OE9A027950T1,OE9A002918T1	2	OE9A027950T1,OE9A002918T1	2
Oeu72434	***	AGTGCCATCTCTTCTGTGACT	CACTIH010003738.1:411613-411699	NA	NA	NA	NA	NA	NA	NA	NA	-	-	-	-
Oeu72818	***	CACGTGCCTGTCTTCCCCATC	CACTIH010003745.1:399793-399907	NA	NA	NA	NA	NA	NA	NA	NA	OE9A069079T1,OE9A117578T1	2	OE9A069079T1,OE9A117578T1	2
Oeu74511	*	TTTGTCATGACGTCCCACAGC	CACTIH010005574.1:250321-250532	NA	NA	NA	NA	fve-MIR396b	90-2 mismatch	20		OE9A081712T2,OE9A081712T1,OE9A081712T4,OE9A081712T3,OE9A081712T5,OE9A081712T6,OE9A081712T7,OE9A005064T1,OE9A005064T3,OE9A005064T4,OE9A060402T3,OE9A060402T2,OE9A060402T4,OE9A060402T5,OE9A060402T1,OE9A060402T6,OE9A038727T3,OE9A038727T1,OE9A038727T2,	19
Oeu74524	*	AGAGATGCATCGTCAATTAGGTGG	CACTIH010005574.1:366153-366288	NA	NA	NA	NA	mdo-mir-12312	91.304 – 2 mismatch	23		OE9A088505T2	1	OE9A088505T2	1
Oeu75584	*	TTTGGATTGAAGGGAGCTCT	CACTIH010009181.1:186401-186604	aof-miR159	100	20		NA	NA	NA	NA	OE9A088505T2,OE9A046619T1,OE9A048394T1,OE9A048394T2,OE9A065574T3,OE9A065574T2,OE9A065574T1,OE9A036354T1,OE9A036354T2,OE9A063999T3,OE9A063999T1,OE9A036354T3,OE9A036354T4,OE9A063999T2,OE9A063999T5,OE9A063999T6,OE9A063999T4,OE9A031165T1,OE9A097736T1,OE9A120699T1,OE9A039098T1,OE9A071805T1,OE9A083304T1,OE9A071805T5,OE9A071805T4,OE9A071805T3,OE9A071805T2,OE9A066725T1,OE9A066725T2,OE9A111048T1,OE9A10268…	51	OE9A088505T2,OE9A046619T1,OE9A048394T1,OE9A048394T2,OE9A065574T3,OE9A036354T1,OE9A063999T1,OE9A031165T1,OE9A097736T1,OE9A120699T1,OE9A039098T1,OE9A083304T1,OE9A071805T5,OE9A071805T4,OE9A066725T2,OE9A111048T1,OE9A102681T1,OE9A067049T1,OE9A060079T1,OE9A060787T1,OE9A060787T3,OE9A075827T1,OE9A005419T2,OE9A088395T1,OE9A051591T1,OE9A005419T3,OE9A084848T2,OE9A088395T2,OE9A069840T1,OE9A060787T7,OE9A04738…	33
Oeu76531	***	TTACAAAATTAAGAAGTGGCGGCC	CACTIH010001972.1:347863-347965	NA	NA	NA	NA	NA	NA	NA	NA	OE9A066857T2,OE9A019038T3,OE9A019038T2,OE9A019038T1,OE9A045429T1,OE9A030419T4,OE9A116208T2,OE9A116208T1,OE9A050668T2,OE9A050668T1,OE9A029086T1,OE9A018435T1,OE9A065551T5,	13	OE9A066857T2,OE9A019038T2,OE9A045429T1,OE9A030419T4,OE9A116208T2,OE9A050668T2,OE9A029086T1,OE9A018435T1,OE9A065551T5,	9
Oeu77844	***	CATGGTGGGCATTATAACTCA	CACTIH010003783.1:195016-195097	NA	NA	NA	NA	NA	NA	NA	NA	OE9A059313T1,OE9A059313T2,OE9A015144T1,OE9A104989T2,OE9A104989T1,OE9A061406T1,OE9A018316T1,OE9A013963T1,OE9A037564T1,OE9A107382T1,OE9A021506T1,OE9A033326T1,	12	,OE9A059313T2,OE9A015144T1,OE9A104989T2,OE9A061406T1,OE9A018316T1,OE9A013963T1,OE9A037564T1,OE9A107382T1,OE9A021506T1,OE9A033326T1,	10
Oeu80058	*	GCTCACTGCTCTCTCTGTCAGC	CACTIH010007438.1:174241-174327	zma-miR156e-3p	100	20		NA	NA	NA	NA	OE9A101945T3,OE9A073483T1,OE9A102373T1,	3	OE9A101945T3,OE9A073483T1,OE9A102373T1,	3
Oeu82910	***	TTTGATGTCAGCATTCCCTCC	CACTIH010002031.1:40851-41070	NA	NA	NA	NA	NA	NA	NA	NA	OE9A089950T1,OE9A031467T1,OE9A036101T1,OE9A109193T1,OE9A109193T2,OE9A109193T3,OE9A069106T2,OE9A069106T1,OE9A069106T4,OE9A069106T3,	10	OE9A089950T1,OE9A031467T1,OE9A036101T1,OE9A109193T1,OE9A069106T1,	5
Oeu83091	***	CCTTTTCTTTCTGTACTTTGGG	CACTIH010003830.1:241019-241317	NA	NA	NA	NA	NA	NA	NA	NA	OE9A045613T1,OE9A045613T2,OE9A026264T1,OE9A119349T1,OE9A109707T2,OE9A109707T3,OE9A109707T1,OE9A047007T1,OE9A047007T3,OE9A047007T2,OE9A047007T4,OE9A047007T5,OE9A115019T6,OE9A115019T5,OE9A115019T8,OE9A088551T1,OE9A120870T2,OE9A051852T1,OE9A051852T2,OE9A115316T2,OE9A115316T1,OE9A081087T2,OE9A081087T1,OE9A015491T7,OE9A015491T1,OE9A015491T3,OE9A015491T5,OE9A015491T4,OE9A015491T2,OE9A037920T1,OE9A08814…	66	,OE9A045613T2,OE9A026264T1,OE9A119349T1,OE9A109707T2,OE9A115019T6,OE9A088551T1,OE9A120870T2,OE9A051852T2,OE9A115316T1,OE9A081087T1,OE9A015491T3,OE9A037920T1,OE9A088147T1,OE9A017749T2,OE9A092547T8,OE9A018964T1,OE9A122033T4,OE9A018964T8,OE9A087829T1,OE9A008119T3,OE9A008685T1,OE9A026995T1,OE9A002358T1,OE9A053706T1,OE9A012475T1,OE9A046850T4,OE9A093982T1,	34
Oeu86134	*	TTACCAACTCCACCCATTCCTA	CACTIH010009274.1:286489-286620	nta-miR482c	94.737	19		NA	NA	NA	NA	OE9A053809T1,OE9A056689T1,OE9A056689T2,OE9A015567T1,OE9A065864T1,OE9A110243T1,OE9A107034T1,OE9A009955T1,OE9A047259T1,OE9A023941T1,OE9A049900T2,OE9A102393T1,OE9A049900T1,OE9A110859T1,OE9A053430T1,OE9A026976T1,	16	OE9A053809T1,OE9A056689T1,OE9A015567T1,OE9A065864T1,OE9A107034T1,OE9A009955T1,OE9A047259T1,OE9A023941T1,OE9A049900T2,OE9A102393T1,OE9A053430T1,OE9A026976T1,	13
Oeu86548	***	TGATATGCCATGAACAATGATC	CACTIH010000261.1:2460-2535	NA	NA	NA	NA	NA	NA	NA	NA	OE9A106648T1,OE9A049881T1,OE9A035947T2,OE9A106648T6,OE9A017421T1,OE9A081240T2,OE9A031612T1,OE9A081240T3,	8	,OE9A035947T2,OE9A106648T6,OE9A017421T1,OE9A081240T2,OE9A031612T1,OE9A081240T3,	6
Oeu87925	*	CTTGGACTGAAGGGAGCTCCC	CACTIH010009293.1:224311-224477	csi-miR159c-3p	100	21		NA	NA	NA	NA	OE9A036354T1,OE9A036354T2,OE9A063999T3,OE9A063999T1,OE9A036354T3,OE9A036354T4,OE9A063999T2,OE9A063999T5,OE9A063999T6,OE9A063999T4,OE9A007863T1,OE9A071805T1,OE9A065574T3,OE9A065574T2,OE9A071805T5,OE9A071805T4,OE9A065574T1,OE9A046619T1,OE9A071805T3,OE9A071805T2,OE9A015844T1,OE9A015844T7,OE9A015844T6,OE9A015844T2,OE9A015844T3,	25	,OE9A036354T2,OE9A063999T3,OE9A007863T1,OE9A071805T1,OE9A065574T2,OE9A046619T1,OE9A015844T1,	7
Oeu88113	*	TCCAAAGGGATCGCATTGATCT	CACTIH010005697.1:206900-206986	aof-miR393b	100	22		NA	NA	NA	NA	OE9A020381T1,OE9A020381T2,OE9A109513T1,OE9A082830T1,OE9A004207T3,OE9A043912T1,OE9A004207T2,OE9A061933T1,OE9A089790T1,OE9A028234T1,OE9A041798T1,	11	OE9A020381T1,OE9A109513T1,OE9A082830T1,OE9A004207T3,OE9A043912T1,OE9A004207T2,OE9A061933T1,OE9A089790T1,OE9A028234T1,OE9A041798T1,	10
Oeu88575	*	TCTCGGACCAGGCTTCATTCC	CACTIH010005703.1:187832-187946	aof-miR166a	100	21		NA	NA	NA	NA	-	-	-	-
Oeu89051	***	GACAAACTCGACACTTGGCGGCCC	CACTIH010009307.1:114852-115073	NA	NA	NA	NA	NA	NA	NA	NA	OE9A007557T5,OE9A007557T4,OE9A007557T3,OE9A007557T1,	4	OE9A007557T5	1
Oeu92095	*	TCCAAAGGGATCGCATTGATCT	CACTIH010002122.1:144125-144221	aof-miR393b	100	22		NA	NA	NA	NA	OE9A020381T1,OE9A020381T2,OE9A109513T1,OE9A082830T1,OE9A004207T3,OE9A043912T1,OE9A004207T2,OE9A061933T1,OE9A089790T1,OE9A028234T1,OE9A041798T1,	11	OE9A109513T1,OE9A082830T1,OE9A004207T3,OE9A043912T1,,OE9A061933T1,OE9A089790T1,OE9A028234T1,OE9A041798T1,	9
Oeu93033	***	GTACACCGGAGTGTTAACCTC	CACTIH010005757.1:116082-116264	NA	NA	NA	NA	NA	NA	NA	NA	OE9A088008T1	1	OE9A088008T1	1
Oeu94849	***	ATGGGATGTCACGATGAATGA	CACTIH010002159.1:179631-179812	NA	NA	NA	NA	NA	NA	NA	NA	OE9A090635T1,OE9A072433T1,OE9A072433T3,OE9A072433T2,OE9A003461T2,OE9A018011T3,OE9A018011T2,	7	OE9A090635T1,OE9A072433T3,OE9A003461T2,OE9A018011T3	4
Oeu100566	***	GTTCAAGAAAGCTGTGGGACA	CACTIH010000440.1:31367-31476	NA	NA	NA	NA	NA	NA	NA	NA	OE9A077941T1,OE9A007242T1,OE9A007242T2,OE9A005883T1,OE9A070871T1,OE9A011055T1,OE9A006383T1,OE9A059309T1,OE9A042141T1,OE9A059309T2,OE9A078381T1,OE9A005354T1,OE9A005354T2,OE9A078709T1,OE9A067968T1,OE9A067968T2,	16	OE9A077941T1,OE9A007242T2,OE9A005883T1,OE9A070871T1,OE9A011055T1,OE9A059309T1,OE9A042141T1,OE9A078381T1,OE9A005354T1,OE9A078709T1,OE9A067968T1	12
Oeu100857	***	CTGGGCGACCTGATGAGGTGGC	CACTIH010000444.1:84973-85150	NA	NA	NA	NA	NA	NA	NA	NA	-	-	-	-
Oeu105891	*	GCTCACTACTCTTTCTGTCAGA	CACTIH010002356.1:74295-74397	bra-miR156f-3p	95.455	22	1	NA	NA	NA	NA	OE9A092307T1,OE9A079295T1,OE9A102373T1,	3	OE9A092307T1,OE9A079295T1,OE9A102373T1,	3
Oeu109699	***	TCTCGTACTACATGGAATGCT	CACTIH010006112.1:9521-9804	NA	NA	NA	NA	NA	NA	NA	NA	OE9A003461T5,OE9A059394T1,OE9A059394T2,	3	OE9A003461T5,OE9A059394T1,	2
Number of NA miRNAs
Novel
Novel reported in olea
Not reported in olea
