# Supplementary material for: Machine learning-aided microRNA discovery for olive oil quality
Source: PLoS One. 2024 Oct 11;19(10):e0311569. doi: 10.1371/journal.pone.0311569 (PMC11469528; doi:10.1371/journal.pone.0311569)
Supplement: S6 Table — (XLSX) [file pone.0311569.s006.xlsx]

## Sheet: Brumir
S6 Table :Predicted miRNA data using machine learning approach
miRNA_Sequence	KM Value	KC Value	miRNA Length
>1752414	KM=681231.25	KC=5449850	LN=21
TCGGACCAGGCTTCATTCCTC
>2186748	KM=230382.5	KC=1843060	LN=21
TTCCCGACCTGCACCAAGCGA
>975429	KM=70502	KC=564016	LN=21
TCGGCGTCGTCATTGCACCAC
>220669	KM=51546.375	KC=412371	LN=21
TCTGAATCCTTCTGCTATCCA
>79038	KM=32659	KC=261272	LN=21
TTGTTTCGTATCGTCTCGCCT
>302221	KM=30886.4444444444	KC=277978	LN=22
TGGAATGGAGTTCTGCGGAAGG
>2051575	KM=29088.2222222222	KC=261794	LN=22
GGACTCGGCAAGACAACTTAGG
>2348459	KM=28699.3333333333	KC=258294	LN=22
GATCGTCGGACTGTAGAACTCT
>520470	KM=25807	KC=206456	LN=21
CAGGGATGGATATGGAGCAGG
>60288	KM=24400.25	KC=195202	LN=21
TTGACAGAAGATAGAGAGCAC
>1676956	KM=11300.3333333333	KC=101703	LN=22
TCCTAAGCTCTGGAGGTGGTGC
>894303	KM=9110.90909090909	KC=100220	LN=24
CCCGGACATGGCCTGCACACGGTG
>1950931	KM=7068.55555555556	KC=63617	LN=22
AAAGATGGTCGGTATTGCATGT
>2500709	KM=6961.36363636364	KC=76575	LN=24
AATGCAACTTGTTTCTGTCCAGCT
>734584	KM=6405.90909090909	KC=70465	LN=24
TCTGTGGCAACTGGTAGAGACGGG
>2227561	KM=6226.85714285714	KC=43588	LN=20
CTTGTAAGTAGAGTAATCGA
>2451162	KM=5316.25	KC=63795	LN=25
ATCTGTAGTCTCTCAAGCTGAGCGC
>1677928	KM=5167.85714285714	KC=36175	LN=20
ACCATCTTTCGGAGTCATCC
>322939	KM=5086.8	KC=25434	LN=18
TTTCGTATCGTCTTGTCT
>1776121	KM=4973.45454545455	KC=54708	LN=24
GAAGGGATTATAGTTTCACGGTAA
>619298	KM=4773.77777777778	KC=42964	LN=22
CCCTTAGAAACAGAGCACGAAG
>803740	KM=4280.08333333333	KC=51361	LN=25
TATGCCCTATCTTCTACCTCCATTG
>2385223	KM=3996.36363636364	KC=43960	LN=24
GCAAATGGACGATCAGAAGGGAGA
>839111	KM=3829.875	KC=30639	LN=21
CTTCGAGCCAGCCAACATCCC
>2497144	KM=3275.75	KC=26206	LN=21
CTCTGCTGCCTCCTCAGTCCC
>1679140	KM=3251.83333333333	KC=19511	LN=19
TTTGGCCTTGAGAAGTGAA
>1989887	KM=3139.75	KC=25118	LN=21
AGAATCCTGATGATGCTGCAT
>675919	KM=3080.85714285714	KC=21566	LN=20
CAACCACCACATTCCCAGTC
>2144915	KM=2947	KC=29470	LN=23
AACCTCGACCTCGGACCTTCATC
>560270	KM=2823.22222222222	KC=25409	LN=22
TGAGCTCTCAGATTGTTGTTCA
>78514	KM=2792.375	KC=22339	LN=21
GTTTGTCAAGCTCGTAATTCT
>37838	KM=2727.88888888889	KC=24551	LN=22
ATACTGAAAAACTGGGCGAGCA
>2084318	KM=2650.75	KC=21206	LN=21
CACATCGTCGCCCCCCGCCCC
>937633	KM=2604.72727272727	KC=28652	LN=24
AGGGTGGAAGACTGCTTGTACACT
>2413949	KM=2429.66666666667	KC=21867	LN=22
TCACTAATTTCTTGGACGTCAC
>1440424	KM=2262.5	KC=27150	LN=25
GTCCGAATATCGTCCCACAGAGATT
>200573	KM=2235	KC=24585	LN=24
TATCTCACAATCACAACTCCTTGT
>499896	KM=2147.66666666667	KC=19329	LN=22
CCAAGCCCTCGCAGCGGACGTG
>905578	KM=2050.81818181818	KC=22559	LN=24
CCGACGAGCCCGATTGCCATCCCT
>1928177	KM=1982.22222222222	KC=17840	LN=22
TCGGTATGGGAGGTATAGGAAA
>542660	KM=1818.66666666667	KC=16368	LN=22
AGAGGAATGAATCCTGGTCCGA
>921389	KM=1747.66666666667	KC=15729	LN=22
TCCAACATGTCCTCCTTCAGGA
>219481	KM=1742.14285714286	KC=12195	LN=20
GGAATGTTGTCTGGCTCGAG
>1855707	KM=1620.4	KC=16204	LN=23
TGGTGCAATGAGGGACGCCGAAT
>1506323	KM=1616.83333333333	KC=19402	LN=25
TTAAGAAAGTTGAGCAAAAGAGCAT
>1484543	KM=1567.09090909091	KC=17238	LN=24
GAATGTTAGACACTGGGATTTGGC
>1857248	KM=1557.85714285714	KC=10905	LN=20
GTTCTACAGTCCGGACGATC
>927662	KM=1500.375	KC=12003	LN=21
AGCTCAACAGACTCAGAGGAC
>2362425	KM=1474.11111111111	KC=13267	LN=22
TAGTGTCCTCTCTGCTGCCTCC
>2498323	KM=1470.33333333333	KC=13233	LN=22
TAAGATTTAGACTGAGTGGCGT
>774576	KM=1416	KC=15576	LN=24
AATGAATACTGGAGGAGGACCTAA
>1596887	KM=1337.77777777778	KC=12040	LN=22
TTGGGATGGGAGGCATTGGTAA
>1905314	KM=1311.22222222222	KC=11801	LN=22
ATGAGCCGAAACCAATACCACA
>2197168	KM=1266.81818181818	KC=13935	LN=24
CAATTCCTAATGCCTCCCAACCGA
>1401026	KM=1251.90909090909	KC=13771	LN=24
GGAGGTCTCCTATCTTACAAATGA
>864206	KM=1210.25	KC=14523	LN=25
AAAGTAGGACGTCTGAGAATACGGA
>2180726	KM=1161.33333333333	KC=6968	LN=19
CGGCACTTGCACACGGGTT
>1595229	KM=1137.66666666667	KC=6826	LN=19
AAAAAGCGGATGACAACAC
>810177	KM=1123.3	KC=11233	LN=23
TGCGATCAGTCATCCATATCTCT
>753742	KM=1098.71428571429	KC=7691	LN=20
CTCTACCTACCTTGATTGAT
>1784124	KM=1083.63636363636	KC=11920	LN=24
AAGAAAGCTGACTAAGAGATGACA
>599508	KM=1072	KC=7504	LN=20
GCCACGAAGAAGAAGCTGCA
>2196234	KM=1058.75	KC=8470	LN=21
TCCATGCGATCATATGCTTTA
>971783	KM=1047.5	KC=6285	LN=19
GTGTATATGCAGCTCTTGT
>2205408	KM=1044.85714285714	KC=7314	LN=20
GAGGTAGAAGATATGGCATA
>2074260	KM=1031.42857142857	KC=7220	LN=20
CCTAGGTCCAATCGACTTTG
>2422884	KM=1023.11111111111	KC=9208	LN=22
ACAAGATCAAGAACCCCGGTTT
>198877	KM=1020.72727272727	KC=11228	LN=24
ACCTTGTTCAAATGATCGCTACGG
>480148	KM=1017.36363636364	KC=11191	LN=24
ATCTAAACACAAAGGGATCCTCGG
>735087	KM=1016.75	KC=8134	LN=21
TAGAGCTCCCTTCAATCCAAA
>2238284	KM=1005.25	KC=8042	LN=21
ACAGAGGTGGTAGCACTACGA
>1339877	KM=995	KC=11940	LN=25
AAAGAACAAAAGTTGAGAGCGACAT
>837818	KM=985	KC=10835	LN=24
TGGTCATGTTCGGTCTTGCTTGGT
>2204748	KM=958.666666666667	KC=8628	LN=22
TCCTGCTCCATAGCCATCCCTG
>2491373	KM=932.666666666667	KC=8394	LN=22
AGCCCTCTTAATCATGTTCTCA
>2138034	KM=918.727272727273	KC=10106	LN=24
TGCCAAATTATCGTCCACCGTCAA
>2218781	KM=912.777777777778	KC=8215	LN=22
CTGAATTGAGAACTGACGGGTA
>2355493	KM=909	KC=8181	LN=22
TCTAGTATTCCATATCTCGTAA
>361309	KM=908.666666666667	KC=8178	LN=22
GTATGTATTGTCCTCTAGTTTA
>2302301	KM=897.416666666667	KC=10769	LN=25
ATTCAGTTGATGCAAGGCAGGAACA
>598006	KM=887.090909090909	KC=9758	LN=24
GCAGCCGCAGTTTGCCCAACTTCG
>1925796	KM=885.818181818182	KC=9744	LN=24
TTCGTTTCACGTCGGGTTCACCAT
>540400	KM=882.818181818182	KC=9711	LN=24
ATTTCTGCGTCGATGAAGAGGAGA
>2002446	KM=871.818181818182	KC=9590	LN=24
ACTTTCAAGCATGGCGGACGGAGA
>1552569	KM=866.363636363636	KC=9530	LN=24
TGCCGCGTTAAGGGTTCGAATCTT
>879685	KM=855.888888888889	KC=7703	LN=22
GCTTGCATTCATTAACTACCTC
>1913108	KM=853.9	KC=8539	LN=23
ACATGGATAAGAAGATATGGCGA
>538961	KM=850.6	KC=4253	LN=18
TATGCTCGTTTAAATTTC
>559460	KM=847.666666666667	KC=10172	LN=25
GCAGCCTTCCACCTTGTACCCTTGG
>282862	KM=845.333333333333	KC=10144	LN=25
GTCGCGACGGTGTTGGAATGGGCTA
>598946	KM=845.285714285714	KC=5917	LN=20
GCGTCAAGGGTTCAAATCCT
>1832582	KM=844.083333333333	KC=10129	LN=25
AAAGACGGGTACTTTGGCATGGCTA
>2381134	KM=832.6	KC=8326	LN=23
ATTTGCAATCTGCATCTCGTCGT
>203712	KM=822.571428571429	KC=5758	LN=20
ACCTGGGAACCAATAAGGGC
>1370833	KM=812.454545454545	KC=8937	LN=24
TGGTGCAATGGGGTGACGCCGAGA
>2143992	KM=806.444444444444	KC=7258	LN=22
TGCTCACCCTCTTTCTGTCACC
>2264538	KM=777	KC=5439	LN=20
AAATTCCACGATCGAACTAC
>2226240	KM=764.888888888889	KC=6884	LN=22
GGTAGTTAAAGATGATGGCTCT
>221168	KM=762.818181818182	KC=8391	LN=24
AGGCAGTTTCGGTCGACCGGTTGT
>2415359	KM=761.111111111111	KC=6850	LN=22
TCTGATGGGATCCGGTGCGTTA
>880690	KM=753.181818181818	KC=8285	LN=24
TTGGGATGAGTTAAGCAATCTTCT
>1145597	KM=745.5	KC=7455	LN=23
GTCGCGATCGATCAGTCTCGGTA
>750760	KM=741	KC=6669	LN=22
AATGCTGTCTAAAGAGTCTCCT
>1998574	KM=740.416666666667	KC=8885	LN=25
GCCCAGGCAGTTTTGAACGGACCTT
>2179359	KM=731.857142857143	KC=5123	LN=20
GAGGAAGGAAGCCTGGTCCG
>2102335	KM=721.142857142857	KC=5048	LN=20
TCCTCTGCAGGTGTCCGGTA
>479321	KM=716.818181818182	KC=7885	LN=24
GCCTTCGACCCGAACATGAAAGTT
>499229	KM=715.428571428571	KC=5008	LN=20
TTCGAACCCTTGATGCGGCA
>754788	KM=713.777777777778	KC=6424	LN=22
TTAGCAAGAGTAGTCTTACCCA
>421660	KM=703.363636363636	KC=7737	LN=24
TCTTTCCTCATTTGTGTCGTCCCT
>1866644	KM=686.333333333333	KC=6177	LN=22
ACACGCCATTTTGTTCCGACTC
>1092370	KM=670.625	KC=5365	LN=21
TACTCTCTACAGCAAGCTCCA
>236748	KM=664.090909090909	KC=7305	LN=24
ATAAATATGATGCCCTACAGAAGA
>882515	KM=659	KC=4613	LN=20
CAGACACAAGCAGGTACTAT
>557093	KM=657.6	KC=6576	LN=23
CACTTGGAGTGTATTGAACGGAC
>324255	KM=642	KC=7062	LN=24
GCACCACTTCGCCCACAATCCCTC
>2345976	KM=639.727272727273	KC=7037	LN=24
CTGATCTGACTAGTGGATGCCCGT
>98083	KM=636.25	KC=5090	LN=21
GTTCATGTGCCTCCTTCCACA
>1067523	KM=632	KC=5691	LN=22
TCCGGCAGATTCTAGCAAAGTA
>807739	KM=628.875	KC=5031	LN=21
TTATGAGACATTTGGAGCACG
>865852	KM=627.666666666667	KC=3766	LN=19
TTTGTTCCTTACACAATCG
>2223416	KM=627.583333333333	KC=7531	LN=25
ATAGCCTCTATGTTCTCGCCTATTT
>1942452	KM=622.2	KC=3111	LN=18
GGACGTGCCGGAGTGGTT
>97388	KM=617.454545454545	KC=6792	LN=24
AACAAGCTGAGACGATTTGGGACT
>2480712	KM=612.333333333333	KC=7348	LN=25
ACGACGTTCCTCCTCGCCCCGGACC
>422859	KM=610	KC=7320	LN=25
TCTTCTACGCCGTGATGATTCCACT
>714175	KM=598.125	KC=4785	LN=21
GACCCTGGCCAGTCGGAGGCA
>382099	KM=598.125	KC=4785	LN=21
AAGACGCGTCAAAATCTCCCA
>1948454	KM=594	KC=4158	LN=20
TACTGAGATTATGACGTGCC
>2506839	KM=590.181818181818	KC=6492	LN=24
CATAGCACTAGAAAATGACTGCAA
>1409021	KM=587	KC=4114	LN=20
TCTGTATTAGAACTACGGCT
>2173245	KM=585.888888888889	KC=5273	LN=22
CACGTCACGTTTCAGGTCCACT
>2448194	KM=585.583333333333	KC=7027	LN=25
CCAATAACTGGGATGATTTGGAGTT
>897806	KM=585	KC=3510	LN=19
TTCACTCGTTCTACTCTTT
>1568644	KM=583.888888888889	KC=5255	LN=22
TGTGGAACGCGTGTATACATCT
>677216	KM=583.5	KC=7002	LN=25
TGGGCATGATGTAGTAAGTTGCGGT
>2070648	KM=574.5	KC=3447	LN=19
TAATATTCCGAATCGAGCA
>2146052	KM=573	KC=6303	LN=24
TCAGAGCAAGGTTTAGCCGGTTCT
>578934	KM=568.5	KC=3411	LN=19
TCCATGTGCTCTCTACCCT
>1200707	KM=568.333333333333	KC=5115	LN=22
ACTCCTAAATCAAAGTGCCTGT
>852392	KM=561	KC=5612	LN=23
GTCCGAGTAACGAGTTGGTTCTT
>657863	KM=559.333333333333	KC=5034	LN=22
GACCATAAAAACGATCGATGGA
>1840458	KM=555.714285714286	KC=3890	LN=20
GAAGGGGTGGAGGTCGAGCC
>819787	KM=545.75	KC=4366	LN=21
TTGGAATGGGAGGACTCGGAA
>2436827	KM=542.375	KC=4339	LN=21
CCTTCCCTGAGTTGATCCCAA
>2469034	KM=533.1	KC=5331	LN=23
TGTACATGCAGCTTTTGTTCCCT
>2051163	KM=527.8	KC=5278	LN=23
TACAACGATACTACCTATTCCAG
>1950056	KM=525.333333333333	KC=6304	LN=25
ATTGGGACCGAGCAGAAGATACTCT
>2489911	KM=525	KC=3675	LN=20
ATATTCTGGTGTCCTAGGCG
>1284861	KM=520.428571428571	KC=3643	LN=20
TACATTGCCGGATCTGAGTT
>929120	KM=519.636363636364	KC=5716	LN=24
GTATTGAACAAGACTGGACGGTTT
>1976057	KM=517.833333333333	KC=6214	LN=25
GTCACATGTTTGCCTACTTTCCACT
>1837443	KM=514.272727272727	KC=5657	LN=24
ACCGGTGCTTAAGAGATCATTCCT
>440102	KM=512.875	KC=4103	LN=21
CATACTATGTCGAAATCGGAG
>359819	KM=510.5	KC=3063	LN=19
GCCTTTTTCTGATGATCTG
>826841	KM=508.125	KC=4065	LN=21
ACACCTACTCCAACTACACGG
>2369492	KM=504.666666666667	KC=4542	LN=22
ACGAAATTGCCCCGGCGCGATT
>833752	KM=504.2	KC=2521	LN=18
TGGAGAAGGCGAGGCATG
>884299	KM=498.555555555556	KC=4487	LN=22
AGCCGTGTGTCCAAAAACTTTG
>2396627	KM=495	KC=4455	LN=22
GAGAGTCAACTGCAATGCTTTG
>2498465	KM=489.75	KC=3918	LN=21
TGTCTTGTGCTCGCCAGTGAT
>497639	KM=488	KC=5368	LN=24
AAGCCACTGGACTGTTAGATTGGC
>35096	KM=484.545454545455	KC=5330	LN=24
ATGACAAAAGAACCAATGAGGACG
>1344651	KM=484.090909090909	KC=5325	LN=24
GCCTCGTCCCTTGTGTTTGTCCTG
>520149	KM=480.5	KC=4805	LN=23
TGAGAATCACCACACCACCTCCT
>80111	KM=472.181818181818	KC=5194	LN=24
TAAACATACTAGAACTTTTGTCAA
>2186468	KM=470.909090909091	KC=5180	LN=24
CTCATTTCTACGACTCTGCAAGAC
>53368	KM=469.1	KC=4691	LN=23
AGAGACAAGAACATACCTCACAT
>2339783	KM=466.454545454545	KC=5131	LN=24
CTCGAACCGTCTACACCTATCTCT
>2138176	KM=466	KC=2796	LN=19
ACGGTGTCGAAATCGGCTA
>1524207	KM=463.7	KC=4637	LN=23
TGGCCATTCTAAAATCTAACAAG
>1464000	KM=461.875	KC=3695	LN=21
CAAGATCAAAATGGAGGACGT
>1620037	KM=457.6	KC=4576	LN=23
TCTGATAGGCTGAAGCTGGGCTT
>989408	KM=456	KC=3648	LN=21
GTCACGACGAAGTAGTGAGTT
>714537	KM=455.636363636364	KC=5012	LN=24
AGAACGACGCTTGAAAGACCCCTT
>2493093	KM=455.181818181818	KC=5007	LN=24
TGTGGAAACACGGCTAGTTCTCTA
>1845942	KM=453.375	KC=3627	LN=21
TGCGGAAGAGACAGCTCAACT
>1775118	KM=450	KC=3150	LN=20
AATGAAGTTGAAAGGTAGGG
>17954	KM=449.75	KC=5397	LN=25
TTCCGTCCATATTTCGTCAGTTTTT
>1988904	KM=447.909090909091	KC=4927	LN=24
GTAGTCCAATCTTATGTGTCTTTT
>1436770	KM=447.6	KC=2238	LN=18
TGTGGGTCGGATTTTGGC
>1981396	KM=445.6	KC=4456	LN=23
GCGATTTACCTCCACTAGTCACT
>1948183	KM=445	KC=3560	LN=21
GACGATTGTATAGATTTTGGA
>363808	KM=436.909090909091	KC=4806	LN=24
GCCGGTAGTTCTTGAGTTCAATCT
>1349336	KM=436.625	KC=3493	LN=21
CCGTCCATATTCCATCAGTTT
>2445085	KM=434.333333333333	KC=3909	LN=22
AACAAGTAGTAAAATGGACTAT
>522113	KM=425.9	KC=4259	LN=23
AATCATCCTCATGTGCCAAGTGT
>696850	KM=425.428571428571	KC=2978	LN=20
CCGAAATCTGCCCAGAATTT
>201431	KM=421.888888888889	KC=3797	LN=22
CCAACGGAAGTCTTTTGCACAA
>1860098	KM=421.444444444444	KC=3793	LN=22
AAGATATGAGAGGAGGTGGACA
>857390	KM=420.090909090909	KC=4621	LN=24
TCCGAAGATCCAAGTTTAAGTGAT
>220523	KM=417	KC=3753	LN=22
CCGGTAACTCGTTCAACACCCT
>1582640	KM=416.75	KC=5001	LN=25
TTGCAGACAATCATATGGGTCGGGG
>2226882	KM=416	KC=3328	LN=21
AAGTCGTCACATATTCTAACA
>710838	KM=414.142857142857	KC=2899	LN=20
CATGAGTTTCTCTGGTCGTC
>2299001	KM=413.166666666667	KC=4958	LN=25
AAGAGTAGTTTGTTCGCCCTAGCTA
>477297	KM=408.857142857143	KC=2862	LN=20
GAAATAAGCTGGAGGAACGA
>2446836	KM=407.5	KC=4890	LN=25
CATGCCACTGGATGTCGAACGTTGA
>1944507	KM=405	KC=2025	LN=18
AGAGATGACGGATGACGA
>2338320	KM=403.875	KC=3231	LN=21
GCCGCATCCAAAAGTTTTACC
>519991	KM=399.272727272727	KC=4392	LN=24
AGAGGATGAGAGATGTTTTGCATA
>965537	KM=393.5	KC=3935	LN=23
TGTCGGCGATCATAGAAGAAAAA
>2241706	KM=390.25	KC=4683	LN=25
AGAGACGACCGCAGAAAGATTCATG
>2223658	KM=389.875	KC=3119	LN=21
AATCGCGTCGGGGCAATTTCG
>944966	KM=389.444444444444	KC=3505	LN=22
CAATGGAGTTAGAAGATAGGGC
>2471159	KM=389.166666666667	KC=4670	LN=25
GGCGGCATACGAGAGGAATGAAGCC
>916888	KM=389	KC=4668	LN=25
TTTAAATTGTTTATGATCTTGGCTA
>97252	KM=383.636363636364	KC=4220	LN=24
TCCGAACGATCCGCAATCTGTCCT
>1303303	KM=381.727272727273	KC=4199	LN=24
GCACGACTACTGCTCTATGTACCC
>302670	KM=381.4	KC=3814	LN=23
TCCTTGAAAAGAGAGACTGGGCA
>559441	KM=381	KC=3429	LN=22
TGAGGGCAAATTCAAGGATCGA
>2228852	KM=380	KC=4180	LN=24
AGCGGGCAGCAAGTAAGACATTCA
>2380467	KM=379.25	KC=3034	LN=21
GAGAATTAATTTTTTGATCGT
>612881	KM=378.083333333333	KC=4537	LN=25
TCGCCCCTCCGATACTTAAGTCAGA
>1794831	KM=378	KC=4158	LN=24
TCCATTTTGAGTCCCGAACATGGT
>235556	KM=376.4	KC=3764	LN=23
ATCTAGAGATCGTGTTGTTCGGG
>2255983	KM=376.285714285714	KC=2634	LN=20
AGAAATAAACTGGCAGAGGA
>2260978	KM=376	KC=2257	LN=19
CGCAGGTTCAGCAAGTCCA
>421401	KM=375.375	KC=3003	LN=21
AATACGGATACTTTGGCATGG
>943137	KM=371.555555555556	KC=3344	LN=22
GTAAATTGACCCGGACACCCAC
>2172006	KM=370.1	KC=3701	LN=23
GAAAAATCAGAAATCGGCCCCTC
>715066	KM=369.4	KC=3694	LN=23
CCGGTGCCCTTCGAACTTGTCCT
>2397932	KM=368	KC=1840	LN=18
CTGAAACTACCTCACTCC
>2308134	KM=366.8	KC=1834	LN=18
CGACCTGTCAAATATCAG
>932077	KM=366.375	KC=2931	LN=21
TGACGACGAGAGAGAGCACGC
>578084	KM=364.142857142857	KC=2549	LN=20
TGCAGCATCATCAAGATTCT
>317149	KM=364.111111111111	KC=3277	LN=22
CCTTCCAGTAGAGTTCCTGCCT
>2342907	KM=360	KC=4320	LN=25
ATGCAATCTTTCCTACCACCCTCCA
>401394	KM=359.8	KC=3598	LN=23
AACCCCTCCGCTGCACACTCCGA
>941312	KM=358.222222222222	KC=3224	LN=22
ATAAGGGTTGTTGAAGGATATA
>2311579	KM=357.916666666667	KC=4295	LN=25
GGACGTACTTCTACTCTCGATCCTT
>869590	KM=355.4	KC=3554	LN=23
ATTCGCTTAGTGCAAGGCGGGAA
>960867	KM=352	KC=3168	LN=22
ATTTTATGAAAGATTGTGTGGT
>2325573	KM=350.333333333333	KC=2102	LN=19
TTCCGCCAACTTGAATGTG
>573313	KM=348.7	KC=3487	LN=23
AAAGAACTTAGTTGGAAGCCTGG
>2157974	KM=347.142857142857	KC=2430	LN=20
CGACGATTGTATATGTTTTG
>1449877	KM=345.666666666667	KC=4148	LN=25
TGCTGAAACTGAAGAAGATGCTGCA
>1520677	KM=344.6	KC=1723	LN=18
TCTGCCTGGGCGTCACGC
>298883	KM=343.333333333333	KC=2060	LN=19
GTCAAAGCATGACCGTCCT
>833602	KM=342.272727272727	KC=3765	LN=24
TTCTCCACCCGCAGAACATTGGCT
>837841	KM=340.428571428571	KC=2383	LN=20
AACTGCTTGATCGCTCTATA
>540112	KM=340	KC=3740	LN=24
AGGAGACGGGAAAATACTGTAGCA
>955895	KM=339.090909090909	KC=3730	LN=24
AGCCTCATCAACCCCGACCTCAGT
>837028	KM=336.363636363636	KC=3700	LN=24
TTCTTATACAACTTTTGACTCCAC
>520566	KM=335.916666666667	KC=4031	LN=25
TTCTAGAATGATCAAGGATGCTACA
>199870	KM=334.857142857143	KC=2344	LN=20
CACTGTAGTAGTAAAGGAGA
>969855	KM=334.636363636364	KC=3681	LN=24
TCCAACGAACTCAACGAAGTGTTT
>1664836	KM=334.625	KC=2677	LN=21
TCGTTTCAAAGTCGGTATCCA
>951639	KM=333.888888888889	KC=3005	LN=22
ACGGTGGAGTCAAAACTTGTAA
>2430984	KM=332.636363636364	KC=3659	LN=24
TGGCCAACTTGTCATGAAAACTGC
>2098348	KM=332.090909090909	KC=3653	LN=24
CAACCATGTCTTTCACTCGTCCAT
>637132	KM=331.909090909091	KC=3651	LN=24
TTGCTATGTATCATCTTAGTCCCT
>75574	KM=329	KC=2303	LN=20
CCTCTGCCAGTTCCCTTTTA
>317729	KM=328.1	KC=3281	LN=23
TGTTCACACCAATGGCTTCCTCT
>2331193	KM=323.222222222222	KC=2909	LN=22
TAACCAACTACACGACGACACC
>1926013	KM=320.363636363636	KC=3524	LN=24
GTGTACCGGCAAGCTCTTGTTCCC
>520486	KM=318.272727272727	KC=3501	LN=24
AATGACCAATAGAGGATTCGTCAC
>836324	KM=317.8	KC=3178	LN=23
ATCACGCCAATCAGCTTCCTTGC
>1253703	KM=316.666666666667	KC=2850	LN=22
TTCTTGGATCAATCGTTATGGC
>2446242	KM=316.090909090909	KC=3477	LN=24
CAACCAGAGTCTCCTACTTTTTCT
>1660259	KM=315.833333333333	KC=1895	LN=19
AATCGAAGACATGAACCTA
>993959	KM=315.777777777778	KC=2842	LN=22
TTGTACTTGGAGATCGTTCGAC
>2288147	KM=314.142857142857	KC=2199	LN=20
ACCGTTATCCAAGCACGAGT
>878492	KM=313.833333333333	KC=1883	LN=19
GCCGACCTATCTGCTCTGT
>2137007	KM=313	KC=1565	LN=18
CTACAGTCCGACGGATCA
>2380436	KM=312.545454545455	KC=3438	LN=24
ATGCTGAGGATTAAAGTTGGGTGT
>819236	KM=311	KC=2177	LN=20
TAGTGTGCAACTTTCTCTAT
>825153	KM=309	KC=3708	LN=25
AGAAGACGACTGTTTGCCTTTAAGC
>2349696	KM=308.75	KC=2470	LN=21
TCATTTGAAAATGACGTGGAA
>1334470	KM=308.3	KC=3083	LN=23
TACCGTTTAGCTTACCAACAATA
>796664	KM=308	KC=3388	LN=24
AGAAGCCCTAACATAAACTCTCAT
>632452	KM=307.833333333333	KC=3694	LN=25
TTTGACTGTAATTGAGTGAGGTGTA
>552969	KM=306.333333333333	KC=1838	LN=19
GCGTCCGTCCTTTACCAGT
>1440251	KM=305.8	KC=3058	LN=23
TTATGGACACCATTATGTAGACA
>460415	KM=305.454545454545	KC=3360	LN=24
AAGGACCCACGACAATGACGGAAC
>554669	KM=305.111111111111	KC=2746	LN=22
TGAACGATGAAAGGTAATGGCA
>718118	KM=304.833333333333	KC=1829	LN=19
TGCCTTCAAGTGGGACTAA
>1712853	KM=303.9	KC=3039	LN=23
AACCGACTTATCTGATGAGGAAG
>669444	KM=303.6	KC=3036	LN=23
TCTTTTTAGGACATTGAGGGGCA
>867030	KM=303.125	KC=2425	LN=21
GGCCAACGCAGCACGTCCGCT
>969875	KM=302.909090909091	KC=3332	LN=24
AAAGCCGCTTTGATCCTATGTTGA
>1935015	KM=302.090909090909	KC=3323	LN=24
AAACCAACTTACAGCACGCCAGAC
>2123671	KM=300	KC=1500	LN=18
AAACAAGATATGGAATAC
>2168322	KM=299.833333333333	KC=1799	LN=19
GCAATCGGGCTCGCCGGCT
>750117	KM=297.7	KC=2977	LN=23
ATCAGAGTGGAACTGGACGGAAT
>2483597	KM=296.5	KC=1779	LN=19
GATTCGTGGGGCTCTTGGA
>597907	KM=295.833333333333	KC=3550	LN=25
TAGATGACATGCTAGATGAACTTCA
>538854	KM=295.083333333333	KC=3541	LN=25
TCAAATTGCTGATTGAACCGACGGG
>558523	KM=292.090909090909	KC=3213	LN=24
AGGAGTAGACTTCAAGAGGTGGCA
>1713078	KM=290.7	KC=2907	LN=23
TCTTGACTGCAGAAGATAAGAAA
>2183555	KM=289.636363636364	KC=3186	LN=24
ATGGACGGTAGTTGGAGTCGGCGG
>30492	KM=289.583333333333	KC=3475	LN=25
TACTAGCGCAAGAGGTAAGCCTTCA
>259272	KM=289.25	KC=3471	LN=25
TATGCTCTATTTTCGTCTGCCCTTC
>2139651	KM=288.777777777778	KC=2599	LN=22
TGGAAGAGTTGGCGTAAACAGC
>391113	KM=287	KC=2583	LN=22
AAAGGTTAGACTGGCTTAAGGA
>2224995	KM=287	KC=1724	LN=19
CCTATTGCTTTCGTCCTAG
>1808271	KM=286.416666666667	KC=3437	LN=25
ATAGGTAGCTACAGAGGTTGGACAT
>2007592	KM=286.222222222222	KC=2576	LN=22
CACTCCTCCCAACCACCACATT
>2330694	KM=285.6	KC=2856	LN=23
GGTAGGTAGAGGTACAATGTGTT
>2354531	KM=283.181818181818	KC=3115	LN=24
TCCAATAACAACAGGAGCTCGACA
>1740448	KM=282.75	KC=2262	LN=21
AATACGTACGTGTGATCTGGG
>733499	KM=282.666666666667	KC=3392	LN=25
AAGGCTTACGTAGACATGAGAGGAC
>1940937	KM=282	KC=1692	LN=19
GATTTTATTGGATATTGAT
>842675	KM=281.727272727273	KC=3099	LN=24
AGGTAGATCTGGAGGGCGAGTATC
>1912252	KM=279.1	KC=2791	LN=23
TCTAAGTAGGCGACAAGTTCAAA
>2069322	KM=278.166666666667	KC=3338	LN=25
GTCACGTCTCTCTACAGAACTCGTT
>1881606	KM=278	KC=3067	LN=24
TCTCGCCATAAAGCTTTCTGTCCA
>94341	KM=277.875	KC=2223	LN=21
GTTCAAGAAAGCTGTGGGAGA
>2230439	KM=277.363636363636	KC=3051	LN=24
ATTGTTGATCCAGTCTTGCTTGTA
>814182	KM=276.666666666667	KC=1660	LN=19
ACCCTTGACGCAGTAGCCT
>135022	KM=276.3	KC=2763	LN=23
CCGTGTTCACTATCAGACATAGT
>2257288	KM=276.272727272727	KC=3039	LN=24
TGAAGTGCAAACGGGATTATGGAC
>791325	KM=276.166666666667	KC=3314	LN=25
GAGCATACTAAGGACTTAGAGGCAT
>1839301	KM=275.909090909091	KC=3035	LN=24
AAGCAGTCTTTCTTGAAATGTCCT
>1809587	KM=275.2	KC=2752	LN=23
AATCGACTCTCAAGATACAACGG
>334257	KM=273.666666666667	KC=3284	LN=25
TTTCGGAAGTAGAACATGACGAGCG
>494679	KM=273.5	KC=1641	LN=19
TTCAAGATTGGGCAATGAA
>1188320	KM=272.428571428571	KC=1907	LN=20
CTCCGCTCTCACCTACTCCA
>2241926	KM=272.3	KC=2723	LN=23
TTGGACCAAGCACCATGATTTTT
>551149	KM=271.727272727273	KC=2989	LN=24
ACTCTACCGCTTACCCTGGTGCCC
>91957	KM=270.166666666667	KC=3242	LN=25
AATAAACACCGCTACATTCCTTTGT
>2163529	KM=268.666666666667	KC=3224	LN=25
ATACGGTTCTTCTGTTCATTTTCTG
>381203	KM=268.181818181818	KC=2950	LN=24
ATCAAGCACGTAGAAGATCTTCAA
>916022	KM=267.916666666667	KC=3215	LN=25
AAGAACTCTCACAGAACCAGGCATA
>631969	KM=267	KC=2937	LN=24
CCCTTCGATCCCATTTCAATTGGT
>363042	KM=267	KC=2937	LN=24
ACGGGTCTCCAATATTTTGTTCTA
>56841	KM=266.909090909091	KC=2936	LN=24
ACCATCTAGTCCTCCAATCAATGA
>1247463	KM=265.363636363636	KC=2919	LN=24
AGAAGACTCATAGACCTTTCAAAC
>973585	KM=263.2	KC=2632	LN=23
CAAGTATAGTTTGGACCAGGTTA
>2463411	KM=263	KC=2369	LN=22
CACACTCGTGCCTGGACATCAA
>271344	KM=263	KC=1578	LN=19
CAGATTTACGACGACCCAG
>570473	KM=262.545454545455	KC=2888	LN=24
GGCATAAAGTCGGGAGTATCTACA
>2177445	KM=262	KC=2620	LN=23
AGCCTAAAGGATGTGACTCTGTC
>868614	KM=261.833333333333	KC=1571	LN=19
CCCTAGATCCAATTGATTT
>717147	KM=260.75	KC=3129	LN=25
TGTCGTCTCGAATCATCTTGCCTTT
>881718	KM=260.333333333333	KC=3124	LN=25
TGTGTCCGCGTTTACTTTATCTAGA
>712061	KM=259.727272727273	KC=2857	LN=24
TTTGGACAAGCTTTTCAAGACGTC
>1432713	KM=259.5	KC=3114	LN=25
ACCGACATTTGTAAGATCCGCTACA
>2097953	KM=259.444444444444	KC=2335	LN=22
CTTGCTGAATTCGCTCTGCCTT
>688372	KM=259	KC=2590	LN=23
CTTCCACCAATAAGAGTCCTTTT
>383205	KM=258.9	KC=2589	LN=23
GGCAAAGGGGAGGACGGATAGGG
>2026208	KM=258.583333333333	KC=3103	LN=25
TACAAGTGGATACAACTCGTGCTTA
>1171702	KM=258	KC=1548	LN=19
CGAGTGAAGGAGAAGGGGT
>572287	KM=257.2	KC=1286	LN=18
CGTCCGTCCTTTGTCAGT
>1624602	KM=256.833333333333	KC=3082	LN=25
ACAAGGACTCTAACGTAGTAGGCTT
>419257	KM=256.333333333333	KC=3076	LN=25
TGAGTAGTAAACTTGATTTTTGGAC
>2350090	KM=254.833333333333	KC=3058	LN=25
AAAGGACACTAGTTGAATACGGGTA
>1853579	KM=250.666666666667	KC=2256	LN=22
GCTGAGTTGGTTGTTTCGATGG
>352237	KM=249.2	KC=1246	LN=18
GTGTGAAGAGGGGTCGGA
>2046826	KM=249	KC=1245	LN=18
GGTTTGTATGGGAGGGCT
>14830	KM=248.777777777778	KC=2239	LN=22
GTGGACCCGAAACTGACGTGCA
>2016359	KM=247.25	KC=2967	LN=25
GTCTTTTGGACACAACTTTTCGGCA
>2295082	KM=246.333333333333	KC=2217	LN=22
GTAAGGATTGAAGACGACTATA
>301978	KM=245.083333333333	KC=2941	LN=25
AAGACTTCTGACAATTGAAAGGGCA
>335974	KM=245	KC=2695	LN=24
TCCCTTCGTGTGGATACTTTCGGC
>2073930	KM=242.363636363636	KC=2666	LN=24
GAACGTGAATATGCTAGGTCCCGT
>2467977	KM=240.272727272727	KC=2643	LN=24
TGGGATAAAAATTGAATGGGGACG
>937101	KM=240.25	KC=1922	LN=21
TCGCTTGGGGCAGGTCGGGAA
>2307902	KM=240.1	KC=2401	LN=23
CCGCTCACACGCAAGCCTAGTCC
>1910151	KM=237.222222222222	KC=2135	LN=22
TGAAATACTAGGTGGCGTGACG
>1450167	KM=236.666666666667	KC=2840	LN=25
TCTGTCGAGCGATCATCTTAGGTTC
>973662	KM=236.454545454545	KC=2601	LN=24
AGCACGGACACTCTAACTAGGGCA
>2370998	KM=236	KC=1888	LN=21
AGAATGGAACTCAAACAAGGG
>2093972	KM=236	KC=2832	LN=25
TGCTGAACTGGATACTAATGGCGGA
>964277	KM=235.916666666667	KC=2831	LN=25
ATACCGGCATAGTGCTAACATCCTT
>544822	KM=235.714285714286	KC=1650	LN=20
AAGATCGTCCCCCATGGCAT
>1991695	KM=234.8	KC=1174	LN=18
AAAAATGGGTCGGCCGGT
>797860	KM=234	KC=2574	LN=24
AGAAGACTATTAGACGATCAGCCA
>392212	KM=232.090909090909	KC=2553	LN=24
GTCGCCGAACTTTACACCGTGTTA
>1858755	KM=230.714285714286	KC=1615	LN=20
CGTCCTACTGAAACGCGTTA
>449670	KM=229.5	KC=1377	LN=19
AGAACACGGCCAATGCCCC
>2261697	KM=229.454545454545	KC=2524	LN=24
TATGACTGCAGCCTCAATCCTCCT
>1679509	KM=228.8	KC=2288	LN=23
TCCAGTGAACTTCGCTATATATG
>336703	KM=228.727272727273	KC=2516	LN=24
TCAGATTTGGTATTGTCCTTGCCT
>1815274	KM=228.272727272727	KC=2511	LN=24
GGGTCTCCGACATTCAAAGCTCGT
>733360	KM=228.166666666667	KC=1369	LN=19
GTTCAAATGATCGTTACGG
>494451	KM=227.545454545455	KC=2503	LN=24
CGCCTGTGCAATTGTTCATCCTAC
>403472	KM=226.818181818182	KC=2495	LN=24
CATGGAATGCTAGTGGACCTTCGG
>725263	KM=226.222222222222	KC=2036	LN=22
GTGCGTCCAAACAATATAATAA
>868419	KM=223.857142857143	KC=1567	LN=20
AGGAATGAAGCCTTGTCCGA
>2014641	KM=223.666666666667	KC=2684	LN=25
AGCCATCCTACAGTTGAGGGGTTAA
>1338763	KM=223.636363636364	KC=2460	LN=24
GGGACTTGACTTGCTAGCTTACGG
>2234394	KM=223.2	KC=1116	LN=18
TCAGATACAGAGGGCTCA
>1396398	KM=223.142857142857	KC=1562	LN=20
TGTCTTCTCCTAGTCTTTGT
>652806	KM=223.125	KC=1785	LN=21
TCCAACTTTCTTCCTCCGTTA
>1468924	KM=222.666666666667	KC=1336	LN=19
CTAGCAGTGCCTTTCCTTC
>558243	KM=222.454545454545	KC=2447	LN=24
ACATACGGGTACAAGGAGAACATG
>1282627	KM=220.916666666667	KC=2651	LN=25
TTACTACCCTTGTGCTTCAAATCCC
>2255868	KM=220	KC=1980	LN=22
ATCCACGTACCCTGCTTCTCCA
>237985	KM=218.818181818182	KC=2407	LN=24
CAAATATAGGCTGTTTGGTAGGTT
>236771	KM=218	KC=1744	LN=21
GACACCGTCACGACAAATGAC
>2021801	KM=217.666666666667	KC=1306	LN=19
TGTGCGCAGAAGTATACAG
>1246071	KM=217.5	KC=2610	LN=25
AAAGGAACTCACATTGGACCGGCTT
>938592	KM=217.3	KC=2173	LN=23
TTTGGTATGAGAGGTATAGGAAA
>2171500	KM=216.666666666667	KC=2600	LN=25
TCCAGACAAGAGGCAGAACGAGACC
>1712724	KM=216.5	KC=2598	LN=25
GGTCCGCCTCTAATCTCAGCCTCTT
>783662	KM=216.416666666667	KC=2597	LN=25
CTTGTCTGTCCAGTACTGCTATTTT
>1878595	KM=216.333333333333	KC=2596	LN=25
TTGTAAGGACGATCATAGCTGTGTG
>2060658	KM=215.777777777778	KC=1942	LN=22
GGTCTTCCATCGTCTCGTCCCT
>238774	KM=215.571428571429	KC=1509	LN=20
CGTTAGCTTACGTCCTGTCC
>817728	KM=215.181818181818	KC=2367	LN=24
ATATCGGTCCTCATAATGCTTCGA
>985927	KM=213.666666666667	KC=2564	LN=25
ATCATTGTAGAGGACAGATCGGTGG
>2297627	KM=213.625	KC=1709	LN=21
GGCCATCTCCAACGCTGCACC
>1830283	KM=213.272727272727	KC=2346	LN=24
TTACATAATGATATACTTGTCCCT
>2213863	KM=213.272727272727	KC=2346	LN=24
ACAGACATGTAGACGGTTTTGTTG
>796335	KM=212.818181818182	KC=2341	LN=24
ACAATTAAAAAGGATCAGACGATT
>2094753	KM=212.3	KC=2123	LN=23
CTCCTGTGTTCTCCCTGTCGAGG
>2235268	KM=211.833333333333	KC=1271	LN=19
GCGGGGATAGCTCAGTTGG
>622722	KM=210.5	KC=1684	LN=21
GAAGATATGGCGAAAGAACTG
>1556299	KM=209.888888888889	KC=1889	LN=22
TACAGGGTAGAAGACTGCTTGT
>917486	KM=209.75	KC=2517	LN=25
ATCACTTGTAGATAGTTATGGGGCT
>196073	KM=209.636363636364	KC=2306	LN=24
AGAGCCTACTTTGTGTTTGTTAGA
>994291	KM=209.5	KC=1676	LN=21
AAACTCTTGGACTGACGCAAT
>354527	KM=209.222222222222	KC=1883	LN=22
TTTGTTTGAAGATCGGCAATCA
>288809	KM=208.666666666667	KC=2504	LN=25
ACGTCAACTTGACAGAGTCCTTGTC
>2327715	KM=207.857142857143	KC=1455	LN=20
TATTTTACTATTCAAGCCGT
>2388007	KM=207.833333333333	KC=2494	LN=25
ACAGGTACGATTTTTGGTAGCATCA
>975454	KM=207.818181818182	KC=2286	LN=24
ACGTCTTTCAATTTCCAAGTCCCT
>615442	KM=207.272727272727	KC=2280	LN=24
TGTCACGCTGATCCTCTGTCTCCT
>250157	KM=207.111111111111	KC=1864	LN=22
AATCTCTCCCAATTGTCATAGA
>2135437	KM=206.857142857143	KC=1448	LN=20
CTCATGTGTTCTTCCTGTTG
>753134	KM=206.666666666667	KC=1860	LN=22
GACGGCTGAAATAATGAAATAA
>2278783	KM=206	KC=2060	LN=23
TGTATCTCTCGGATATTGCGGCG
>2461689	KM=205.916666666667	KC=2471	LN=25
TTAGTTACTCTGCTTACAAGGAACC
>2183197	KM=205.583333333333	KC=2467	LN=25
CAAGGTAGGTAGAAGTGCAAGTGTT
>867060	KM=205.555555555556	KC=1850	LN=22
GAGGGTCCTAGATTGCTTGGAG
>1165567	KM=205	KC=1025	LN=18
GAGGTTATTGTGGAAAAC
>2470019	KM=204.875	KC=1639	LN=21
CCCGTCCGACTTGCATGTGTT
>2365618	KM=203.625	KC=1629	LN=21
GGCCCGGCAAGAATGCGAAGA
>361092	KM=202.090909090909	KC=2223	LN=24
CCGAATCCCCTTATATCAATCCCT
>428563	KM=201.714285714286	KC=1412	LN=20
CCCTGTACCCTTGAAGGCAT
>1661616	KM=201.25	KC=2415	LN=25
TCATGATTTCTATCCATCCCTGCTT
>446112	KM=201.090909090909	KC=2212	LN=24
AAAATTCGGGCTATACTATGGTGT
>211619	KM=200.9	KC=2009	LN=23
GACTGAGTGGCGTGAGAAAAATC
>271439	KM=199.75	KC=2397	LN=25
TCACGCCGTGAACGACCTACAGTTA
>733178	KM=199.272727272727	KC=2192	LN=24
AGTGTATAAGCAGTCTTCCATCCT
>1310065	KM=198.363636363636	KC=2182	LN=24
GTATCTACTGTTTCAAAGTTCCAT
>816279	KM=197.6	KC=1976	LN=23
TCTAGTCGTCTAAGTCATGTCTT
>90131	KM=197.125	KC=1577	LN=21
GATGGCAATCGGATTCGTCGG
>479062	KM=196.714285714286	KC=1377	LN=20
TGGAGAATGAATGGCTGGAT
>1439686	KM=196.272727272727	KC=2159	LN=24
ATACGGCTCCTAGTTCAATTCTTT
>1492352	KM=195.888888888889	KC=1763	LN=22
TGTGGAGGAGGGTTTCTTGTGC
>2435678	KM=195.833333333333	KC=1175	LN=19
TAGCCCATTCCGAAACAGT
>989322	KM=195.6	KC=1956	LN=23
CCTGAGTTTGTGGACGTTGGAAT
>2502024	KM=194.8	KC=974	LN=18
CCCTCACGATGCTTCAGG
>1422507	KM=193.909090909091	KC=2133	LN=24
AGTGTCCCAATCCTTTATATATTG
>820416	KM=193.818181818182	KC=2132	LN=24
AGGAGACAACCGCTGATTCAACAA
>1989410	KM=193.6	KC=1936	LN=23
AGGGATTTAGATGAAATACACAG
>2247814	KM=193.375	KC=1547	LN=21
CAACAACCAAGTCTATGAGCT
>459020	KM=192.666666666667	KC=1734	LN=22
CATAGCAAAAGCAAGGACCTGG
>2007817	KM=190.888888888889	KC=1718	LN=22
GAGGCTCTTTGAGGGAGAGATA
>1984075	KM=190.777777777778	KC=1717	LN=22
AGGGAGATATATGCTCATTTGG
>547844	KM=190.75	KC=2289	LN=25
TTGCTTGGTTCATCGTTCAGAAGTT
>794003	KM=190.1	KC=1901	LN=23
GCTGTCTTCCTACTCTGACAAGT
>38903	KM=189.727272727273	KC=2087	LN=24
ACACCGGCTCCAACTCACACACAC
>1457604	KM=189.636363636364	KC=2086	LN=24
AACCGCTCAACCCGCTACAAATTT
>2104405	KM=189.444444444444	KC=1705	LN=22
TGGACTTTGCACGTAATTTCGG
>1810541	KM=189.416666666667	KC=2273	LN=25
AAAGGCACTCAAGTTGGATTTATCT
>395490	KM=189.166666666667	KC=2270	LN=25
CTCCGTTTTCTTAATACTGTCCAGT
>1873204	KM=188.8	KC=1888	LN=23
CCCACACATGTGAGATTTCTGGC
>828874	KM=188.444444444444	KC=1696	LN=22
TGAGCGCGGAAACCTTTGGTCA
>967282	KM=187.875	KC=1503	LN=21
ACCGCCCGTGTCCGACCGCGC
>235317	KM=187.818181818182	KC=2066	LN=24
GCGCGACAATCTGAGTTTCTTCTC
>1617635	KM=187.636363636364	KC=2064	LN=24
AAAATATCGGATTTTGGCATGGCA
>277578	KM=187.416666666667	KC=2249	LN=25
ATCCTTGTGGGATCGATACTTGGAC
>539165	KM=187.4	KC=937	LN=18
CGGTCGTCTCGTCTTTTT
>765397	KM=186.333333333333	KC=1118	LN=19
GATCAGTCGGTCAAGCATA
>78065	KM=186.2	KC=1862	LN=23
CGGCACGATTTTTATTTCAGATC
>300837	KM=186.166666666667	KC=2234	LN=25
AGTCTTGGATTGATATGTGGAGGCA
>1123194	KM=186	KC=2054	LN=24
CCTCGGCTTCAGGAGATTACAAGA
>1474700	KM=186	KC=2232	LN=25
AAAAGTTCCTACGTCTTTTGCTAAG
>2178042	KM=185.666666666667	KC=2228	LN=25
GCAGAAGACCCAGCTTGACTCCGCT
>938036	KM=184.857142857143	KC=1294	LN=20
AGTCCCAGATCTTTAAAGAA
>1072503	KM=184	KC=1291	LN=20
TCTTTTACTGAACGTTCTCT
>2153748	KM=183.857142857143	KC=1287	LN=20
CTCCAACAGATGATGACATC
>1430721	KM=183.727272727273	KC=2021	LN=24
GGGACTGGCCGGCGACAATGTTGT
>91314	KM=183.090909090909	KC=2014	LN=24
GGACGTCCTAGATAGATTGCAAGT
>883056	KM=182.090909090909	KC=2003	LN=24
GACACCGTGTTCAAAAGTTACGCT
>2242691	KM=181.4	KC=1814	LN=23
TCCTATAGTATATCGTCATCGCA
>937176	KM=180.75	KC=2169	LN=25
CGGGTTTGTTCGTCTTTGGCAAATT
>1690352	KM=180.75	KC=2169	LN=25
AAAGCACTGAGAGCAACAGAAGTCT
>841780	KM=180.3	KC=1803	LN=23
AAAGATTCATGTAGGGCATAGCG
>2247672	KM=180.090909090909	KC=1981	LN=24
AGATAGTATCTCTGCAACCTCGGC
>2260514	KM=179.777777777778	KC=1618	LN=22
TAGCACTCGTGACTGTTGGCAA
>2463318	KM=179.727272727273	KC=1977	LN=24
CACTGAAACTCTCCGATTCAGGCC
>518171	KM=179.375	KC=1435	LN=21
TAGTATCCCACAAATCATCCA
>2182072	KM=177.666666666667	KC=1066	LN=19
ACCCAAAGAATAGTCGTCG
>2449519	KM=177.6	KC=888	LN=18
GTTCGAATTGCCATCCCT
>867465	KM=177.090909090909	KC=1948	LN=24
CGTTCTCCCTTGCTGTCCATGAAT
>894321	KM=176.9	KC=1769	LN=23
TAGGAGTATGCATTTAGTCAGTA
>2277067	KM=175	KC=2100	LN=25
ACGAAGGGATTGTAGTTTCACGGTA
>1517391	KM=174.727272727273	KC=1922	LN=24
ATCCTGTCTAGTCCAATACTGTGT
>526814	KM=174.545454545455	KC=1920	LN=24
AGGATTCGAACACTTGACGCGGCA
>2502099	KM=173.8	KC=1738	LN=23
CCATCAGATCTACCGGGAAACAA
>907489	KM=173.727272727273	KC=1911	LN=24
GACATCAGTGCGTTCAGGACGTCA
>496818	KM=173.555555555556	KC=1562	LN=22
GTCAACTCTATCGATCGTTACA
>650608	KM=173	KC=1903	LN=24
AGGGCGACTGTAGGAATAGACGAC
>2306631	KM=172.777777777778	KC=1555	LN=22
GAAGTTTCAAGCAGCAATGTAG
>310072	KM=172	KC=1204	LN=20
CCAACAGGGTAATATCACGT
>1609280	KM=171.875	KC=1375	LN=21
GTGTATACGGCCGTCACCACC
>2203416	KM=171.8	KC=859	LN=18
TGGTAGGGTTGTGAAAGT
>744070	KM=171.545454545455	KC=1887	LN=24
ATGTCAAGCTCTGGCAAGGTTCTT
>1766035	KM=171.125	KC=1369	LN=21
CGAGCTGAACGACTGATGACG
>392879	KM=170	KC=1360	LN=21
GAGGATCTCTTGTACGCAGAA
>876469	KM=169.333333333333	KC=2032	LN=25
AATCCGCGGTCACTACCATTCAGGT
>2121471	KM=169	KC=1352	LN=21
CCTCCGTATAGGATAGAACAC
>911973	KM=168.727272727273	KC=1856	LN=24
AGGACAAGAGCATTGGAAAGCAGC
>850995	KM=168.555555555556	KC=1517	LN=22
ATAGAACAGAACATTGGAGACC
>1947504	KM=168.4	KC=842	LN=18
GGACCAGGCTTCCCCCCC
>47674	KM=167.777777777778	KC=1510	LN=22
CCGATCGAGTCTCATGACAGCA
>872154	KM=167.75	KC=2013	LN=25
TCTGCTGTGTCTGATCTTCTTTATT
>2341433	KM=166.583333333333	KC=1999	LN=25
TTGTGCCGACGGAAGTTCCTAACCT
>2136283	KM=166.545454545455	KC=1832	LN=24
GTGCTCGCTTTGATTATCTACTTT
>2025902	KM=166.333333333333	KC=1497	LN=22
GGGCAGTTATAGAACGATCAAG
>850845	KM=166.25	KC=1330	LN=21
TCAATTCCTTTCTCCTCTATA
>720716	KM=166.083333333333	KC=1993	LN=25
CCTCCACCCCTTCCCTCTCGGCCTC
>428888	KM=166.083333333333	KC=1993	LN=25
CGTGGAACGTGATGGGGCTGCTTTA
>2430991	KM=166	KC=1333	LN=21
ATGAGGACACACAAGGCGATG
>1956909	KM=165.916666666667	KC=1991	LN=25
ATACCTTACTGCTTACAATCGATCC
>2384400	KM=165.857142857143	KC=1161	LN=20
AAGGGAAGTGCTACATGTAC
>358158	KM=165.545454545455	KC=1821	LN=24
ACAGAGCTGTAATGAGAAGACCAA
>2102182	KM=165.272727272727	KC=1818	LN=24
GATTTCATTAACATTGTCGGAACA
>2400465	KM=165.2	KC=1652	LN=23
AACAAGATCGCTACAGACATTCA
>2201518	KM=164.909090909091	KC=1814	LN=24
TCCGTTAGTGAGAGTTCAGTGGAG
>764666	KM=164.833333333333	KC=989	LN=19
CAATCACAGGACCAGCCCT
>360847	KM=164.818181818182	KC=1813	LN=24
ACAGGAACTTGTAAGTGTAGCATG
>1674098	KM=164.7	KC=1647	LN=23
ACGCGAACAATTAGAGGACCGTG
>2252436	KM=164	KC=1312	LN=21
GGGATGGAACGGAAAGGGGCT
>2108995	KM=163.666666666667	KC=1473	LN=22
GCGGAATTTCATGCTGATCATC
>804688	KM=163	KC=1630	LN=23
CATGCACTTGTGGGAGTCTAGAA
>299053	KM=161.8	KC=809	LN=18
CAGGTATGCTTCCACTTT
>988796	KM=161.75	KC=1941	LN=25
GGCCGTGTTCTATTCTACATGGAGG
>729938	KM=161.7	KC=1617	LN=23
CTGGTCGGCTTATATGATTGGTT
>587109	KM=161.666666666667	KC=1455	LN=22
ACCGCGTTCTTGGACCTCCCTA
>193662	KM=160.75	KC=1929	LN=25
TCCAAAACCTATATAATCGTCGGCC
>180401	KM=160.166666666667	KC=1922	LN=25
TCATGGTATTAGAATGAAGAGGGTC
>1947850	KM=159.9	KC=1599	LN=23
TTGCCCACCATTTGATCTTGAAT
>391312	KM=159.7	KC=1597	LN=23
GGATGCTGTCAAAGCGATCCAAG
>1867849	KM=159.363636363636	KC=1753	LN=24
CAACACGTCATTTATCAGATCCTA
>1773095	KM=159	KC=1431	LN=22
CGATCTTCATCCAGTGGTCCAC
>905042	KM=158.583333333333	KC=1903	LN=25
TGGTAGAGAAATGTACGTTGGACTG
>923607	KM=158.545454545455	KC=1744	LN=24
ACGTTTTCTCTTTGCAGGTCCTTT
>715618	KM=158.333333333333	KC=950	LN=19
ACGAGTGTGAATTTGTGAT
>662985	KM=157.6	KC=1576	LN=23
CATTTGAACACTGCCATGAGACA
>2101481	KM=157.5	KC=1260	LN=21
TTGCCCCAAATCGGATATTCA
>339894	KM=156.4	KC=1564	LN=23
TTGATGTCTCTACTTGATTCCTC
>610722	KM=156.363636363636	KC=1720	LN=24
AGACTTTAGGACGAATAGTGGTGG
>981353	KM=156.25	KC=1250	LN=21
GAAATTGTCCCCGACGCGATT
>2062760	KM=156.2	KC=1562	LN=23
AGGATCGAACTGTATCAAGTGGC
>1963252	KM=156.181818181818	KC=1718	LN=24
AGAGACCCAGGGCATCTAAAGGCA
>2008256	KM=155.6	KC=1556	LN=23
GTTGGTGGAATAGATGAGCGCGG
>2237773	KM=155.5	KC=1555	LN=23
TCAGACGATTCAGTTGTTGCCTT
>1918525	KM=155	KC=775	LN=18
GATCAGCTACTTATTTCA
>742309	KM=155	KC=1705	LN=24
AGCGGTACAAGAGTTGAGCAGGCA
>686338	KM=154.833333333333	KC=1858	LN=25
TTGAATGCAGTTAGACTCCTTTCCA
>1722508	KM=154.818181818182	KC=1703	LN=24
AGGAGACAGGTTGAAAGATGACAA
>71647	KM=154.25	KC=1234	LN=21
GCGTACAAGGAGCCAAGCATA
>74165	KM=154.166666666667	KC=1850	LN=25
CAGGACATATGAGTATACAAAGAAA
>875651	KM=153.5	KC=921	LN=19
AAATAAGGAGGCCCAAGAA
>783727	KM=153.3	KC=1533	LN=23
ATGTTGACTGAACGTGATTGGCA
>2295653	KM=153.272727272727	KC=1686	LN=24
TGTCACGAGATCATTTTGTTAGGT
>2487745	KM=153.083333333333	KC=1837	LN=25
GTATCAAGATTGTGGCGTGCCAATG
>1556819	KM=152.777777777778	KC=1375	LN=22
ATAATACTCACCTGAGGATCGT
>1506004	KM=152.6	KC=763	LN=18
AAAACCGGGTTAGTATTG
>576678	KM=152.363636363636	KC=1676	LN=24
AGCTGGATCGTCATTCTGTTCTCT
>481455	KM=152.181818181818	KC=1674	LN=24
TATCTGGAGTTTGGAATTTGGCAT
>2259551	KM=152	KC=760	LN=18
ATATAGTGGCTTGATGTG
>748550	KM=151.818181818182	KC=1670	LN=24
CACGGTCTCCTTTGGTCAATCCAT
>667176	KM=151.75	KC=1214	LN=21
GGACAAGGATCTAATCGGACA
>839486	KM=151.454545454545	KC=1666	LN=24
GTGTGCAAATGCTAAGTCTTCTCT
>2487641	KM=151.166666666667	KC=907	LN=19
GGGAATCTGGGAACCAACA
>831712	KM=151	KC=906	LN=19
TTTTCTCGACTGTATCGGA
>1912969	KM=151	KC=1665	LN=24
CCACAATGAACTTTCTGATGGCAT
>666178	KM=150.833333333333	KC=1810	LN=25
ATGTCGTGTGGCTTGAGTTCTCGAT
>709183	KM=150.818181818182	KC=1659	LN=24
CTAGGGGAATTTCGGTAGTACTTC
>1966647	KM=149.777777777778	KC=1348	LN=22
TTGTCGTTTCTCCGAGAGTCCT
>59483	KM=149.363636363636	KC=1643	LN=24
TTGTTAAGCTTCTCTTCTACGTGT
>949055	KM=149.083333333333	KC=1789	LN=25
ACCACATCTGATTGTAATTGGCTTA
>404550	KM=148.625	KC=1189	LN=21
TCATCGTCTTTCCGTATGAGA
>929977	KM=148.5	KC=1485	LN=23
TCAGAAGATTGATTAAGTACATG
>91219	KM=148.3	KC=1483	LN=23
TGACCAGTAGACGTGTTGTCCTT
>287997	KM=148.181818181818	KC=1630	LN=24
ACTTGGCTAATCAGTGAACGCGGT
>511697	KM=147.666666666667	KC=886	LN=19
TCTTGTTCCCTAATCTGCT
>1781714	KM=147.111111111111	KC=1324	LN=22
TCTACCACTAGACGACTGGTGC
>752820	KM=147	KC=1029	LN=20
CAGAATCTGTACAGGCAACT
>432901	KM=146.777777777778	KC=1321	LN=22
ATGGTGGTCACTGTAGTTCCAG
>956366	KM=146.5	KC=879	LN=19
CTAACACCTACATTCCCCG
>939727	KM=146.25	KC=1755	LN=25
ATATTAATATTATACTCGTTGGATA
>1980513	KM=146.083333333333	KC=1753	LN=25
CACAGAACTCCTCCAGATAAGACAC
>1779770	KM=145.857142857143	KC=1021	LN=20
AACACAAAGGGATTCTCGGT
>2399459	KM=145.545454545455	KC=1601	LN=24
ATCGAATATCGTTGAAGGCTCCGG
>1502821	KM=145.416666666667	KC=1745	LN=25
GTGATTACCCGACTTCAACAGTATA
>2030559	KM=145.4	KC=727	LN=18
AAATCGATTGGATTTAGG
>1800371	KM=145.285714285714	KC=1017	LN=20
GTGTCGATCGATTGGCCTAG
>1414379	KM=145.272727272727	KC=1598	LN=24
AGGCCGATGAAGCGGGTGAAGAGA
>942632	KM=145.25	KC=1743	LN=25
GGTGCACGTCTAGTCCGTCATTACC
>1198019	KM=145.1	KC=1451	LN=23
GTGTCAAAAGTATGAAGAATGGT
>2039263	KM=145	KC=1740	LN=25
CCCACTGGCCCCTCCAACATGTCCT
>1627897	KM=144.75	KC=1737	LN=25
TGTCCAGTACGATCTAATATTATGT
>12948	KM=144.428571428571	KC=1011	LN=20
CCCGACTCTTCCTCAGTCCT
>295101	KM=144.25	KC=1731	LN=25
GTTCATGCCATCAAATATCCAAAAA
>2339332	KM=144	KC=1591	LN=24
AATACCTTCGAAACAGCTTATGGA
>856455	KM=143.818181818182	KC=1582	LN=24
TCCAATGGAGGGAAGATAAGGCAT
>2386612	KM=143.4	KC=717	LN=18
AAAAATACAGTCCGACGA
>755057	KM=143.111111111111	KC=1288	LN=22
CGCGACGGTGTCAAAATGGGCT
>612790	KM=143.1	KC=1431	LN=23
GCTGTCCACTGTATTGTCTCCCT
>2495238	KM=143.083333333333	KC=1717	LN=25
GAAGAATCTGTGGAAGCTGGAGACA
>760850	KM=142.888888888889	KC=1286	LN=22
GAACACGGTCAAGACCCCTCAG
>1712006	KM=142.857142857143	KC=1000	LN=20
GTCTTCTAATAGTAGCCTTT
>2453396	KM=142.636363636364	KC=1569	LN=24
CTTTCATGTTCGGATCGAAGGCCA
>348826	KM=142.5	KC=855	LN=19
TGAACAAGTAGAAACCCCA
>1212651	KM=142.428571428571	KC=997	LN=20
AGGAGCTGACTGAAAGAAGA
>2217649	KM=142.363636363636	KC=1566	LN=24
AGCCGTAATAAGTCCTGGGTTCTT
>2437679	KM=142.285714285714	KC=996	LN=20
TTGTGTGAGTTAGTTAGCCT
>1815632	KM=142.166666666667	KC=853	LN=19
AAATGACCTCTATGTTCTC
>40043	KM=142	KC=1420	LN=23
GAATTTACATGCCTTCTTTCTCT
>575956	KM=141.8	KC=709	LN=18
ATTAGTGAAGGAGGATGG
>860130	KM=141.6	KC=1416	LN=23
AAGTCTTCATCCAAAGTTCAGCA
>435609	KM=141.428571428571	KC=990	LN=20
CCTACCTCCTTCTATACATC
>1751092	KM=141.333333333333	KC=848	LN=19
GATGCTTGACTCATATCTT
>631064	KM=141.181818181818	KC=1553	LN=24
CAACCTCGCCTTGCAGAACTCTCT
>784676	KM=140.4	KC=1404	LN=23
GGGATGGCAAAAAAACTCGTTCA
>637070	KM=140.375	KC=1123	LN=21
TTGTGACTTGTGAGTGATGTG
>768413	KM=140.272727272727	KC=1543	LN=24
GTGTGTCATTGTCGCCCCTCTGAT
>2205839	KM=140.111111111111	KC=1261	LN=22
AGCCCTCCGAGTGTTCTATCCT
>2065321	KM=139.727272727273	KC=1537	LN=24
TGTGTCCTCCTATGTCGTCTTGTC
>689941	KM=139.454545454545	KC=1534	LN=24
AACGGAATATGACGGAAAGGACCA
>675054	KM=139.4	KC=1394	LN=23
TTTCAGATTGGAATTGGAAGGGA
>1058599	KM=139.333333333333	KC=1672	LN=25
AAGGGCAGTCACTCTTTGATGGCGA
>693695	KM=138.6	KC=1386	LN=23
AGAAGACTCGAGATTACAGAATG
>400040	KM=138.5	KC=1662	LN=25
GTAAAAATCCGTCTCTAAAGCCTCC
>1748558	KM=138.5	KC=831	LN=19
GCGTCCCTGCAGTCGCCAG
>2293504	KM=138.1	KC=1381	LN=23
GGGGACTCATAGACGAAGTAGGA
>823665	KM=138	KC=1242	LN=22
GGATTGGACAAAACAAGCGAAT
>515409	KM=137.083333333333	KC=1645	LN=25
AAGGGCAAGTGATTTCATACAACAA
>2430802	KM=136.833333333333	KC=1642	LN=25
TGAACTTTGTCATATCCGTTAGTCC
>667467	KM=136.4	KC=682	LN=18
ACTGGAGGAGGACATAAT
>2057498	KM=136.363636363636	KC=1500	LN=24
AACTCCGAGCAATTTCAATATTTC
>209895	KM=136.222222222222	KC=1226	LN=22
CGCTCATTTCTTCGAAGGTCGA
>2154439	KM=136.125	KC=1089	LN=21
ACCAGTAGACGCGTTGTCCTT
>273948	KM=135.833333333333	KC=815	LN=19
TTGTAGAAGATGGGTCCTA
>626805	KM=135.545454545455	KC=1491	LN=24
GCCTCTGTTCAGATCCCCTTTTGT
>1487376	KM=135.5	KC=1626	LN=25
AGAGACATGCATGAAACAGTTTAGA
>94179	KM=135.444444444444	KC=1219	LN=22
AGCAGGGATGGAGTTAGAACAA
>2118440	KM=135.428571428571	KC=948	LN=20
AATGTATGGACAATGAGAGT
>2087274	KM=135	KC=1485	LN=24
GGTGTAAGAAAACTGATGGCACCT
>287926	KM=134.909090909091	KC=1484	LN=24
TCCTCGTGGGATCGATAACCGGAC
>1258855	KM=134.222222222222	KC=1208	LN=22
ACAATAGATTTGAAAGGTAGGG
>917190	KM=133.818181818182	KC=1472	LN=24
ATGCGTTCCAATAACAGTGTTCTA
>1761318	KM=133.727272727273	KC=1471	LN=24
GCAGGCGAAAAGAAGTGGCTGATT
>2085086	KM=132.25	KC=1587	LN=25
CACCTTTTTAGACCACAGCGCCATA
>2239450	KM=132.142857142857	KC=925	LN=20
GATACATACTTAGGCGCTGC
>1240151	KM=132	KC=1329	LN=23
ACAAGGTAACTCTTTGATCCGGG
>877472	KM=131.916666666667	KC=1583	LN=25
TGACACTTAAATGAACACGTGGATA
>460601	KM=131.818181818182	KC=1450	LN=24
TCAGTTCTCTTGTTGCCTTGTTCT
>920859	KM=131.75	KC=1581	LN=25
AATGCACGCATGGTTCGAGGACTCA
>2213397	KM=131.666666666667	KC=1580	LN=25
ATAGGGAGGCCTAAGAACGCGGTAA
>268140	KM=131.428571428571	KC=920	LN=20
CCTTCTGTCAACTTTCCGTT
>701253	KM=131.4	KC=1314	LN=23
TATAATGTGGACGTAGTGACAGC
>2430449	KM=131.166666666667	KC=1574	LN=25
AGAGAACAAGACAGAATTCAACATC
>620923	KM=131	KC=655	LN=18
AGCCGGCATCCGAAACCG
>591045	KM=131	KC=1441	LN=24
AGGACAAAAGATGGTACTTTTCTG
>1638399	KM=130.888888888889	KC=1178	LN=22
ACTAACTTACTAACTGCCTGCA
>2375832	KM=130.555555555556	KC=1175	LN=22
GTAGGCTCGTCTATTAACAGTT
>2388827	KM=130.454545454545	KC=1435	LN=24
AAGATGGGACATGTATCGACGCAT
>1993498	KM=130.416666666667	KC=1565	LN=25
GAAGAACGGCAATGGTAGGAGGTAC
>1836578	KM=130.333333333333	KC=1173	LN=22
TGAAATCGGTTGAGAATCGGGT
>1617220	KM=130.2	KC=651	LN=18
CATTCCGACACCGGCGCG
>1916781	KM=130.2	KC=651	LN=18
GATTATAGTTTCATGGTA
>1676369	KM=130.181818181818	KC=1432	LN=24
ACCCAGAATCCAGTAATGAAACCA
>1859526	KM=130	KC=653	LN=18
AACTCTGAGATGTTTTGC
>975632	KM=129.9	KC=1299	LN=23
ACAAGACGTTAGAAGCTAGTGCG
>6925	KM=129.7	KC=1297	LN=23
TGCCTGTGGGCTAAAGTCCTACT
>861878	KM=129.375	KC=1035	LN=21
ACCGTTCTTCCTACTCATAAA
>2463381	KM=129.272727272727	KC=1422	LN=24
AGGATTCGAATCGTTGACGCAGCA
>1143217	KM=129	KC=1548	LN=25
ACCGACGACTACACTAAGGAACAAG
>684671	KM=128.916666666667	KC=1547	LN=25
AGCCCAGAACCATCAACGGATTTGA
>659610	KM=128.222222222222	KC=1154	LN=22
GAGTCGAGACAGCATTATGCAC
>974873	KM=128.222222222222	KC=1154	LN=22
GGAAGTCAGACAAAAGGTGGCC
>1901999	KM=128.166666666667	KC=1538	LN=25
ATAAGTTTCTTCAGGCGCCGACGAG
>996170	KM=128.166666666667	KC=1538	LN=25
AAATGTAGAAAAAAGCATCCCATAA
>791568	KM=127.5	KC=1275	LN=23
TAGATTCTGATCCATAATCTTCT
>2383956	KM=127.285714285714	KC=891	LN=20
CCATATTTTCTAATCCACTA
>280031	KM=127.181818181818	KC=1399	LN=24
TTGAGATTCTTCTTCTTGATCAGA
>2459219	KM=127.166666666667	KC=763	LN=19
GCAAATCTACATTTTCTCA
>1940561	KM=127.166666666667	KC=763	LN=19
ACAGGCTGATCGGGAACAA
>585245	KM=127.1	KC=1271	LN=23
GATGCGTCCCCTTACAATACTTG
>2422076	KM=127	KC=1270	LN=23
TATCTCACAGTATTCAGAGTCTC
>1347251	KM=126.818181818182	KC=1395	LN=24
TAAAGTATGTGGGTCGGAAATAAA
>2050221	KM=126.5	KC=1012	LN=21
GGAATGAAGCCTGTTCCGAGA
>1862089	KM=126.2	KC=631	LN=18
TCCGTCACAGTCGAGAAA
>861607	KM=126.090909090909	KC=1387	LN=24
TTGTCGTGCTTTTGCTCAGTCCAG
>418717	KM=125.818181818182	KC=1384	LN=24
ATGGAACAAGTCAAGACAAGCTGA
>1106750	KM=125.7	KC=1257	LN=23
TCACCTTCGATCTACCCCTCCGT
>2155356	KM=125.6	KC=628	LN=18
GGTAGAGGTACAAGTGTT
>2209079	KM=125.6	KC=1256	LN=23
TTTGGACCATAACAGCAAAGACA
>844341	KM=125.428571428571	KC=878	LN=20
GAGTAGGTGAGTGTGGAGAC
>492663	KM=125.2	KC=626	LN=18
ATGAAAGATAATGACAGC
>2061742	KM=124.888888888889	KC=1124	LN=22
TTAAGCCTAATCCCTATTTTCA
>2179589	KM=124.727272727273	KC=1372	LN=24
GATGATATGCTTCTGGCCAGTCCT
>2244295	KM=124.666666666667	KC=1122	LN=22
GCCGGTGCTCTTCGGACTTGTC
>834069	KM=124.545454545455	KC=1370	LN=24
ACTGGAACAAAAGTAAAGACCTGC
>867422	KM=124.083333333333	KC=1489	LN=25
CATGCCTTTTATAGTCTCGAACGTT
>2218006	KM=124	KC=620	LN=18
TCGGACCAGGCATTCCTC
>2286490	KM=123.8	KC=1238	LN=23
TCAGCCCTTAGATTATATTTCTA
>2370184	KM=123.636363636364	KC=1360	LN=24
CGCGTCAAGGGTTTGAATCCTGAA
>275740	KM=123.545454545455	KC=1359	LN=24
TGCACGTGACTTTCAGAATTCTCT
>756863	KM=123.416666666667	KC=1481	LN=25
TCTGCTAGTCGTTCATCGCTCTACT
>324380	KM=123.272727272727	KC=1356	LN=24
AGGTGGATAGACTGGAGTTAGCTA
>684630	KM=123.142857142857	KC=862	LN=20
CCATTCTACTTTTACCTCTA
>352461	KM=122.818181818182	KC=1351	LN=24
TCAGCCGATCCCATTAAATCCTCC
>2437952	KM=122.666666666667	KC=736	LN=19
AGCCGGCGAGTCCGATTGC
>415197	KM=122.666666666667	KC=736	LN=19
TCTTTAACATCATTGGCAT
>22696	KM=122.636363636364	KC=1349	LN=24
AAATCAAATGCCACGTTGCTCCTT
>2126059	KM=122.272727272727	KC=1345	LN=24
TAATCTTTGCTCGTTGTTGTCTTT
>593844	KM=122.090909090909	KC=1343	LN=24
AGAAGATATATTGGAGGCTTTGAT
>439691	KM=122.090909090909	KC=1343	LN=24
ATAAGAGACAATAGATAGAGCATA
>798589	KM=121.833333333333	KC=1462	LN=25
TGCAAGCCGCATTGTGAGAGTTCGA
>2485308	KM=121.818181818182	KC=1340	LN=24
TTAGTTGAACTGGCATAGTCGGCT
>336344	KM=121.777777777778	KC=1096	LN=22
CAGGGCAGAAGTTTCAAAATTT
>505678	KM=121.625	KC=973	LN=21
TACCCCTACAACCTTAGAAAT
>1890668	KM=121.5	KC=1458	LN=25
GGGCGGCTCGTGACTCGGTCTGAAA
>394930	KM=121.25	KC=970	LN=21
ACGATCGATAATTTCACTTTT
>906323	KM=121.2	KC=1212	LN=23
TTGGACAGAGAAATATTGGCTTT
>2033563	KM=121	KC=971	LN=21
CAAAACATCAGAGCACTTGAA
>882713	KM=120.916666666667	KC=1451	LN=25
ACAGCTGGTTCTCTTGTGTCTTATT
>2358142	KM=120.875	KC=967	LN=21
GACGTCCTACTTTATAAAGTT
>2147250	KM=120.714285714286	KC=845	LN=20
TCGTCGGACTGTAACTCTGT
>2129505	KM=120.666666666667	KC=1448	LN=25
ATATTTAGAAAGGGAGGGATGGACT
>2428132	KM=120.571428571429	KC=844	LN=20
TGGACAACTGTGGTGGCGAA
>1746363	KM=120.428571428571	KC=843	LN=20
CCGTGCGGCCTTAGTGTCTT
>2146140	KM=120.333333333333	KC=1083	LN=22
TGGGTGGTAATTGTGGAGGAGG
>827763	KM=120.285714285714	KC=842	LN=20
CGGCTGAAATAGTAAAATAA
>1108574	KM=120	KC=601	LN=18
AAGGGACTGGACTACTTG
>1727315	KM=119.6	KC=598	LN=18
TCGAAGACATGGATCTAA
>862450	KM=119.454545454545	KC=1314	LN=24
TGATCCAGTTGAGACATAACCCGC
>50736	KM=119.272727272727	KC=1312	LN=24
AGAAAACTCTCAGACACAAAGGCA
>2398954	KM=119.222222222222	KC=1073	LN=22
AGCCTTCTTGTTCGGTCCTTCT
>2443799	KM=119.166666666667	KC=1430	LN=25
ATGACGAAGACCCAGAAAACCCAAA
>1858617	KM=118.636363636364	KC=1305	LN=24
CATGCAGTTCTTGCTCTCTGGCCT
>790931	KM=118.545454545455	KC=1304	LN=24
AGACTGTTCACTTGCTGATGTGGC
>2443674	KM=118.375	KC=947	LN=21
TCTGATTTGTGCAAGGCTTGG
>163852	KM=118.333333333333	KC=1065	LN=22
ACAAGCACATCGTAGACATCCA
>771993	KM=118.222222222222	KC=1064	LN=22
GGGTCATATAGAAAGCAAGAGG
>857159	KM=118.181818181818	KC=1300	LN=24
AGAGACAAGCGAGAGAAATGACAG
>478818	KM=118.181818181818	KC=1300	LN=24
CATGTCTCTAAAATCTATCTCCTT
>2008806	KM=118	KC=826	LN=20
AGTCTGGCGCAAGCTGGGAC
>753658	KM=117.666666666667	KC=1059	LN=22
CTACCAACTCTTTCCACAATCG
>1791895	KM=117.666666666667	KC=706	LN=19
TAATGAGTCTTTTGGTTGT
>1955646	KM=117.625	KC=941	LN=21
TTAGATTCACGCACAAACTCG
>2352103	KM=117.5	KC=940	LN=21
CGACTTGTAAACTTGGGCGAT
>514570	KM=117.333333333333	KC=1408	LN=25
AATATTGACTGCATGCAACAACCTA
>650574	KM=117.333333333333	KC=1056	LN=22
AAACAAGAGATAGGCAAGTAGT
>38340	KM=117.3	KC=1173	LN=23
CGAGCTTGATGACGGATGTGGAG
>237262	KM=117.3	KC=1173	LN=23
TTTCGTGTCTTCTCTGATCCGTT
>1234175	KM=117	KC=1174	LN=23
GTAGGTCGGTAACGTTGTGCAGC
>722156	KM=116.636363636364	KC=1283	LN=24
ACGCCTTTGTTGGGTTCTAGTCAT
>898222	KM=116.6	KC=583	LN=18
AGAGGAGGTGGACGGGAT
>2203797	KM=116.454545454545	KC=1281	LN=24
AGAAGACTTTTTACTACCACACAT
>908695	KM=116.4	KC=1164	LN=23
TGGAAGGTGAGATGCGCTAAAGA
>2394634	KM=116.4	KC=582	LN=18
AACTCTCACACTATGGCT
>973117	KM=116.181818181818	KC=1278	LN=24
GCGATATCTTCGGGGTACAGTCTT
>2337446	KM=116	KC=812	LN=20
ATCCGGCGCCACTCTCATTG
>869504	KM=115.888888888889	KC=1043	LN=22
TGGGCGCAGTGTGAGCACAGGT
>1843304	KM=115.888888888889	KC=1043	LN=22
TCTGGATTTGAGCTGAAGTTGT
>1954808	KM=115.875	KC=927	LN=21
ATTCCTGAAAGGCTCTTGGAA
>988937	KM=115.833333333333	KC=695	LN=19
GTCAGTAGCTTCTCAAAGA
>1715195	KM=115.833333333333	KC=695	LN=19
ATCTTTAACTACCACCAAT
>866006	KM=115.545454545455	KC=1271	LN=24
TTCGCCCCTTCTGGAATCATTGGT
>995189	KM=115.428571428571	KC=808	LN=20
TAGATGTACAAACCGCTTCA
>2140588	KM=115.25	KC=922	LN=21
CACGCACAAACCCGAAATATG
>932408	KM=115.1	KC=1151	LN=23
TGTAGATTCTATGGATGGTGATA
>724446	KM=114.777777777778	KC=1033	LN=22
CGTGACATTACCCAGTTGGACA
>2309201	KM=114.555555555556	KC=1031	LN=22
AGACGTTGAATGGTATGATGGT
>1646651	KM=114.454545454545	KC=1259	LN=24
AGGGTGATGCTAGACAGACGGGAC
>2177908	KM=114.454545454545	KC=1259	LN=24
ATTATAGCCTTCTCTTTCCTGATT
>805947	KM=114.444444444444	KC=1030	LN=22
CCAGATCATGCTGGCAGCTTCA
>245592	KM=114.333333333333	KC=1029	LN=22
AGGAACGATGTATTATAAACTG
>2116975	KM=114.1	KC=1141	LN=23
ATGACTTGAAACTTGGCATGACA
>956692	KM=114	KC=686	LN=19
AGAGGAGCTCAGACTGGAT
>2466325	KM=114	KC=1254	LN=24
TATCGGTTTTTCTGTTAGAGGTGT
>589203	KM=113.909090909091	KC=1253	LN=24
TGCCACGTAAGGTGATTGCGGTAG
>2459442	KM=113.8	KC=1138	LN=23
AGGAATAAAAACTAAGAGCGGTA
>2498816	KM=113.75	KC=910	LN=21
TCGAGTGGTGGGAGCGACCTC
>407917	KM=113.5	KC=1135	LN=23
GTGTTACCCAAGCACGAATATCA
>1763075	KM=113.333333333333	KC=1020	LN=22
AATAATGACGGATTTCTCTAGA
>1422234	KM=113.083333333333	KC=1357	LN=25
CTGGGACGCTGAAAGCAAGGGTGGA
>1843046	KM=112.833333333333	KC=1354	LN=25
GAAGGAATAGGTAGAAAGGACGAGA
>1693930	KM=112.666666666667	KC=1014	LN=22
AGAAGTGGGCAAAGAATAGTCA
>2057496	KM=112.6	KC=1126	LN=23
GGCAGTCTGACTTGTTTTCCCAT
>820616	KM=112.583333333333	KC=1351	LN=25
TCATGAGTTGTATGGGTCTTGATTA
>940743	KM=112.555555555556	KC=1013	LN=22
ACCCAGCTTGTTCAATCCTACT
>1963547	KM=112.555555555556	KC=1013	LN=22
TTGTTGACTAAGAGCCTAGGAT
>2121598	KM=112.5	KC=1125	LN=23
ACATTGCACATCCAACTTACCTG
>2042464	KM=112.166666666667	KC=1346	LN=25
ATGCTCTTCATAATCAGTGACTACA
>980434	KM=112.125	KC=897	LN=21
TCCTTCGGTCCCGTTAAGAAT
>1972531	KM=112	KC=789	LN=20
TTCCGATTGCAGCCAAAAAC
>552825	KM=111.75	KC=894	LN=21
TGCTCTACTAGCTGCTCCTCT
>2191683	KM=111.714285714286	KC=782	LN=20
TCACGACGAAGTTTTGAGTT
>1892786	KM=111.636363636364	KC=1228	LN=24
ATGCCGTGTGAGTCCCCAGCGAAT
>1629150	KM=111.571428571429	KC=781	LN=20
TAAGCTGTAAATATGGTATG
>1720232	KM=111.5	KC=1338	LN=25
AGGTAGAACTACTAATAAACGGTTT
>1676055	KM=111.25	KC=1335	LN=25
TGTGTGTGTGTATCTAGCCTGCCGT
>2283031	KM=111.166666666667	KC=1334	LN=25
GGTTCGGCTCCCGGCAAACGCACCA
>2125826	KM=111.166666666667	KC=1334	LN=25
AGAAGAACCAAGTCAGAACTGTATA
>839126	KM=111.111111111111	KC=1000	LN=22
TTTAACTGATCTGTGTGAAGAG
>2228348	KM=111	KC=1115	LN=23
AGAAGGTAATAGAGTGAAGGACG
>1543398	KM=110.75	KC=886	LN=21
CACAATCACAACTTCTTGTCA
>675975	KM=110.454545454545	KC=1215	LN=24
TACAATCTAGTGAACTCGTTTGGC
>2207944	KM=110.444444444444	KC=994	LN=22
GACGGTTTGTACCACGTAGGAC
>31459	KM=110.416666666667	KC=1325	LN=25
TGTCCCGACAATTCTTTCGCTCTTT
>171213	KM=110.363636363636	KC=1214	LN=24
TCCTCACATGCTTTCAGTCCTGCT
>2063650	KM=110.3	KC=1103	LN=23
TTTAACGGGAAGTTGACAGAATG
>694365	KM=110.2	KC=1102	LN=23
TTTGCGCCGATCCACCATCTCAT
>1738514	KM=110.181818181818	KC=1212	LN=24
GTGGTAGAGCGCTCCCTAGACGTA
>2014949	KM=110	KC=1210	LN=24
AGGAGACTCAAAACAGGCAGAACA
>1520712	KM=110	KC=993	LN=22
AAAGCTCAGGAGGGATAGCGCC
>2097193	KM=110	KC=1210	LN=24
ATCCACAATCACTATCCTTTAAGT
>2137245	KM=109.9	KC=1099	LN=23
ACAAAATGGATTGTGTCGTCTCA
>1316214	KM=109.666666666667	KC=658	LN=19
TCAAACGGGCCGAACGGCT
>297958	KM=109.444444444444	KC=985	LN=22
GTGAAGTAAGTAGTTGATCTCA
>1844655	KM=109.142857142857	KC=764	LN=20
TACGCGGTTCAGTCACTTGA
>2295188	KM=109	KC=654	LN=19
CCGTCTTCTTGTTTAAAAA
>684090	KM=108.916666666667	KC=1307	LN=25
TCACCGGTTGAACTACTGACTCGTT
>785215	KM=108.363636363636	KC=1192	LN=24
ACACTAACAATCCATCCTTCCCCT
>512180	KM=108.272727272727	KC=1191	LN=24
GAGAACTATATCGTAGAGACATCA
>1390255	KM=108	KC=1188	LN=24
CTTATTGGAAGGAAATGAGCGGAC
>2215638	KM=107.833333333333	KC=1294	LN=25
AAGGAAGTAAAAGGCACACTCTGGA
>2188380	KM=107.75	KC=1293	LN=25
TTTTTGAATATGTAAGTTGGATACA
>552695	KM=107.727272727273	KC=1185	LN=24
TAAGAAAGACTCCATGCATGCATA
>924787	KM=107.666666666667	KC=1292	LN=25
ACGGTTTTGCTAGTGGTACATCGGG
>994528	KM=107.571428571429	KC=753	LN=20
GATGTCTTCATCTGTTGGAG
>1613156	KM=107.5	KC=1290	LN=25
TGTCCACTGTCCCTTACTACAAGAA
>443292	KM=107.454545454545	KC=1182	LN=24
TCCACTAGTGCAATTCTACCTCCC
>987597	KM=107.285714285714	KC=751	LN=20
CCTGGGTCATCGTGGAGGAG
>915875	KM=107.222222222222	KC=965	LN=22
CAGAATTTGAAAAGGCTCACAT
>662719	KM=107.181818181818	KC=1179	LN=24
AACATAAAGTGTCTTACCGAGTCC
>48392	KM=107.166666666667	KC=643	LN=19
TCCGTTGTAGTCTAGTTGG
>254830	KM=106.909090909091	KC=1176	LN=24
AGTTGTCTTCCTGTAATTGGCTAT
>2342817	KM=106.75	KC=854	LN=21
TGGAATAGGTGAGGGCGGAAA
>1863875	KM=106.285714285714	KC=744	LN=20
TCTTTTCGTTCCAACAATCT
>1994825	KM=106	KC=956	LN=22
TCCTTAAGCAGTCCTTTACAGA
>991080	KM=106	KC=848	LN=21
AGCAATCTGTCGGATAATGGC
>991587	KM=105.909090909091	KC=1165	LN=24
AAGGATTGATCATGATTGTCGGTT
>1802273	KM=105.818181818182	KC=1164	LN=24
TTCAAGTTTCATTTCCTTCCGCTT
>518022	KM=105.666666666667	KC=634	LN=19
CCCTCCTCTTTTATCACTT
>1437133	KM=105.181818181818	KC=1157	LN=24
CAATGGAAAGCTAACTCAAGTGGC
>882358	KM=104.714285714286	KC=733	LN=20
GGTGGACTAGGTGAGCGCGG
>744770	KM=104.714285714286	KC=733	LN=20
ACCAAACAAAGACTAAGTAT
>749123	KM=104.666666666667	KC=1256	LN=25
TTTTTGAACACATCCAGTGACTGTA
>2283817	KM=104.363636363636	KC=1148	LN=24
TGGAGTCTTCTTCTGGGTTCTGCT
>391941	KM=104.25	KC=1251	LN=25
TTCTGTGAATCGATCTTTAGGCATG
>2412380	KM=103.833333333333	KC=623	LN=19
ACCGAAGATCCCTTTGTGT
>982100	KM=103.714285714286	KC=726	LN=20
GCTTGATGACTGGGATGGAA
>88558	KM=103.545454545455	KC=1139	LN=24
TCTGCTTGAGCTTTATCACAGTCT
>1928591	KM=103.416666666667	KC=1241	LN=25
AAGGAAATTGTGGTTCATACGGATG
>881157	KM=103.3	KC=1033	LN=23
CAAAAATCGTGCCAGGGGCAATT
>2053881	KM=103.181818181818	KC=1135	LN=24
TCGCCGACTCTATCAATCCAATCT
>983134	KM=103.166666666667	KC=1238	LN=25
ACGGAACTTGACAGGTGGCAGAGTG
>506449	KM=102.727272727273	KC=1130	LN=24
ACCAATAATATGATAAGTCGTGAC
>47575	KM=102.454545454545	KC=1127	LN=24
GGAGCCCCTTTGAACAGTTTCCAT
>2094855	KM=102.375	KC=819	LN=21
GCAACTGCCTTTCCATTTGCT
>2148629	KM=102.363636363636	KC=1126	LN=24
AGACTGTCTATCATGCTCCTGTAC
>333867	KM=102.333333333333	KC=614	LN=19
AACAAGATTGCAGGATTAG
>994971	KM=102.111111111111	KC=919	LN=22
AGTCGGACATCGTCTGCCGTCT
>51119	KM=102.090909090909	KC=1123	LN=24
TCATTTGTACTTGCATGCCCTCCT
>588808	KM=102.083333333333	KC=1225	LN=25
TTGGATTGGACACTACTAGACGGTT
>1022836	KM=102	KC=719	LN=20
AACTTGGAGTTAAGACATGC
>170972	KM=101.833333333333	KC=1222	LN=25
TGAGGCAAGGAAGTATACAGAACTA
>1778007	KM=101.818181818182	KC=1120	LN=24
TGGAATCGAGCAAATGAAAAGTGG
>172712	KM=101.727272727273	KC=1119	LN=24
AACATCTTGTAGATAGGCTTGTGT
>645252	KM=101.666666666667	KC=1220	LN=25
AAAAGAGGCAAACTGAGCAAGGCAT
>2139684	KM=101.6	KC=1016	LN=23
TTTGGTCTTCGAAGCAACGGTTG
>1746780	KM=101.5	KC=812	LN=21
ACGATACTGACATTAGAACAG
>2121753	KM=101.5	KC=1218	LN=25
TGCAGCGTCAAGGGTTCTAATCCTG
>2415547	KM=101.454545454545	KC=1116	LN=24
TGACCTGCACTTTCTCACTGTCCT
>491312	KM=101.4	KC=1014	LN=23
TTATAACCGAGTTTCAAGTAGTG
>210884	KM=101.363636363636	KC=1115	LN=24
TGCCCTCTAACTCTAACTTATCCT
>2453424	KM=101.272727272727	KC=1114	LN=24
CAGAGTTCTACAGGTCCGACGATC
>711475	KM=101.2	KC=506	LN=18
TGCAACGATCGAAAGTAG
>953378	KM=101.181818181818	KC=1113	LN=24
ACGTCATATTGGTCAGAAGTTCCT
>2244634	KM=101	KC=1212	LN=25
GTAACCAGAGAATCATGCTTGAGTG
>613855	KM=100.833333333333	KC=605	LN=19
GAACGGTCCATAAAAATGT
>782731	KM=100.428571428571	KC=703	LN=20
GTTCTCTACTTCGTTCATTC
>811017	KM=100.272727272727	KC=1103	LN=24
TCACTTTCACTGATCTCTGAGGAC
>621487	KM=99.7	KC=997	LN=23
TCCGAAGATGTAAGCTTCCGCTA
>1736365	KM=99.5	KC=995	LN=23
AAAAGAGGTTAAGGTCGACGGTC
>766483	KM=99.3636363636364	KC=1093	LN=24
TCTGTAATGATTGACCAAGACTGC
>845053	KM=99.2	KC=496	LN=18
AGATAGGAGTTTGAATTG
>974465	KM=99.0833333333333	KC=1189	LN=25
TTACTCCGCACTTGGTTCAACTCTC
>1125031	KM=99	KC=895	LN=22
TCCTGTTAACCAGTAGACTAAA
>79757	KM=98.6363636363636	KC=1085	LN=24
AGTTCACGCTCGTCTTCTATCCCT
>2306352	KM=98.625	KC=789	LN=21
TACGATCATGGATTTATTTTG
>230850	KM=98.5833333333333	KC=1183	LN=25
AACAAGCTGAGATCGATTTAGGACA
>631377	KM=98.5454545454545	KC=1084	LN=24
ATTGACACAGATTACAGAACGACA
>1916187	KM=98.1428571428571	KC=687	LN=20
TCCGCTAAACTACCTTCCGC
>2228130	KM=98	KC=1078	LN=24
TTTCTGGACTGTATAGCAGATCAT
>2203654	KM=98	KC=1084	LN=24
TAACCCATCTGTCCAGTCTCTTCT
>2184748	KM=97.8333333333333	KC=587	LN=19
AAAAGGCACATAAGATTGG
>722828	KM=97.8	KC=489	LN=18
GAGTCTCGTGACAACACG
>2135858	KM=97.7272727272727	KC=1075	LN=24
AGGACGGTAGCATCACGTGACGGT
>1835752	KM=97.5	KC=585	LN=19
GTCACCTGTGTCGTTCTGT
>193490	KM=97.3333333333333	KC=1168	LN=25
AGAGAGACTCAAGTTGAATATCGGT
>556423	KM=97.2727272727273	KC=1070	LN=24
ATGAGAAAGAACGATTGTCAGACA
>2359480	KM=97.1666666666667	KC=1166	LN=25
AGTCCGACATTTCATTAACTGTCCA
>1394060	KM=97.1111111111111	KC=874	LN=22
TCTTTGCTTGAGGGGACTTGGT
>777948	KM=97.0909090909091	KC=1068	LN=24
ATCTCTGTGGGACAATATTCGGAC
>980857	KM=97	KC=970	LN=23
AATGAAAGTCCTTGGAGATGTGA
>2282556	KM=96.9166666666667	KC=1163	LN=25
AGCCGGTCAAACAGTCGATTCACCG
>1525035	KM=96.8333333333333	KC=1162	LN=25
TAGGCTAATGACGATACAATAACGT
>1649834	KM=96.7272727272727	KC=1064	LN=24
TCCCCACCTTTTAAGTTCTTGTCT
>958473	KM=96.7272727272727	KC=1064	LN=24
ATGGAAACTGTGAAAACCCGGCCA
>1797517	KM=96.5714285714286	KC=676	LN=20
ATAGACTTAAAAGGTAGGGA
>334183	KM=96.3333333333333	KC=578	LN=19
TTCGGTAGGCAGTTTTTGG
>1390147	KM=96	KC=481	LN=18
TGGTTGATAACATTACCT
>585782	KM=96	KC=576	LN=19
GCTGAAATCAAGACGTATG
>1648888	KM=96	KC=864	LN=22
TGATGATCAATTAGGAGAGTGT
>1699951	KM=95.8333333333333	KC=1150	LN=25
TTGCCCAACTTCGGCCGCACATTGT
>1527389	KM=95.6666666666667	KC=1148	LN=25
GGTCAAACCCTATGTCACCGTCTTT
>1940974	KM=95.6363636363636	KC=1052	LN=24
AACCGCGACTTTGTTCTTGACCCG
>2199170	KM=95.625	KC=765	LN=21
TCAGTTGGCTTCTCGTTGTCA
>2253884	KM=95.5	KC=1146	LN=25
TAAGCATTGGGAGCGTCGAGAACAC
>366141	KM=95.4285714285714	KC=668	LN=20
CGCAGTGTGGGGGGTTCGAT
>872704	KM=95	KC=1054	LN=24
GCCATCATATGAGCCCACAGCCCA
>459425	KM=95	KC=950	LN=23
TCCAACTATAGAATTGAACGGGA
>2022121	KM=95	KC=950	LN=23
TGGAGCAATCACTTTGGAGGAGG
>494305	KM=94.7777777777778	KC=853	LN=22
GACCCCAGAATTTATGCTTGTT
>942292	KM=94.6666666666667	KC=568	LN=19
CGTCCCTGAACCTTCGGCC
>1553594	KM=94.6666666666667	KC=852	LN=22
AACTTCCACTTTTAGCCTGTTT
>1432050	KM=94.625	KC=757	LN=21
GATCTTGGAACAGCCTTCACT
>2353442	KM=94.5	KC=1134	LN=25
AAGACAGGTTGTAGATTAATGGTGA
>914974	KM=94.4545454545455	KC=1039	LN=24
TGAAGTTATCTGTACAGGTCCCCT
>954960	KM=94.3636363636364	KC=1038	LN=24
AAATGGCCGACAAGCTTGTATCAA
>1800158	KM=94.3636363636364	KC=1038	LN=24
TCTTCTTTAGCTCACGTCCATCCC
>2339195	KM=94.3333333333333	KC=566	LN=19
TTCCCTGCCATCCGTCTCA
>346130	KM=94.3333333333333	KC=566	LN=19
GACAATCCAAGCGCTCCAA
>994732	KM=94.3333333333333	KC=849	LN=22
TTGCCTTCTATCATCGACTCCT
>12069	KM=94.3333333333333	KC=849	LN=22
GGACGGTCTAAAATGAGCGGTT
>2007531	KM=94.2	KC=471	LN=18
GGGCTTTGACCGTGTTCT
>2177847	KM=94.1111111111111	KC=847	LN=22
ATACAAGAACTGAACCTAAACT
>704085	KM=94.0909090909091	KC=1035	LN=24
TTACCACCTTCCAACAACTAGTCC
>1911746	KM=94	KC=658	LN=20
AGGACGTAAGGTGAAGATTT
>822401	KM=93.8181818181818	KC=1032	LN=24
GCATAATCTTCTTCACCGTCGCCT
>1236860	KM=93.8	KC=938	LN=23
ACTTTATCCGAACCTTCATTTTG
>2335952	KM=93.7272727272727	KC=1031	LN=24
GTCCTACGATGTCGACACCTCAAT
>525237	KM=93.6666666666667	KC=562	LN=19
ATGAAAGGGCATTAGACAC
>229889	KM=93.6	KC=936	LN=23
AAGCACGCTTTACAGATCCATAC
>859509	KM=93.5	KC=1122	LN=25
TATATTCTACTTGCCGGCCAGAGCA
>1861109	KM=93.5	KC=935	LN=23
CCACGCTTGATTCCAGAGCCCCC
>2120334	KM=93.4545454545455	KC=1028	LN=24
TCACCCTGTCTGAATCCTCGTGAG
>883638	KM=93.3636363636364	KC=1027	LN=24
TGCCCATGCTCAGTCAAAATTCTA
>798272	KM=93.3333333333333	KC=560	LN=19
TTGCACCTCTACCCACCTT
>988656	KM=93.2222222222222	KC=839	LN=22
ACGATTCTTCAAGGACAGGACG
>1775152	KM=93.1818181818182	KC=1025	LN=24
TCTTCAGCACTGAAGCAGAATATA
>189652	KM=92.9166666666667	KC=1115	LN=25
CGCCACTGATCAACTCTTAGTTCTA
>1416963	KM=92.9090909090909	KC=1022	LN=24
ATGGACGCCTAAACAAAACAAGCA
>1943419	KM=92.8571428571429	KC=650	LN=20
TGCTAGTCATATCCATAAAT
>2469166	KM=92.6	KC=463	LN=18
AAAAGTGTTGCCAACAGA
>2087552	KM=92.375	KC=739	LN=21
CATACCTCGGTTGAAGACATT
>2484613	KM=92.3333333333333	KC=831	LN=22
CGGAACAACTTGCAGCAGGGGA
>1721191	KM=92.2222222222222	KC=830	LN=22
GCCAAAAAACGAAAGGTAGGGA
>9419	KM=92.125	KC=737	LN=21
ACCGCCTCAAACTAAGCCCTT
>2203636	KM=92	KC=644	LN=20
GTCCCAACTTGCGTCAGACT
>1531086	KM=92	KC=736	LN=21
CTAAAATCGTGTTATCTCCCT
>2500766	KM=91.9166666666667	KC=1103	LN=25
GTCACGTCTTGAAACTCGATCCTAA
>2288473	KM=91.9166666666667	KC=1103	LN=25
TGCCAAGCTTCAACACAGAAATCTA
>2162217	KM=91.8181818181818	KC=1010	LN=24
ATAGTTCCGTCTCAGCAGCTCTCT
>551519	KM=91.8	KC=918	LN=23
AACTTTCATGTTTGGGTCGAAGG
>857067	KM=91.7	KC=917	LN=23
GTCGCTGTCACCGTTACTATCCT
>1687526	KM=91.5714285714286	KC=641	LN=20
CACCGAGTCTTATTCAAGCC
>379846	KM=91.4545454545455	KC=1006	LN=24
GGCGTTCCGACTACTCCGTCAAGT
>897413	KM=91.3333333333333	KC=548	LN=19
CTCAATAGGGGAAGAGGCA
>2071573	KM=91	KC=455	LN=18
TGGGAATTTAGTAAGTGG
>2504579	KM=91	KC=728	LN=21
TCCGTCATGAGCAAGGCCTTT
>868114	KM=91	KC=910	LN=23
CCGTCTCAACTCCACATCTAGAT
>68937	KM=91	KC=455	LN=18
CGAGCCCAATATTTGTAT
>2051773	KM=90.875	KC=727	LN=21
ATTCTGGACGACTTGCAAACT
>842498	KM=90.7142857142857	KC=635	LN=20
GCCGACTCTCCAACCGTTCT
>881132	KM=90.6666666666667	KC=1088	LN=25
ACGTACTTATCATGGATCTGTCGGT
>1676065	KM=90.6363636363636	KC=997	LN=24
ACTGGACACTCAACTTACAGACGA
>858322	KM=90.3333333333333	KC=1084	LN=25
TAGCCGAAAAATTGTATGTCCCTGT
>693692	KM=90.2222222222222	KC=812	LN=22
CCGCCAATTGTTCTTCAGTTTT
>568119	KM=90.2	KC=902	LN=23
TGAGGGAGGCTGTACACCGGGAT
>998330	KM=90	KC=900	LN=23
GAAATGAAAACGATCGCCGAACA
>912904	KM=90	KC=900	LN=23
AGTCCGAGCCGCTCTACTTCAGT
>5091	KM=90	KC=720	LN=21
AAGATTGGACTACGTTATTTT
>2487070	KM=89.8571428571429	KC=629	LN=20
ACACCCCGTTGGATACCGCA
>256041	KM=89.8333333333333	KC=1078	LN=25
ATATTGCTCGATTTGTGCTTGAGAT
>740380	KM=89.7272727272727	KC=987	LN=24
TGAAGCCCCGGTGTACAGATCTCC
>1355448	KM=89.7	KC=897	LN=23
TACCTTTCTTTACCAACAACCAA
>467479	KM=89.6	KC=448	LN=18
CCAACTCGACCACTCCAT
>2150832	KM=89.5833333333333	KC=1075	LN=25
AACGACAGATCAACCAGGGTAACAA
>2232170	KM=89.5454545454545	KC=985	LN=24
AAAAAAAAGTCTTCTGCTTGACCC
>2457791	KM=89.3636363636364	KC=983	LN=24
AAGAAGTAGGACGTATAATACACA
>1181052	KM=89.2222222222222	KC=803	LN=22
CTCTTATCAGTCGCTCATACCT
>2120818	KM=89.2	KC=892	LN=23
GTGTCTTTCTTGGTCTACTAGAG
>1980768	KM=89.1666666666667	KC=535	LN=19
TGGACTCGGGGCATAGACC
>2037721	KM=89.125	KC=713	LN=21
GAGCTTGGTAACAAAGGACGT
>2180663	KM=89.1	KC=891	LN=23
TCCTCTTGCTTCACTTGTTCTAC
[truncated: 8,954 more rows]
