# Supplementary material for: Machine learning-aided microRNA discovery for olive oil quality
Source: PLoS One. 2024 Oct 11;19(10):e0311569. doi: 10.1371/journal.pone.0311569 (PMC11469528; doi:10.1371/journal.pone.0311569)
Supplement: S7 Table — (XLSX) [file pone.0311569.s007.xlsx]

## Sheet: Sheet1
S7 Table: The information of miRNAs distribution on olive chromosomes
Number of Chromosome	Number of miRNAs	Number of Novel miRNAs
Chromosome 1	3	2
Chromosome 2	5	4
Chromosome 3	5	2
Chromosome 4	8	3
Chromosome 5	3	0
Chromosome 6	2	1
Chromosome 7	4	2
Chromosome 8	1	0
Chromosome 9	1	0
Chromosome 10	1	1
Chromosome 11	9	5
Chromosome 12	2	1
Chromosome 13	3	2
Chromosome 14	2	1
Chromosome 15	2	2
Chromosome 16	0	0
Chromosome 17	3	0
Chromosome 18	2	0
Chromosome 19	1	0
Chromosome 20	3	0
Chromosome 21	3	2
Chromosome 22	2	1
Chromosome 23	0	0
Contigs	88	37
