# Supplementary material for: Machine learning-aided microRNA discovery for olive oil quality
Source: PLoS One. 2024 Oct 11;19(10):e0311569. doi: 10.1371/journal.pone.0311569 (PMC11469528; doi:10.1371/journal.pone.0311569)
Supplement: S8 Table — (XLSX) [file pone.0311569.s008.xlsx]

## Sheet: Sheet1
S8 Table: Pathway enrichment analysis results
#Term	Database	ID	Input number	Background number	P-Value	Corrected P-Value	Input	Hyperlink
MAPK signaling pathway - plant	KEGG PATHWAY	oeu04016	30	256	1.07306e-08	5.12383e-07	OE9A060402C3|OE9A060402C2|OE9A060402C1|OE9A060402C6|OE9A060402C5|OE9A060402C4|OE9A009837C5|OE9A009837C2|OE9A009837C3|OE9A009837C1|OE9A009837C6|OE9A009837C4|OE9A103379C1|OE9A038727C2|OE9A038727C3|OE9A038727C1|OE9A024907C3|OE9A024907C2|OE9A024907C1|OE9A105715C1|OE9A081712C6|OE9A081712C7|OE9A081712C4|OE9A081712C5|OE9A081712C2|OE9A081712C3|OE9A081712C1|OE9A003799C2|OE9A003799C1|OE9A012447C1	http://www.genome.jp/kegg-bin/show_pathway?oeu04016/oeu:111374716%09red/oeu:111397585%09red/oeu:111397753%09red/oeu:111401700%09red/oeu:111389899%09red/oeu:111401509%09red/oeu:111411714%09red/oeu:111408588%09red/oeu:111373542%09red
Plant-pathogen interaction	KEGG PATHWAY	oeu04626	31	276	1.50701e-08	5.12383e-07	OE9A079235C1|OE9A107034C1|OE9A102393C1|OE9A023709C1|OE9A009955C1|OE9A023941C1|OE9A117373C1|OE9A117373C2|OE9A051481C4|OE9A051481C5|OE9A051481C6|OE9A051481C7|OE9A051481C1|OE9A117942C1|OE9A051481C3|OE9A051481C2|OE9A063199C1|OE9A093086C1|OE9A093086C2|OE9A088334C1|OE9A088334C2|OE9A003799C2|OE9A003799C1|OE9A083653C1|OE9A083653C2|OE9A091044C5|OE9A091044C4|OE9A091044C1|OE9A107801C1|OE9A091044C3|OE9A09104…	http://www.genome.jp/kegg-bin/show_pathway?oeu04626/oeu:111407783%09red/oeu:111375786%09red/oeu:111375785%09red/oeu:111374247%09red/oeu:111394867%09red/oeu:111403951%09red/oeu:111399253%09red/oeu:111403944%09red/oeu:111403947%09red/oeu:111393368%09red/oeu:111386993%09red/oeu:111368022%09red/oeu:111408588%09red/oeu:111366030%09red
Plant hormone signal transduction	KEGG PATHWAY	oeu04075	36	440	1.53581e-06	3.48117e-05	OE9A060402C3|OE9A060402C2|OE9A060402C1|OE9A060402C6|OE9A060402C5|OE9A060402C4|OE9A103379C1|OE9A042621C1|OE9A042621C2|OE9A001442C1|OE9A009837C2|OE9A009837C3|OE9A009837C1|OE9A009837C6|OE9A009837C4|OE9A009837C5|OE9A038727C2|OE9A038727C3|OE9A038727C1|OE9A102373C1|OE9A043912C1|OE9A082830C1|OE9A110984C3|OE9A110984C4|OE9A081712C7|OE9A081712C4|OE9A081712C5|OE9A081712C2|OE9A081712C3|OE9A110984C2|OE9A08171…	http://www.genome.jp/kegg-bin/show_pathway?oeu04075/oeu:111374716%09red/oeu:111376976%09red/oeu:111382300%09red/oeu:111397585%09red/oeu:111369824%09red/oeu:111397753%09red/oeu:111389899%09red/oeu:111367650%09red/oeu:111401509%09red/oeu:111388560%09red/oeu:111373091%09red/oeu:111373542%09red
Base excision repair	KEGG PATHWAY	oeu03410	10	47	1.03744e-05	0.000176365	OE9A105911C1|OE9A105911C2|OE9A105911C3|OE9A105911C4|OE9A080308C1|OE9A080308C2|OE9A094517C2|OE9A094517C1|OE9A078390C1|OE9A078390C2	http://www.genome.jp/kegg-bin/show_pathway?oeu03410/oeu:111405192%09red/oeu:111393126%09red/oeu:111412386%09red
Ribosome biogenesis in eukaryotes	KEGG PATHWAY	oeu03008	10	108	0.00418673	0.0569395	OE9A045771C3|OE9A117443C2|OE9A045771C1|OE9A111690C4|OE9A111690C3|OE9A111690C1|OE9A045771C4|OE9A111690C6|OE9A117443C1|OE9A045771C2	http://www.genome.jp/kegg-bin/show_pathway?oeu03008/oeu:111378078%09red/oeu:111368490%09red/oeu:111394079%09red
Biosynthesis of unsaturated fatty acids	KEGG PATHWAY	oeu01040	5	33	0.0064946	0.0610986	OE9A119317C5|OE9A119317C6|OE9A119317C1|OE9A117578C1|OE9A119317C3	http://www.genome.jp/kegg-bin/show_pathway?oeu01040/oeu:111403632%09red/oeu:111397371%09red
Biosynthesis of secondary metabolites - unclassified	KEGG PATHWAY	oeu00999	4	21	0.00728792	0.0610986	OE9A017511C1|OE9A017511C2|OE9A088622C1|OE9A017511C4	http://www.genome.jp/kegg-bin/show_pathway?oeu00999/oeu:111387309%09red
Porphyrin and chlorophyll metabolism	KEGG PATHWAY	oeu00860	7	66	0.00807621	0.0610986	OE9A015844C1|OE9A015844C3|OE9A015844C2|OE9A015844C5|OE9A015844C4|OE9A015844C7|OE9A015844C6	http://www.genome.jp/kegg-bin/show_pathway?oeu00860/oeu:111367070%09red
Selenocompound metabolism	KEGG PATHWAY	oeu00450	5	35	0.00808658	0.0610986	OE9A109193C2|OE9A091162C1|OE9A040048C1|OE9A109193C1|OE9A109193C3	http://www.genome.jp/kegg-bin/show_pathway?oeu00450/oeu:111393702%09red/oeu:111393064%09red/oeu:111388767%09red
Lysine degradation	KEGG PATHWAY	oeu00310	6	66	0.0258396	0.175709	OE9A094182C1|OE9A094182C3|OE9A094182C2|OE9A094182C5|OE9A094182C6|OE9A030501C3	http://www.genome.jp/kegg-bin/show_pathway?oeu00310/oeu:111384930%09red/oeu:111368494%09red
mRNA surveillance pathway	KEGG PATHWAY	oeu03015	12	194	0.0306803	0.18966	OE9A099738C2|OE9A050278C1|OE9A050278C2|OE9A099738C3|OE9A041376C1|OE9A099738C1|OE9A099738C7|OE9A099738C6|OE9A099738C5|OE9A099738C4|OE9A004500C2|OE9A004500C1	http://www.genome.jp/kegg-bin/show_pathway?oeu03015/oeu:111389897%09red/oeu:111384416%09red
Amino sugar and nucleotide sugar metabolism	KEGG PATHWAY	oeu00520	11	187	0.0496714	0.271556	OE9A021881C3|OE9A115316C2|OE9A021881C5|OE9A021881C4|OE9A115316C1|OE9A094854C3|OE9A094854C2|OE9A094854C5|OE9A094854C4|OE9A080836C2|OE9A080836C1	http://www.genome.jp/kegg-bin/show_pathway?oeu00520/oeu:111380291%09red/oeu:111394849%09red/oeu:111393988%09red/oeu:111397979%09red
Monoterpenoid biosynthesis	KEGG PATHWAY	oeu00902	3	24	0.051915	0.271556	OE9A046027C1|OE9A046027C2|OE9A046027C3	http://www.genome.jp/kegg-bin/show_pathway?oeu00902/oeu:111391378%09red
Phenylpropanoid biosynthesis	KEGG PATHWAY	oeu00940	13	243	0.0629055	0.305541	OE9A017511C1|OE9A017511C2|OE9A105019C1|OE9A091733C1|OE9A051591C1|OE9A075827C1|OE9A017511C4|OE9A084848C3|OE9A084848C2|OE9A084848C1|OE9A105019C2|OE9A088622C1|OE9A103182C1	http://www.genome.jp/kegg-bin/show_pathway?oeu00940/oeu:111399385%09red/oeu:111403793%09red/oeu:111387309%09red/oeu:111386094%09red/oeu:111407885%09red/oeu:111404589%09red
Homologous recombination	KEGG PATHWAY	oeu03440	5	66	0.0729668	0.305935	OE9A063612C3|OE9A063612C2|OE9A063612C1|OE9A036722C1|OE9A063612C4	http://www.genome.jp/kegg-bin/show_pathway?oeu03440/oeu:111371050%09red/oeu:111386948%09red
Ubiquinone and other terpenoid-quinone biosynthesis	KEGG PATHWAY	oeu00130	4	47	0.0762856	0.305935	OE9A017511C1|OE9A017511C2|OE9A088622C1|OE9A017511C4	http://www.genome.jp/kegg-bin/show_pathway?oeu00130/oeu:111387309%09red
alpha-Linolenic acid metabolism	KEGG PATHWAY	oeu00592	5	67	0.0764838	0.305935	OE9A119317C5|OE9A112167C1|OE9A119317C6|OE9A119317C1|OE9A119317C3	http://www.genome.jp/kegg-bin/show_pathway?oeu00592/oeu:111403632%09red/oeu:111394293%09red
Stilbenoid, diarylheptanoid and gingerol biosynthesis	KEGG PATHWAY	oeu00945	3	32	0.0968698	0.365953	OE9A105019C2|OE9A105019C1|OE9A103182C1	http://www.genome.jp/kegg-bin/show_pathway?oeu00945/oeu:111404589%09red/oeu:111403793%09red
Sesquiterpenoid and triterpenoid biosynthesis	KEGG PATHWAY	oeu00909	3	33	0.103324	0.366484	OE9A101945C3|OE9A101945C2|OE9A101945C1	http://www.genome.jp/kegg-bin/show_pathway?oeu00909/oeu:111380678%09red
Valine, leucine and isoleucine degradation	KEGG PATHWAY	oeu00280	5	75	0.107789	0.366484	OE9A119317C5|OE9A119317C6|OE9A119317C1|OE9A119317C3|OE9A078556C2	http://www.genome.jp/kegg-bin/show_pathway?oeu00280/oeu:111403632%09red/oeu:111407520%09red
Monobactam biosynthesis	KEGG PATHWAY	oeu00261	2	17	0.119018	0.375319	OE9A091162C1|OE9A040048C1	http://www.genome.jp/kegg-bin/show_pathway?oeu00261/oeu:111393702%09red/oeu:111393064%09red
RNA transport	KEGG PATHWAY	oeu03013	12	248	0.121427	0.375319	OE9A111690C6|OE9A111690C4|OE9A111690C3|OE9A111690C1|OE9A009971C3|OE9A009971C2|OE9A050278C1|OE9A050278C2|OE9A041376C1|OE9A004500C2|OE9A009971C1|OE9A004500C1	http://www.genome.jp/kegg-bin/show_pathway?oeu03013/oeu:111374206%09red/oeu:111389897%09red/oeu:111394079%09red
Starch and sucrose metabolism	KEGG PATHWAY	oeu00500	12	256	0.141686	0.418897	OE9A080741C9|OE9A080741C8|OE9A080741C7|OE9A080741C6|OE9A080741C1|OE9A074494C1|OE9A080741C2|OE9A080836C1|OE9A080836C2|OE9A080741C3|OE9A080741C11|OE9A080741C10	http://www.genome.jp/kegg-bin/show_pathway?oeu00500/oeu:111403346%09red/oeu:111397979%09red/oeu:111392875%09red
Other types of O-glycan biosynthesis	KEGG PATHWAY	oeu00514	2	22	0.173772	0.492353	OE9A015790C1|OE9A015790C2	http://www.genome.jp/kegg-bin/show_pathway?oeu00514/oeu:111410319%09red
Arginine biosynthesis	KEGG PATHWAY	oeu00220	3	45	0.191734	0.498414	OE9A069840C1|OE9A034509C1|OE9A034509C2	http://www.genome.jp/kegg-bin/show_pathway?oeu00220/oeu:111403143%09red
Alanine, aspartate and glutamate metabolism	KEGG PATHWAY	oeu00250	4	69	0.197677	0.498414	OE9A094854C3|OE9A094854C2|OE9A094854C5|OE9A094854C4	http://www.genome.jp/kegg-bin/show_pathway?oeu00250/oeu:111394849%09red
Fatty acid degradation	KEGG PATHWAY	oeu00071	4	71	0.210754	0.498414	OE9A119317C5|OE9A119317C6|OE9A119317C1|OE9A119317C3	http://www.genome.jp/kegg-bin/show_pathway?oeu00071/oeu:111403632%09red
Galactose metabolism	KEGG PATHWAY	oeu00052	5	96	0.213047	0.498414	OE9A021881C3|OE9A021881C5|OE9A080836C1|OE9A080836C2|OE9A021881C4	http://www.genome.jp/kegg-bin/show_pathway?oeu00052/oeu:111393988%09red/oeu:111397979%09red
Flavonoid biosynthesis	KEGG PATHWAY	oeu00941	3	48	0.2162	0.498414	OE9A105019C2|OE9A105019C1|OE9A103182C1	http://www.genome.jp/kegg-bin/show_pathway?oeu00941/oeu:111404589%09red/oeu:111403793%09red
Other glycan degradation	KEGG PATHWAY	oeu00511	2	26	0.219888	0.498414	OE9A030992C1|OE9A030992C2	http://www.genome.jp/kegg-bin/show_pathway?oeu00511/oeu:111366217%09red
Fatty acid metabolism	KEGG PATHWAY	oeu01212	5	106	0.271599	0.595765	OE9A119317C5|OE9A119317C6|OE9A119317C1|OE9A117578C1|OE9A119317C3	http://www.genome.jp/kegg-bin/show_pathway?oeu01212/oeu:111403632%09red/oeu:111397371%09red
Steroid biosynthesis	KEGG PATHWAY	oeu00100	3	56	0.283949	0.603392	OE9A101945C3|OE9A101945C2|OE9A101945C1	http://www.genome.jp/kegg-bin/show_pathway?oeu00100/oeu:111380678%09red
Synthesis and degradation of ketone bodies	KEGG PATHWAY	oeu00072	1	11	0.31871	0.656736	OE9A078556C2	http://www.genome.jp/kegg-bin/show_pathway?oeu00072/oeu:111407520%09red
Endocytosis	KEGG PATHWAY	oeu04144	10	256	0.328803	0.657606	OE9A007491C1|OE9A007491C4|OE9A116376C1|OE9A011418C7|OE9A059584C1|OE9A007491C2|OE9A007491C3|OE9A011418C2|OE9A007491C5|OE9A007491C6	http://www.genome.jp/kegg-bin/show_pathway?oeu04144/oeu:111411168%09red/oeu:111389123%09red/oeu:111366373%09red/oeu:111372165%09red
Fatty acid elongation	KEGG PATHWAY	oeu00062	2	47	0.459106	0.874433	OE9A090531C1|OE9A117578C1	http://www.genome.jp/kegg-bin/show_pathway?oeu00062/oeu:111383577%09red/oeu:111397371%09red
2-Oxocarboxylic acid metabolism	KEGG PATHWAY	oeu01210	3	77	0.462935	0.874433	OE9A069840C1|OE9A034509C1|OE9A034509C2	http://www.genome.jp/kegg-bin/show_pathway?oeu01210/oeu:111403143%09red
Purine metabolism	KEGG PATHWAY	oeu00230	5	142	0.493728	0.907391	OE9A063660C1|OE9A040048C1|OE9A063660C3|OE9A063660C4|OE9A091162C1	http://www.genome.jp/kegg-bin/show_pathway?oeu00230/oeu:111393702%09red/oeu:111393064%09red/oeu:111399539%09red
Sulfur metabolism	KEGG PATHWAY	oeu00920	2	52	0.510176	0.912947	OE9A091162C1|OE9A040048C1	http://www.genome.jp/kegg-bin/show_pathway?oeu00920/oeu:111393702%09red/oeu:111393064%09red
Peroxisome	KEGG PATHWAY	oeu04146	4	117	0.531001	0.925849	OE9A119317C5|OE9A119317C6|OE9A119317C1|OE9A119317C3	http://www.genome.jp/kegg-bin/show_pathway?oeu04146/oeu:111403632%09red
DNA replication	KEGG PATHWAY	oeu03030	2	58	0.567127	0.959245	OE9A036722C1|OE9A054730C1	http://www.genome.jp/kegg-bin/show_pathway?oeu03030/oeu:111407295%09red/oeu:111371050%09red
Butanoate metabolism	KEGG PATHWAY	oeu00650	1	26	0.578368	0.959245	OE9A078556C2	http://www.genome.jp/kegg-bin/show_pathway?oeu00650/oeu:111407520%09red
Terpenoid backbone biosynthesis	KEGG PATHWAY	oeu00900	3	101	0.639542	0.999994	OE9A013278C1|OE9A078556C2|OE9A039674C1	http://www.genome.jp/kegg-bin/show_pathway?oeu00900/oeu:111401248%09red/oeu:111407520%09red
Nicotinate and nicotinamide metabolism	KEGG PATHWAY	oeu00760	1	32	0.65202	0.999994	OE9A068142C1	http://www.genome.jp/kegg-bin/show_pathway?oeu00760/oeu:111380244%09red
Biosynthesis of secondary metabolites	KEGG PATHWAY	oeu01110	49	1601	0.683084	0.999994	OE9A109193C3|OE9A105019C1|OE9A090531C1|OE9A105019C2|OE9A088622C1|OE9A013278C1|OE9A109193C2|OE9A101945C2|OE9A101945C1|OE9A109193C1|OE9A080741C9|OE9A117578C1|OE9A017511C1|OE9A017511C2|OE9A080741C6|OE9A080741C1|OE9A080741C3|OE9A080741C2|OE9A034509C1|OE9A034509C2|OE9A046027C1|OE9A080741C8|OE9A015844C1|OE9A101945C3|OE9A015844C3|OE9A015844C2|OE9A015844C5|OE9A015844C4|OE9A015844C7|OE9A015844C6|OE9A01514…	http://www.genome.jp/kegg-bin/show_pathway?oeu01110/oeu:111367070%09red/oeu:111387309%09red/oeu:111401248%09red/oeu:111407520%09red/oeu:111403632%09red/oeu:111383577%09red/oeu:111372165%09red/oeu:111386094%09red/oeu:111403143%09red/oeu:111394293%09red/oeu:111404262%09red/oeu:111375158%09red/oeu:111380678%09red/oeu:111403793%09red/oeu:111392875%09red/oeu:111391378%09red/oeu:111404589%09red/oeu:111…
Glycerophospholipid metabolism	KEGG PATHWAY	oeu00564	4	147	0.703213	0.999994	OE9A108596C1|OE9A108596C2|OE9A055122C1|OE9A116376C1	http://www.genome.jp/kegg-bin/show_pathway?oeu00564/oeu:111399341%09red/oeu:111405518%09red/oeu:111372165%09red
Isoquinoline alkaloid biosynthesis	KEGG PATHWAY	oeu00950	1	37	0.703474	0.999994	OE9A015621C1	http://www.genome.jp/kegg-bin/show_pathway?oeu00950/oeu:111375158%09red
Ether lipid metabolism	KEGG PATHWAY	oeu00565	1	39	0.721859	0.999994	OE9A116376C1	http://www.genome.jp/kegg-bin/show_pathway?oeu00565/oeu:111372165%09red
Spliceosome	KEGG PATHWAY	oeu03040	7	258	0.731283	0.999994	OE9A093982C1|OE9A103164C1|OE9A119046C1|OE9A035671C1|OE9A078381C1|OE9A059309C2|OE9A059309C1	http://www.genome.jp/kegg-bin/show_pathway?oeu03040/oeu:111395600%09red/oeu:111377765%09red/oeu:111390107%09red/oeu:111365258%09red
Nucleotide excision repair	KEGG PATHWAY	oeu03420	2	80	0.734051	0.999994	OE9A036722C1|OE9A034167C1	http://www.genome.jp/kegg-bin/show_pathway?oeu03420/oeu:111368077%09red/oeu:111371050%09red
Pentose and glucuronate interconversions	KEGG PATHWAY	oeu00040	4	155	0.740492	0.999994	OE9A081087C2|OE9A081087C1|OE9A080836C1|OE9A080836C2	http://www.genome.jp/kegg-bin/show_pathway?oeu00040/oeu:111397979%09red/oeu:111373916%09red
Mismatch repair	KEGG PATHWAY	oeu03430	1	47	0.784693	0.999994	OE9A036722C1	http://www.genome.jp/kegg-bin/show_pathway?oeu03430/oeu:111371050%09red
Carotenoid biosynthesis	KEGG PATHWAY	oeu00906	1	56	0.838592	0.999994	OE9A093527C2	http://www.genome.jp/kegg-bin/show_pathway?oeu00906/oeu:111410611%09red
Inositol phosphate metabolism	KEGG PATHWAY	oeu00562	2	104	0.850439	0.999994	OE9A011418C7|OE9A011418C2	http://www.genome.jp/kegg-bin/show_pathway?oeu00562/oeu:111389123%09red
Phosphatidylinositol signaling system	KEGG PATHWAY	oeu04070	2	110	0.871177	0.999994	OE9A011418C7|OE9A011418C2	http://www.genome.jp/kegg-bin/show_pathway?oeu04070/oeu:111389123%09red
Tyrosine metabolism	KEGG PATHWAY	oeu00350	1	66	0.882818	0.999994	OE9A015621C1	http://www.genome.jp/kegg-bin/show_pathway?oeu00350/oeu:111375158%09red
Glutathione metabolism	KEGG PATHWAY	oeu00480	2	119	0.89736	0.999994	OE9A041521C2|OE9A041521C1	http://www.genome.jp/kegg-bin/show_pathway?oeu00480/oeu:111380799%09red
Cysteine and methionine metabolism	KEGG PATHWAY	oeu00270	3	173	0.917773	0.999994	OE9A109193C2|OE9A109193C3|OE9A109193C1	http://www.genome.jp/kegg-bin/show_pathway?oeu00270/oeu:111388767%09red
Citrate cycle (TCA cycle)	KEGG PATHWAY	oeu00020	1	86	0.93825	0.999994	OE9A015144C1	http://www.genome.jp/kegg-bin/show_pathway?oeu00020/oeu:111404262%09red
Proteasome	KEGG PATHWAY	oeu03050	1	86	0.93825	0.999994	OE9A110936C1	http://www.genome.jp/kegg-bin/show_pathway?oeu03050/oeu:111389710%09red
Pyrimidine metabolism	KEGG PATHWAY	oeu00240	1	92	0.94905	0.999994	OE9A092307C1	http://www.genome.jp/kegg-bin/show_pathway?oeu00240/oeu:111374990%09red
Biosynthesis of amino acids	KEGG PATHWAY	oeu01230	6	345	0.966069	0.999994	OE9A109193C2|OE9A109193C3|OE9A109193C1|OE9A069840C1|OE9A034509C1|OE9A034509C2	http://www.genome.jp/kegg-bin/show_pathway?oeu01230/oeu:111388767%09red/oeu:111403143%09red
RNA degradation	KEGG PATHWAY	oeu03018	2	171	0.973984	0.999994	OE9A029479C2|OE9A029479C1	http://www.genome.jp/kegg-bin/show_pathway?oeu03018/oeu:111383020%09red
Ribosome	KEGG PATHWAY	oeu03010	7	462	0.99211	0.999994	OE9A066543C3|OE9A066543C2|OE9A066543C5|OE9A066543C4|OE9A066543C7|OE9A066543C6|OE9A087829C1	http://www.genome.jp/kegg-bin/show_pathway?oeu03010/oeu:111376497%09red/oeu:111377362%09red
Ubiquitin mediated proteolysis	KEGG PATHWAY	oeu04120	2	217	0.992714	0.999994	OE9A025864C1|OE9A016243C1	http://www.genome.jp/kegg-bin/show_pathway?oeu04120/oeu:111374534%09red/oeu:111393604%09red
Oxidative phosphorylation	KEGG PATHWAY	oeu00190	1	191	0.997872	0.999994	OE9A015144C1	http://www.genome.jp/kegg-bin/show_pathway?oeu00190/oeu:111404262%09red
Metabolic pathways	KEGG PATHWAY	oeu01100	75	3179	0.998769	0.999994	OE9A109193C3|OE9A068142C1|OE9A015844C6|OE9A034509C2|OE9A021881C3|OE9A081087C2|OE9A081087C1|OE9A021881C5|OE9A021881C4|OE9A041521C2|OE9A092307C1|OE9A090531C1|OE9A041521C1|OE9A080741C3|OE9A063660C1|OE9A105019C2|OE9A088622C1|OE9A013278C1|OE9A109193C2|OE9A108596C1|OE9A108596C2|OE9A105019C1|OE9A080741C9|OE9A117578C1|OE9A080741C11|OE9A017511C2|OE9A080741C6|OE9A080741C1|OE9A094854C3|OE9A074494C1|OE9A0807…	http://www.genome.jp/kegg-bin/show_pathway?oeu01100/oeu:111403346%09red/oeu:111374990%09red/oeu:111372165%09red/oeu:111401248%09red/oeu:111373916%09red/oeu:111407520%09red/oeu:111403793%09red/oeu:111403143%09red/oeu:111393702%09red/oeu:111380244%09red/oeu:111393064%09red/oeu:111404262%09red/oeu:111397371%09red/oeu:111380291%09red/oeu:111367070%09red/oeu:111380799%09red/oeu:111399539%09red/oeu:111…
Protein processing in endoplasmic reticulum	KEGG PATHWAY	oeu04141	3	341	0.998792	0.999994	OE9A025864C1|OE9A056689C2|OE9A056689C1	http://www.genome.jp/kegg-bin/show_pathway?oeu04141/oeu:111412259%09red/oeu:111393604%09red
Carbon metabolism	KEGG PATHWAY	oeu01200	1	376	0.999994	0.999994	OE9A015144C1	http://www.genome.jp/kegg-bin/show_pathway?oeu01200/oeu:111404262%09red
